# Supplementary material for: Liver proteome dataset of Sparus aurata exposed to low temperatures
Source: Data Brief. 2019 Aug 19;26:104419. doi: 10.1016/j.dib.2019.104419 (PMC6742852; doi:10.1016/j.dib.2019.104419)
Supplement: Supplementary file 1 [file mmc1.xlsx]

## Sheet: Multireport proteins_peptides
Legend	Sample
A2	t0_1	1st biological replicate t0 (merge of two technical LC-MS/MS analyses)
B2	t0_2	2nd biological replicate t0 (merge of two technical LC-MS/MS analyses)
C2	t0_3	3rd biological replicate t0 (merge of two technical LC-MS/MS analyses)
D2	t1_1	1st biological replicate t1 (merge of two technical LC-MS/MS analyses)
E2	t1_2	2nd biological replicate t1 (merge of two technical LC-MS/MS analyses)
F2	t1_3	3rd biological replicate t1 (merge of two technical LC-MS/MS analyses)
G2	t2_1	1st biological replicate t2 (merge of two technical LC-MS/MS analyses)
H2	t2_2	2nd biological replicate t2 (merge of two technical LC-MS/MS analyses)
I2	t2_3	3rd biological replicate t2 (merge of two technical LC-MS/MS analyses)
Accession	Description	ΣCoverage	Σ# Proteins	Σ# Unique Peptides	Σ# Peptides	Σ# PSMs	Score A2	Coverage A2	# Peptides A2	# PSM A2	Score B2	Coverage B2	# Peptides B2	# PSM B2	Score C2	Coverage C2	# Peptides C2	# PSM C2	Score D2	Coverage D2	# Peptides D2	# PSM D2	Score E2	Coverage E2	# Peptides E2	# PSM E2	Score F2	Coverage F2	# Peptides F2	# PSM F2	Score G2	Coverage G2	# Peptides G2	# PSM G2	Score H2	Coverage H2	# Peptides H2	# PSM H2	Score I2	Coverage I2	# Peptides I2	# PSM I2	# AAs	MW [kDa]	calc. pI
Q1PCB2	Beta globin OS=Sparus aurata PE=3 SV=1 - [Q1PCB2_SPAAU]	86.49	5	12	15	506	46.9285	61.49	8	18	124.928	73.65	12	132	38.3915	45.95	6	16	104.417	55.41	9	51	89.1232	75	9	35	117.25	80.41	12	57	77.8363	71.62	9	35	180.464	82.43	14	116	99.7869	80.41	12	46	148	16.1944	8.01611
	Sequence	# PSMs	# Proteins	# Protein Groups	Protein Group Accessions	Modifications	MH+ [Da]	q-Value	PEP	A2	XCorr A2	B2	XCorr B2	C2	XCorr C2	D2	XCorr D2	E2	XCorr E2	F2	XCorr F2	G2	XCorr G2	H2	XCorr H2	I2	XCorr I2	# Missed Cleavages
	VFNADAQEAWQKFLAVVVAALGK	17	1	1	Q1PCB2		2475.31	0	8.091e-10	High	4.47468	High	5.15217	High	3.72236	High	4.63348	High	4.12879	High	3.52406	High	3.44992	High	4.84009	High	4.34143	1
	AAIVSLWGKIDVGEIGPQALSR	9	1	1	Q1PCB2		2280.25	0	8.293e-10	High	4.07455	High	4.03905			High	4.36919			High	4.38937			High	4.18795	High	4.0433	1
	HFSGFGDISTNAAIVANDK	14	1	1	Q1PCB2		1963.86	0	6.012e-10	High	3.80361	High	4.21489	High	3.54106			High	4.17028	High	4.68248	High	3.41584	High	3.59326	High	4.31989	0
	NLDDIKNAYTK	11	1	1	Q1PCB2		1294.63	0	7.983e-09	High	3.67548	High	3.25476			High	2.95351	High	2.56979	High	3.08725	High	3.25417	High	2.58708	High	3.06656	1
	HFSGFGDISTNAAIVANDKVAAHGK	1	1	1	Q1PCB2		2527.24	0	7.259e-06	High	3.45407																	1
	FLAVVVAALGK	324	1	1	Q1PCB2		1087.68	0	8.294e-06	High	2.6221	High	2.67682	High	2.33813	High	2.65436	High	2.6226	High	2.55975	High	2.50382	High	2.47668	High	2.57448	0
	LLIVYPWTQR	34	9	3	Q1PCB2;Q6S9E2;P56251		1288.74	0	0.001015	High	2.38586	High	2.0735	High	2.135	High	2.77796	High	2.78231	High	2.26895	High	2.20418	High	2.92557	High	3.17755	0
	AAIVSLWGK	13	1	1	Q1PCB2		944.544	0	0.009265	High	2.21052	High	2.22943			High	1.72939	High	2.35372	High	1.87917	High	1.94932	High	1.68514	High	1.94095	0
	VFNADAQEAWQKFLAVVVAALGKQYH	5	1	1	Q1PCB2		2903.53	0	2.018e-05			High	3.63505	High	4.13981	High	3.91162							High	4.98506			2
	LLAECISVCVGAK	37	1	1	Q1PCB2	C5(Carbamidomethyl); C9(Carbamidomethyl)	1419.67	0	0.005078			High	3.15724			High	3.5273	High	3.34893	High	3.51332	High	3.35803	High	3.42657	High	3.16669	0
	VFNADAQEAWQK	6	1	1	Q1PCB2		1406.62	0	0.0002917			High	2.59434			High	2.83323			High	2.56541			High	2.82835	High	2.878	0
	IDVGEIGPQALSR	18	2	2	Q1PCB2;P56251		1354.72	0	6.504e-10			High	1.2332					High	3.46302	High	3.09266	High	2.92627	High	3.38687	High	3.08883	0
	HSEQIHVDPDNFR	10	1	1	Q1PCB2		1593.67	0	1.819e-06					High	2.13672			High	3.71187	High	2.95222			High	3.99334	High	2.86811	0
	TVMGGLDR	6	2	2	Q1PCB2;P56251	M3(Oxidation)	864.414	0.005	0.07501			High	1.5795							High	1.84718	High	1.84339	High	1.95913	High	1.78333	0
	FLAVVVAALGKQYH	1	1	1	Q1PCB2		1515.86	0.007	0.08831															High	2.05386			1
Q9TRR6	Calcyclin-associated protein, CAP50=CA2+/phospholipid-binding protein L-14 fragment (Fragment) OS=Oryctolagus cuniculus PE=1 SV=1 - [Q9TRR6_RABIT]	84.21	11	1	1	2	3.90342	84.21	1	1																									3.25922	84.21	1	1					19	2.01694	4.75439
	Sequence	# PSMs	# Proteins	# Protein Groups	Protein Group Accessions	Modifications	MH+ [Da]	q-Value	PEP	A2	XCorr A2	B2	XCorr B2	C2	XCorr C2	D2	XCorr D2	E2	XCorr E2	F2	XCorr F2	G2	XCorr G2	H2	XCorr H2	I2	XCorr I2	# Missed Cleavages
	GFGTDEQAIIDXLGSR	2	11	1	Q9TRR6	X12(L)	1691.86	0	5.677e-12	High	3.90342													High	3.25922			0
Q1KMD2	Betaine homocysteine methyltransferase OS=Sparus aurata GN=BHMT PE=2 SV=2 - [Q1KMD2_SPAAU]	75.06	1	10	19	286	91.8412	46.13	14	28	113.721	47.38	14	38	102.362	37.66	10	33	63.5715	29.93	6	17	127.224	52.37	14	37	140.059	46.63	11	44	89.9019	21.7	6	28	101.594	29.93	8	31	94.5569	44.14	13	30	401	44.2611	7.62061
	Sequence	# PSMs	# Proteins	# Protein Groups	Protein Group Accessions	Modifications	MH+ [Da]	q-Value	PEP	A2	XCorr A2	B2	XCorr B2	C2	XCorr C2	D2	XCorr D2	E2	XCorr E2	F2	XCorr F2	G2	XCorr G2	H2	XCorr H2	I2	XCorr I2	# Missed Cleavages
	AGANVMQTFTFYASDDKLENR	37	10	3	Q1KMD2;G3NRU1;H2V0K9		2377.99	0	2.379e-16	High	4.31961	High	4.13252	High	3.98722	High	4.02899	High	4.05817	High	3.55095	High	3.38961	High	4.07605	High	3.67353	1
	LNAGEVVIGDGGFVFALEKR	21	5	3	Q1KMD2;I3KAP1;H1ZRL5		2091.14	0	7.574e-11	High	4.02056	High	3.94068	High	3.54011	High	3.81597	High	3.96439	High	3.87278	High	3.8661	High	3.77599	High	3.50559	1
	CPSLSTPECWGVTK	2	1	1	Q1KMD2	C1(Carbamidomethyl); C9(Carbamidomethyl)	1621.67	0	2.055e-13	High	4.0194																	0
	EVASEGDALVAGGVCQTPSYLSCK	17	1	1	Q1KMD2	C15(Carbamidomethyl); C23(Carbamidomethyl)	2498.03	0	0.01434	High	3.9263	High	3.86543	High	3.57965	High	4.05865	High	3.89359	High	3.9149	High	3.99845	High	3.76775	High	2.8965	0
	HGMWGSALEMHTKPWVR	8	1	1	Q1KMD2		2022.93	0	1.227e-08	High	3.6775	High	3.04867	High	3.38074			High	3.6104							High	3.1954	0
	LNAGEVVIGDGGFVFALEK	117	5	3	Q1KMD2;H1ZRL5;I3KAP1		1935.02	0	1.739e-06	High	3.67414	High	3.68678	High	3.74626	High	3.80342	High	3.81984	High	4.02748	High	3.69681	High	3.8553	High	3.81349	0
	KNVDFLIAEYFEHVEEAEWAVQVLK	1	5	4	Q1KMD2;I3KAP1;H1ZRL5;F6KMG0		3006.55	0	2.22e-06	High	3.65461																	1
	EYWENVMPASGRPK	8	1	1	Q1KMD2		1663.72	0	0.0001092	High	3.16376	High	3.11536					High	2.38859	High	2.86035					High	2.48705	0
	GHADLLQHK	4	2	2	Q1KMD2;F6KMG0		1018.53	0	0.003107	High	2.80572	High	3.34228	High	3.37447											High	3.17584	0
	AVAEELAPER	7	1	1	Q1KMD2		1084.54	0	6.819e-05	High	2.55879			High	2.48088											High	2.37487	0
	HVLEMQK	13	3	2	Q1KMD2;F6KMG0		884.433	0	0.003447	High	2.52172	High	2.52814	High	2.11163			High	2.38928	High	2.59344			High	2.42001	High	2.43399	0
	FIGGCCGFEPYHIR	9	7	4	Q1KMD2;H2V0K9;F6KMG0;I3KAP1	C5(Carbamidomethyl); C6(Carbamidomethyl)	1712.7	0	5.142e-08	High	2.35795	High	2.14074	High	2.50533			High	3.08872	High	3.17773					High	2.92084	0
	YTGAQINEAACDLAK	4	1	1	Q1KMD2	C11(Carbamidomethyl)	1624.7	0	3.561e-08			High	3.41425					High	3.69436	High	3.43745					High	3.18445	0
	AGAQIIGVNCHFDPMTCVQAVK	7	1	1	Q1KMD2	C10(Carbamidomethyl); C17(Carbamidomethyl)	2416.05	0	1.572e-09			High	2.92344			High	3.91477	High	4.10093	High	3.62012			High	4.08022			0
	AGPWTPEATVTHPEAVR	10	2	2	Q1KMD2;H1ZRL5		1818.84	0	0.000588			High	2.56876					High	2.84215	High	2.58502			High	2.66371	High	2.46905	0
	TGGKPVAASMCIGPEGDMHGVSPAECAVR	2	1	1	Q1KMD2	C11(Carbamidomethyl); C26(Carbamidomethyl)	2941.31	0	1.512e-11					High	1.37351			High	4.97468									0
	AHYMVQPLAYHTPDCNCQGFIDLPEFPFALEPR	2	3	2	Q1KMD2;G3NRQ4	C15(Carbamidomethyl); C17(Carbamidomethyl)	3933.79	0	2.688e-12							High	4.39064			High	5.06033							0
	REYWENVMPASGRPK	5	1	1	Q1KMD2		1819.85	0.001	0.02275	High	3.11204	High	3.02853					High	3.07148			High	3.01338					1
	GIMPPGSEK	5	1	1	Q1KMD2		915.456	0.002	0.05721	High	1.51774	High	1.63717					High	1.87532					High	1.80725	High	1.68574	0
	HVLEMQK	7	3	2	Q1KMD2;F6KMG0	M5(Oxidation)	900.449	0.003	0.08647			High	2.07249							High	1.74731	High	1.90518					0
M9P0N9	Heart-type fatty acid binding protein OS=Sparus aurata GN=H-FABP PE=2 SV=1 - [M9P0N9_SPAAU]	74.44	15	10	13	56	35.6148	69.17	9	12	22.6519	36.09	5	8	2.77116	14.29	1	1	10.5732	24.06	3	4	34.5405	56.39	8	10	9.1431	27.82	3	3	16.1248	38.35	4	6	21.1728	48.12	6	7	16.2159	37.59	4	5	133	14.7836	5.38916
	Sequence	# PSMs	# Proteins	# Protein Groups	Protein Group Accessions	Modifications	MH+ [Da]	q-Value	PEP	A2	XCorr A2	B2	XCorr B2	C2	XCorr C2	D2	XCorr D2	E2	XCorr E2	F2	XCorr F2	G2	XCorr G2	H2	XCorr H2	I2	XCorr I2	# Missed Cleavages
	VGGMTKPTTLISVEGDTVTLK	7	1	1	M9P0N9		2147.16	0	5.427e-13	High	3.8019							High	4.81153	High	3.97961			High	4.44153	High	3.74768	0
	TSDKFDDYMKELGVGFATR	5	1	1	M9P0N9		2179.97	0	9.038e-06	High	3.48961	High	3.76895	High	2.77116													2
	LGEEFDETTADDR	6	11	1	M9P0N9		1497.64	0	1.144e-07	High	3.4579					High	3.3867	High	3.46695					High	3.41957	High	3.06229	0
	TSDKFDDYMK	6	1	1	M9P0N9		1249.49	0	8.349e-05	High	3.43902					High	3.47067	High	2.79664	High	3.50053	High	2.07381	High	3.34542			1
	WDGKETSLVR	6	9	3	M3ZLA0;M9P0N9;Q4RNL9		1190.58	0	0.1504	High	2.80266							High	2.55873			High	2.81843	High	2.49274			1
	EVNGNALTLTLK	2	1	1	M9P0N9		1272.66	0	1.05e-06	High	2.59189							High	3.04327									0
	LGEEFDETTADDRK	5	11	1	M9P0N9		1625.7	0	4.23e-09	High	2.55541	High	3.24767					High	3.73487					High	3.60724	High	3.38115	1
	SIVTVEDGK	5	1	1	M9P0N9		947.489	0	0.01003	High	2.07202	High	2.31147											High	2.06792			0
	NTEISFK	2	12	2	M9P0N9;Q58DW1		838.393	0	0.01204	High	1.84593							High	1.84883									0
	SIVTVEDGKLVHIQR	3	1	1	M9P0N9		1693.88	0	3.461e-09			High	3.31074													High	3.04579	1
	ELGVGFATR	4	7	2	M9P0N9;M3ZLA0		949.478	0	0.0001313			High	2.28234			High	1.9134					High	2.0647					0
	KVGGMTKPTTLISVEGDTVTLK	4	1	1	M9P0N9		2275.25	0	0.03293									High	4.01448			High	4.05429					1
	LVHIQR	1	11	1	M9P0N9		765.44	0.009	0.2288											High	1.66296							0
P80972	Cytochrome c oxidase subunit 5A-1, mitochondrial (Fragment) OS=Thunnus obesus PE=1 SV=1 - [COX5A_THUOB]	70	1	1	1	1									2.95966	70	1	1																									20	2.40208	4.60205
	Sequence	# PSMs	# Proteins	# Protein Groups	Protein Group Accessions	Modifications	MH+ [Da]	q-Value	PEP	A2	XCorr A2	B2	XCorr B2	C2	XCorr C2	D2	XCorr D2	E2	XCorr E2	F2	XCorr F2	G2	XCorr G2	H2	XCorr H2	I2	XCorr I2	# Missed Cleavages
	SHGKVETDEEFDAR	1	1	1	P80972		1619.7	0.003	0.01849					High	2.95966													1
Q19LH3	Alpha-1 globin OS=Sparus aurata PE=3 SV=1 - [Q19LH3_SPAAU]	69.44	1	7	7	93	31.2117	56.25	5	8	28.1181	43.06	4	7	15.5178	32.64	2	4	66.1649	45.83	4	18	42.7181	53.47	4	11	57.2302	66.67	6	16	26.6358	40.28	3	7	40.4266	66.67	6	12	38.1284	63.89	6	10	144	16.0214	9.43701
	Sequence	# PSMs	# Proteins	# Protein Groups	Protein Group Accessions	Modifications	MH+ [Da]	q-Value	PEP	A2	XCorr A2	B2	XCorr B2	C2	XCorr C2	D2	XCorr D2	E2	XCorr E2	F2	XCorr F2	G2	XCorr G2	H2	XCorr H2	I2	XCorr I2	# Missed Cleavages
	ILAHNLIVVIASYFPADFTPEAHVSFDK	50	1	1	Q19LH3		3114.65	0	3.818e-09	High	5.00547	High	4.47969	High	4.65766	High	4.81059	High	4.68182	High	5.27569	High	4.72995	High	4.88187	High	4.37175	0
	AYFSHWGTDLNVNHPSVQK	7	1	1	Q19LH3		2199.98	0	3.45e-07	High	3.62198	High	2.64949					High	4.15882	High	3.68007			High	4.4719	High	4.08357	0
	HGAVIMTGIAR	2	1	1	Q19LH3		1125.59	0	1.091e-08	High	3.20432	High	3.05779															0
	ILAHNLIVVIASYFPADFTPEAHVSFDKFLMR	3	1	1	Q19LH3		3661.85	0	4.653e-14	High	3.19652	High	5.36832													High	4.7482	1
	YIDDLTNGLSALSELHAFK	14	1	1	Q19LH3		2107.03	0	0.02703	High	3.03431			High	3.29524	High	3.69476	High	3.48134	High	2.81125	High	2.96827	High	3.25142	High	3.35961	0
	HGAVIMTGIAR	5	1	1	Q19LH3	M6(Oxidation)	1141.57	0	0.05374							High	2.42732			High	2.43423	High	2.3089	High	2.37849	High	2.32905	0
	APEIGGEALGR	7	1	1	Q19LH3		1069.52	0	0.001935									High	2.58651	High	2.87784			High	2.53564	High	2.72335	0
	LAFALSER	5	1	1	Q19LH3		906.463	0.001	0.2343							High	1.96376			High	1.89804			High	1.94539			0
Q8AYI4	Phosphoenolpyruvate carboxykinase (Fragment) OS=Sparus aurata GN=PEPCK PE=2 SV=1 - [Q8AYI4_SPAAU]	67.16	1	1	5	18		0				0							5.27093	26.12	1	1		0			8.84117	39.55	2	2		0			14.5458	47.76	3	4		0			134	14.3458	5.88428
	Sequence	# PSMs	# Proteins	# Protein Groups	Protein Group Accessions	Modifications	MH+ [Da]	q-Value	PEP	A2	XCorr A2	B2	XCorr B2	C2	XCorr C2	D2	XCorr D2	E2	XCorr E2	F2	XCorr F2	G2	XCorr G2	H2	XCorr H2	I2	XCorr I2	# Missed Cleavages
	TNLAMMKPSLPGWK	2	3	2	C1KBH6;F8U8U4		1573.81	0	0.0006235	High	3.07164	High	2.49075															0
	AINPENGFFGVAPGTSDK	6	12	5	C1KBH6;F8U8U4;G8XRZ5;Q8AYI4;F2YQA8		1820.81	0	7.37e-07	High	3.06336							High	2.92687	High	3.3913			High	3.51367	High	3.42886	0
	VECVGDDIAWMK	5	18	7	C1KBH6;G8XRZ5;H0ZD57;H2LPB4;F2YQA8;F8U8U4;I3JMZ5	C3(Carbamidomethyl)	1422.63	0	0.02025	High	2.82447	High	2.85978									High	3.04995			High	2.43634	0
	NTVFTNVGETSDGGVWWEGLAPPAAGVTLTDWHGK	3	1	1	Q8AYI4		3669.76	0	3.861e-08							High	5.27093			High	5.44987			High	5.70209			0
	TNPYAMATIAK	2	9	4	C1KBH6;F8U8U4;G8XRZ5;Q8AYI4		1180.57	0.001	0.005214															High	2.28308	High	2.28614	0
Q98UH8	Calmodulin (Fragment) OS=Mauremys japonica GN=CaM-C III PE=2 SV=1 - [Q98UH8_9SAUR]	62.5	224	4	4	14	9.08187	24.26	2	3	6.21978	39.71	2	2	7.94305	39.71	2	3	2.44954	12.5	1	1	2.60088	12.5	1	1	5.01745	12.5	1	2	2.84428	12.5	1	1					2.94343	11.03	1	1	136	15.3492	4.1958
	Sequence	# PSMs	# Proteins	# Protein Groups	Protein Group Accessions	Modifications	MH+ [Da]	q-Value	PEP	A2	XCorr A2	B2	XCorr B2	C2	XCorr C2	D2	XCorr D2	E2	XCorr E2	F2	XCorr F2	G2	XCorr G2	H2	XCorr H2	I2	XCorr I2	# Missed Cleavages
	VFDKDGDGYISAAELR	1	1	1	Q98UH8		1755.83	0	2.687e-06	High	3.16256																	1
	EAFSLFDKDGDGTITTK	10	175	1	Q98UH8		1844.84	0	7.964e-08	High	3.00089	High	2.80283	High	2.70566	High	2.44954	High	2.60088	High	2.92296	High	2.84428					1
	SLGQNPTEAELQDMINEVDADGNGTIDFPEFLTMMAR	2	144	1	Q98UH8		4069.87	0	7.609e-08			High	3.41695	High	2.76034													0
	MKDTDSEEEIREAFR	1	191	1	Q98UH8		1855.82	0	9.153e-05																	High	2.94343	2
J3KSP2	60S ribosomal protein L38 (Fragment) OS=Homo sapiens GN=RPL38 PE=1 SV=1 - [J3KSP2_HUMAN]	61.9	33	1	1	1		0								0											3.07572	61.9	1	1		0											21	2.55745	9.99365
	Sequence	# PSMs	# Proteins	# Protein Groups	Protein Group Accessions	Modifications	MH+ [Da]	q-Value	PEP	A2	XCorr A2	B2	XCorr B2	C2	XCorr C2	D2	XCorr D2	E2	XCorr E2	F2	XCorr F2	G2	XCorr G2	H2	XCorr H2	I2	XCorr I2	# Missed Cleavages
	KIEEIKDFLLTAR	1	33	1	J3KSP2		1575.85	0	0.00102											High	3.07572							2
Q4QY80	Elastase 4-like protein (Fragment) OS=Sparus aurata PE=2 SV=1 - [Q4QY80_SPAAU]	61.28	1	10	10	84	42.6091	38.72	7	14	34.5255	28.57	5	11	32.2243	26.32	4	9	37.929	21.8	3	10	38.5235	41.35	6	11	41.2386	26.32	4	12	20.4454	18.8	2	5	24.6388	22.93	3	7	18.0712	18.8	2	5	266	28.5359	7.76709
	Sequence	# PSMs	# Proteins	# Protein Groups	Protein Group Accessions	Modifications	MH+ [Da]	q-Value	PEP	A2	XCorr A2	B2	XCorr B2	C2	XCorr C2	D2	XCorr D2	E2	XCorr E2	F2	XCorr F2	G2	XCorr G2	H2	XCorr H2	I2	XCorr I2	# Missed Cleavages
	LWTGGPLADILQQALLPVVDHATCSR	52	1	1	Q4QY80	C24(Carbamidomethyl)	2831.49	0	0.009739	High	4.21243	High	4.60397	High	4.40636	High	5.00164	High	4.80475	High	4.5063	High	4.90383	High	4.49085	High	4.09346	0
	HSLDTNNEGGSVAISPSK	2	1	1	Q4QY80		1812.83	0	6.606e-10	High	3.20674	High	2.90578															0
	QSSWPWQASLQYK	4	1	1	Q4QY80		1608.77	0	8.059e-07	High	3.11959	High	2.43845	High	3.01616													0
	LANPVTFSNSIK	4	1	1	Q4QY80		1290.67	0	1.409e-08	High	3.05346	High	3.05444					High	3.38016	High	3.06779							0
	IIVHENWDSYR	3	1	1	Q4QY80		1431.65	0	8.854e-08	High	2.65809							High	2.50416					High	2.31073			0
	VVGGDDVR	5	1	1	Q4QY80		816.386	0	0.00494	High	2.11849					High	1.46031	High	1.5616	High	1.88164							0
	AACLPASGDVLPNNAPCYVTGWGR	9	1	1	Q4QY80	C3(Carbamidomethyl); C17(Carbamidomethyl)	2546.11	0	0.007555					High	3.36017	High	3.97675	High	3.31422	High	3.0884	High	2.8668	High	3.10192	High	2.7744	0
	SGSNFYHTCGGTLISNQWVLTAAHCIGSR	1	1	1	Q4QY80	C9(Carbamidomethyl); C25(Carbamidomethyl)	3194.46	0	1.1e-09									High	4.21852									0
	VSAYMSWINNVMASN	1	1	1	Q4QY80		1686.77	0.002	0.03418	High	2.9431																	0
	KPSVFTR	3	1	1	Q4QY80		834.45	0.003	0.05963			High	1.96825	High	1.84778													0
Q6USB8	Glutathione S-transferase (Fragment) OS=Sparus aurata PE=2 SV=1 - [Q6USB8_SPAAU]	60.19	1	8	12	59	22.5711	33.65	7	9	15.8113	24.17	4	5	9.95022	29.86	4	5	5.86595	16.59	2	2	32.9853	48.82	9	12	17.0068	32.23	6	8	13.5094	29.38	4	5	18.7461	28.44	4	7	18.6245	31.75	4	6	211	24.4061	8.19189
	Sequence	# PSMs	# Proteins	# Protein Groups	Protein Group Accessions	Modifications	MH+ [Da]	q-Value	PEP	A2	XCorr A2	B2	XCorr B2	C2	XCorr C2	D2	XCorr D2	E2	XCorr E2	F2	XCorr F2	G2	XCorr G2	H2	XCorr H2	I2	XCorr I2	# Missed Cleavages
	TFSLADVCVYPGICYVFHFGLCEERYPK	3	1	1	Q6USB8	C8(Carbamidomethyl); C14(Carbamidomethyl); C22(Carbamidomethyl)	3427.63	0	1.411e-15	High	4.54233	High	3.63347	High	3.40654													1
	TFSLADVCVYPGICYVFHFGLCEER	10	1	1	Q6USB8	C8(Carbamidomethyl); C14(Carbamidomethyl); C22(Carbamidomethyl)	3039.4	0	8.783e-09	High	4.31759	High	3.97069			High	3.95069	High	4.28366			High	4.09516	High	3.90628	High	4.86567	0
	MADVIYYNWK	8	6	2	Q6USB8;D3TJL0		1302.6	0	0.000135	High	2.57209							High	2.47651	High	2.65397	High	2.42097			High	2.46088	0
	MFEGLTLQQK	9	1	1	Q6USB8		1194.59	0	0.0004587	High	2.00827	High	1.75035	High	1.65923	High	1.91526	High	1.9731	High	1.64149	High	1.76996					0
	VPEGERHDSAVKR	1	7	2	D3TJL0;Q6USB8		1479.75	0	7.913e-06			High	2.53324															2
	VLNESYAACLYLENQFK	10	3	1	Q6USB8	C9(Carbamidomethyl)	2061.96	0	5.315e-09					High	3.23604			High	3.84533	High	3.12116	High	2.90388	High	3.10931	High	3.12656	0
	NRESLTAEIK	2	3	1	Q6USB8		1160.58	0	0.002893									High	3.30721					High	2.56044			1
	LIPDCPAELAMMYQR	5	1	1	Q6USB8	C5(Carbamidomethyl)	1807.83	0	3.399e-09									High	2.58876	High	2.56016					High	2.40555	0
	TSGGFLAGK	1	5	2	I3JAR4;Q6USB8		837.424	0	0.01308									High	2.20518									0
	LAAYYNR	2	1	1	Q6USB8		870.43	0.003	0.08188	High	2.10336							High	1.80534									0
	VMIALEEK	5	9	2	D3TJL0;Q6USB8		932.485	0.003	0.09154	High	1.90534			High	1.55509					High	1.59703			High	1.55066			0
	ESLTAEIK	3	3	1	Q6USB8		890.442	0.003	0.1056	High	1.72443							High	1.904	High	1.7142							0
Q4QY75	Fatty acid binding protein-like protein OS=Sparus aurata PE=2 SV=1 - [Q4QY75_SPAAU]	59.52	1	4	9	120	98.9632	28.57	4	31	71.8101	46.03	6	24	63.8588	35.71	5	24	6.28633	22.22	2	2	13.5691	29.37	4	5	39.8112	28.57	4	13	21.4563	22.22	3	7	21.8793	22.22	3	7	19.6679	29.37	3	7	126	14.0549	8.25049
	Sequence	# PSMs	# Proteins	# Protein Groups	Protein Group Accessions	Modifications	MH+ [Da]	q-Value	PEP	A2	XCorr A2	B2	XCorr B2	C2	XCorr C2	D2	XCorr D2	E2	XCorr E2	F2	XCorr F2	G2	XCorr G2	H2	XCorr H2	I2	XCorr I2	# Missed Cleavages
	GGEMIETLTMGSTTLIR	84	1	1	Q4QY75		1809.84	0	3.045e-10	High	3.80028	High	3.73795	High	3.19175	High	3.46475	High	3.74348	High	3.67048	High	3.69427	High	3.69623	High	3.50195	0
	EAEITTMDGKK	17	5	4	Q4QY75;B3FQT5;Q8JJ05;I1SRI7		1222.55	0	0.0642	High	2.80765	High	2.76129	High	2.745	High	2.82159	High	2.44887	High	2.75798	High	2.89047	High	2.71855	High	2.43936	1
	FCHIQELK	2	2	2	Q4QY75;Q8JJ05	C2(Carbamidomethyl)	1074.5	0	0.01571	High	2.45566									High	2.10405							0
	EAEITTMDGK	3	3	3	B3FQT5;Q4QY75;Q8JJ05		1094.47	0	3.704e-05	High	2.15193	High	2.15565											High	2.02127			0
	EAEITTMDGK	6	5	4	Q4QY75;B3FQT5;Q8JJ05;I1SRI7	M7(Oxidation)	1110.49	0	0.1725	High	1.96383	High	1.80664	High	2.34662			High	1.68516	High	1.85026	High	2.03366					0
	QNGNDFVITSK	1	1	1	Q4QY75		1222.57	0	0.003909			High	2.33059															0
	FCHIQELKGGEMIETLTMGSTTLIR	1	1	1	Q4QY75	C2(Carbamidomethyl)	2865.44	0	0.0004917					High	2.84295													1
	TVTNSFTIGK	1	4	4	Q4QY75;B3FQT5;Q8JJ05;Q7LZK9		1067.53	0.001	0.01078			High	2.14277															0
	CIVNMEGGK	2	2	2	Q4QY75;Q8JJ05	C1(Carbamidomethyl); M5(Oxidation)	1023.43	0.001	0.01024			High	1.96943	High	1.94908													0
	CIVNMEGGK	2	2	2	Q4QY75;Q8JJ05	C1(Carbamidomethyl)	1007.42	0.001	0.009674					High	2.44294											High	1.74423	0
	DIKPITEVK	1	1	1	Q4QY75		1042.6	0.002	0.0501									High	2.17153									0
Q9TS84	Ubiquitin-carrier protein (Fragments) OS=Oryctolagus cuniculus PE=1 SV=1 - [Q9TS84_RABIT]	59.46	63	1	1	2													3.61666	59.46	1	1	2.99497	59.46	1	1																	37	4.25325	5.0083
	Sequence	# PSMs	# Proteins	# Protein Groups	Protein Group Accessions	Modifications	MH+ [Da]	q-Value	PEP	A2	XCorr A2	B2	XCorr B2	C2	XCorr C2	D2	XCorr D2	E2	XCorr E2	F2	XCorr F2	G2	XCorr G2	H2	XCorr H2	I2	XCorr I2	# Missed Cleavages
	TDQVIQSLIALVNDPQPEHPLR	2	63	1	Q9TS84		2483.28	0	0.01994							High	3.61666	High	2.99497									0
G0T337	Peroxiredoxin 6 OS=Sparus aurata GN=PRDX6 PE=2 SV=1 - [G0T337_SPAAU]	58.82	16	5	11	44	21.6556	37.56	7	7		0			12.8488	18.55	4	5	10.7948	11.31	2	4		0			6.95945	13.57	3	3	18.287	23.08	4	7	10.6574	17.19	3	4	15.083	38.46	6	6	221	24.5127	6.80029
	Sequence	# PSMs	# Proteins	# Protein Groups	Protein Group Accessions	Modifications	MH+ [Da]	q-Value	PEP	A2	XCorr A2	B2	XCorr B2	C2	XCorr C2	D2	XCorr D2	E2	XCorr E2	F2	XCorr F2	G2	XCorr G2	H2	XCorr H2	I2	XCorr I2	# Missed Cleavages
	DVMSVSSAADKDLPFPIIADDKR	1	1	1	G0T337		2490.23	0	7.624e-12	High	4.71604																	2
	DFTPVCTTELACAAK	5	5	2	D8X0S5;G0T337	C6(Carbamidomethyl); C12(Carbamidomethyl)	1683.72	0	2.123e-05	High	3.18912	High	3.11789									High	3.17301	High	3.19339	High	2.74472	0
	VIDSLQLTAQKK	3	8	2	D8X0S5;G0T337		1343.73	0	0.0003119	High	3.16408			High	2.93572													1
	VIDSLQLTAQK	4	8	2	D8X0S5;G0T337		1215.67	0	0.0003874	High	2.80696	High	2.42					High	2.53599							High	2.31579	0
	VATPVDWKPGDK	12	8	2	G0T337;D8X0S5		1312.66	0	0.1543	High	2.78555	High	2.67572	High	2.12847	High	2.83233			High	2.31393	High	2.70675	High	2.33055	High	2.20433	0
	LSILYPATTGR	8	48	3	G7MFC9;D8X0S5;G0T337		1191.62	0	0.000363	High	2.5717	High	2.45878					High	2.58639	High	2.50372	High	2.55175	High	2.62753	High	2.45479	0
	CVFVVGPDKK	1	2	1	G0T337	C1(Carbamidomethyl)	1148.57	0	1.29e-05	High	2.42218																	1
	NFDELLR	3	44	3	D8X0S5;G7MFC9;G0T337		906.437	0	0.005235			High	1.89542					High	2.07573	High	2.14179							0
	MIALSIDSVEDHK	5	2	1	G0T337		1457.7	0	0.09776					High	2.10778	High	2.60023					High	2.52653			High	2.41607	0
	VMVIPSLSEAEAANLFPNGVTTK	1	1	1	G0T337		2388.24	0	2.493e-05																	High	2.94726	0
	MIALSIDSVEDHKAWSK	1	1	1	G0T337		1929.91	0.004	0.03077					High	2.93068													1
Q19LH2	Alpha-2 globin OS=Sparus aurata PE=3 SV=1 - [Q19LH2_SPAAU]	58.04	2	9	9	180	46.7282	43.36	7	12	104.312	58.04	9	26	46.9526	43.36	5	12	77.4509	50.35	7	19	105.219	49.65	8	26	94.6674	51.75	8	25	79.9112	35.66	6	19	78.7491	58.04	8	22	80.4065	41.96	6	19	143	15.8302	8.71924
	Sequence	# PSMs	# Proteins	# Protein Groups	Protein Group Accessions	Modifications	MH+ [Da]	q-Value	PEP	A2	XCorr A2	B2	XCorr B2	C2	XCorr C2	D2	XCorr D2	E2	XCorr E2	F2	XCorr F2	G2	XCorr G2	H2	XCorr H2	I2	XCorr I2	# Missed Cleavages
	HGSVIMAAVGEAIGKIDDLTGALSSLSELHAFK	27	1	1	Q19LH2		3337.73	0	3.74e-07	High	5.91158	High	5.34338	High	5.35608	High	4.91631	High	5.84314	High	5.50822	High	4.99968	High	6.15577	High	5.82699	1
	KHGSVIMAAVGEAIGKIDDLTGALSSLSELHAFK	43	1	1	Q19LH2		3465.81	0	0.008524	High	5.65281	High	5.55473	High	6.05112	High	5.94399	High	5.29838	High	5.33012	High	6.06742	High	5.68366	High	5.18691	2
	HGSVIMAAVGEAIGK	12	1	1	Q19LH2		1439.76	0	9.243e-14	High	5.28421	High	5.66897					High	5.85601	High	5.36801	High	5.39796			High	5.45579	0
	IDDLTGALSSLSELHAFK	24	1	1	Q19LH2		1917	0	1.743e-07	High	3.65873	High	3.05827	High	3.42213	High	3.97072	High	4.0278	High	3.69253	High	3.71273	High	3.32334	High	3.8165	0
	TYFAHWSDLGPDSPQVR	19	1	1	Q19LH2		1975.92	0	1.004e-13	High	3.24311	High	2.90387	High	3.18926	High	3.32538	High	3.95215	High	3.41138	High	3.33889	High	2.98441	High	2.5883	0
	KHGSVIMAAVGEAIGK	11	1	1	Q19LH2		1567.83	0	1.275e-15	High	3.14508	High	5.8779					High	3.62823	High	5.70263	High	5.43499	High	3.56372			1
	SADIGAEALGR	9	2	1	Q19LH2		1059.53	0	6.004e-05	High	1.59608	High	1.63623	High	2.18083			High	2.47201	High	2.50132			High	2.41423			0
	KHGSVIMAAVGEAIGKIDDLTGALSSLSELHAFK	6	1	1	Q19LH2	M7(Oxidation)	3481.84	0	3.71e-10			High	4.22955			High	5.27854	High	5.33142	High	4.14138			High	2.85636			2
	HGSVIMAAVGEAIGKIDDLTGALSSLSELHAFK	5	1	1	Q19LH2	M6(Oxidation)	3353.7	0	0.1012			High	4.01912			High	5.8169	High	4.44997									1
	FLQNLALALAER	7	1	1	Q19LH2		1358.75	0	7.304e-08			High	3.34834			High	3.32007			High	3.21307			High	3.05331			0
	KHGSVIMAAVGEAIGK	4	1	1	Q19LH2	M7(Oxidation)	1583.85	0	0.0006501			High	3.04744					High	3.50468	High	3.18231							1
	HGSVIMAAVGEAIGK	3	1	1	Q19LH2	M6(Oxidation)	1455.7	0	0.1835							High	2.97571	High	2.34987			High	2.64707					0
	LRVDPANFR	10	1	1	Q19LH2		1087.57	0.001	0.2405			High	2.34183			High	2.50132	High	2.56624					High	2.62972	High	2.55144	1
B5APB7	Nucleoside diphosphate kinase OS=Sparus aurata PE=2 SV=1 - [B5APB7_SPAAU]	57.89	4	6	6	56	13.945	33.55	3	4	20.4927	31.58	3	7	14.1988	16.45	1	4	13.9264	24.34	2	4	26.9233	33.55	3	7	24.4109	38.82	4	7	28.2584	36.84	3	7	24.8869	44.08	4	7	26.5239	38.82	4	9	152	16.9685	6.93213
	Sequence	# PSMs	# Proteins	# Protein Groups	Protein Group Accessions	Modifications	MH+ [Da]	q-Value	PEP	A2	XCorr A2	B2	XCorr B2	C2	XCorr C2	D2	XCorr D2	E2	XCorr E2	F2	XCorr F2	G2	XCorr G2	H2	XCorr H2	I2	XCorr I2	# Missed Cleavages
	GRPFFPTLIDYMSSGPVVAMVWEGK	27	1	1	B5APB7		2784.42	0	0.016	High	4.70639	High	4.64474	High	4.23213	High	4.99009	High	4.87246	High	4.69645	High	4.89646	High	4.80233	High	4.42438	0
	VMLGETNPADSKPGTIR	3	1	1	B5APB7		1785.89	0	1.044e-06	High	2.79099											High	2.774	High	2.62099			0
	GDFCIDVSK	6	1	1	B5APB7	C4(Carbamidomethyl)	1040.46	0	0.01255	High	1.92962	High	1.51927							High	1.7291					High	1.78166	0
	NIIHGSDSVESANK	14	1	1	B5APB7		1470.65	0	0.006935			High	4.35355					High	4.39838	High	4.06571	High	4.45598	High	4.18864	High	3.90067	0
	TFIAIKPDGVQR	3	4	1	B5APB7		1344.75	0	3.466e-08							High	2.37437	High	2.91331									0
	MMHASQDHLEK	3	1	1	B5APB7		1326.58	0	3.275e-05											High	2.48942			High	2.25915	High	2.33837	0
P83761	Hemoglobin subunit beta (Fragment) OS=Oreochromis mossambicus GN=hbb PE=1 SV=1 - [HBB_OREMO]	57.14	9	1	1	4	1.90435	57.14	1	1	3.63236	57.14	1	2						0				0				0			2.32944	57.14	1	1		0				0			14	1.58783	4.75439
	Sequence	# PSMs	# Proteins	# Protein Groups	Protein Group Accessions	Modifications	MH+ [Da]	q-Value	PEP	A2	XCorr A2	B2	XCorr B2	C2	XCorr C2	D2	XCorr D2	E2	XCorr E2	F2	XCorr F2	G2	XCorr G2	H2	XCorr H2	I2	XCorr I2	# Missed Cleavages
	VEWTDAER	4	9	1	P83761		1005.46	0	0.01576	High	1.90435	High	1.82306									High	2.32944					0
O42175	Apolipoprotein A-I OS=Sparus aurata GN=apoa1 PE=2 SV=1 - [APOA1_SPAAU]	55.38	1	15	15	161	39.6993	35	8	13	56.1672	30.38	8	19	43.6731	26.15	6	16	45.8769	21.92	6	15	63.5913	33.85	10	22	53.2217	26.15	8	18	64.2122	38.08	9	21	63.0015	38.08	10	21	46.0887	26.15	6	16	260	29.6152	5.31299
	Sequence	# PSMs	# Proteins	# Protein Groups	Protein Group Accessions	Modifications	MH+ [Da]	q-Value	PEP	A2	XCorr A2	B2	XCorr B2	C2	XCorr C2	D2	XCorr D2	E2	XCorr E2	F2	XCorr F2	G2	XCorr G2	H2	XCorr H2	I2	XCorr I2	# Missed Cleavages
	TLQGSVSPMTDSFYNTVMEVTK	15	1	1	O42175		2435.19	0	5.525e-08	High	3.9225	High	3.59743	High	3.24408							High	3.71521	High	3.80566	High	3.69949	0
	MNAIFEIIAASVTK	15	1	1	O42175	M1(Oxidation)	1523.8	0	1.028e-08	High	3.74378			High	2.78254	High	3.27638	High	3.40634	High	3.51066	High	3.33814	High	3.45261	High	3.35681	0
	MNAIFEIIAASVTK	45	1	1	O42175		1507.81	0	7.207e-08	High	3.53101	High	3.71746	High	2.87621	High	3.64056	High	3.54442	High	3.52219	High	3.49271	High	3.58134	High	3.29203	0
	MNAIFEIIAASVTKS	24	1	1	O42175		1594.86	0	2.814e-05	High	3.4047	High	3.43362	High	3.73513	High	3.6356	High	3.67543	High	3.73357	High	3.60316	High	3.54414	High	3.56857	1
	AVNQLDDPQYAEFK	1	1	1	O42175		1637.74	0	4.094e-08	High	2.95768																	0
	TLLTPIYNDYK	9	1	1	O42175		1340.68	0	0.0008877	High	2.30588	High	2.6719			High	2.09127	High	2.69787	High	2.3482	High	2.19266	High	2.17295			0
	IQANVEETK	9	1	1	O42175		1031.51	0	0.003306	High	2.16725	High	2.31616	High	2.32789			High	2.40243					High	2.45845			0
	TRLEPVMEELR	5	1	1	O42175		1372.71	0	1.438e-07			High	3.65697	High	3.09922			High	3.52386	High	3.64736							1
	EVVQPYVQEYK	5	1	1	O42175		1381.67	0	0.0001584			High	2.65828					High	2.6286			High	2.51766	High	2.50934			0
	LEPVMEELR	9	1	1	O42175		1115.53	0	0.004217			High	2.1491			High	2.15802	High	2.19376	High	2.30026	High	2.06327	High	2.16044			0
	AVLDVYLTQVK	9	1	1	O42175		1248.68	0	0.001173					High	2.24509	High	2.4033	High	2.59707	High	2.55003	High	2.38144	High	2.78736	High	2.22191	0
	TKHDEEMAALK	6	1	1	O42175		1272.6	0	0.001103							High	2.76474			High	2.59883	High	2.9589	High	3.13072	High	2.54101	1
	SSLAPQNEQLK	1	1	1	O42175		1214.59	0.001	0.0334									High	1.79856									0
	IEEMYTQIK	2	1	1	O42175	M4(Oxidation)	1170.53	0.001	0.006829																	High	2.02078	0
	ITPLVEEIK	4	1	1	O42175		1041.57	0.002	0.0674	High	2.02158							High	2.31633	High	1.91057	High	1.7482					0
	TRLEPVMEELR	1	1	1	O42175	M7(Oxidation)	1388.71	0.003	0.07693	High	2.42348																	1
	HDEEMAALK	1	1	1	O42175		1043.5	0.005	0.06893															High	1.86853			0
P53447	Fructose-bisphosphate aldolase B OS=Sparus aurata GN=aldob PE=2 SV=2 - [ALDOB_SPAAU]	54.95	3	13	20	102	58.0616	42.31	13	20	52.4455	23.08	9	17	37.057	15.38	8	13	15.7116	17.31	5	5	32.9483	28.3	8	10	16.9559	15.11	4	6	25.972	11.26	5	10	34.8127	28.3	10	12	27.015	23.35	6	9	364	39.6201	8.14795
	Sequence	# PSMs	# Proteins	# Protein Groups	Protein Group Accessions	Modifications	MH+ [Da]	q-Value	PEP	A2	XCorr A2	B2	XCorr B2	C2	XCorr C2	D2	XCorr D2	E2	XCorr E2	F2	XCorr F2	G2	XCorr G2	H2	XCorr H2	I2	XCorr I2	# Missed Cleavages
	GTAPLMGTDKETTTQGLDGLSER	2	1	1	P53447		2378.04	0	7.092e-13	High	3.99429							High	3.76819									1
	DILFSTDASIANCVGGIIFFHETLYQK	9	1	1	P53447	C13(Carbamidomethyl)	3059.55	0	5.489e-06	High	3.94469	High	4.17434											High	3.21959	High	4.04203	0
	RFQNINVENIEENRR	1	1	1	P53447		1930.93	0	0.003002	High	3.90036																	2
	KFTPQEVAMATVTALRR	18	2	2	P53447;G8G904		1919.02	0	2.96e-06	High	3.7305	High	4.06685	High	3.57587	High	3.93312	High	4.01806	High	3.46202	High	3.48402	High	3.99938	High	3.51291	2
	KFTPQEVAMATVTALR	11	2	2	G8G904;P53447		1762.88	0	0.00138	High	3.65545	High	3.87099	High	3.95137	High	3.98344	High	3.6573			High	3.73207	High	3.65617	High	3.55611	1
	GILAADESTGTMGKR	2	1	1	P53447		1506.69	0	1.883e-07	High	3.61544																	1
	ALSDHHVYLEGTLLKPNMVTPGHSCPK	2	1	1	P53447	C25(Carbamidomethyl)	3001.42	0	2.718e-08	High	3.59388					High	3.17145											0
	FTPQEVAMATVTALRR	3	1	1	P53447		1790.92	0	9.201e-08	High	2.50029	High	3.40037	High	2.97244													1
	FTPQEVAMATVTALR	16	2	2	P53447;G8G904		1634.85	0	4.024e-06	High	2.44777	High	2.70508	High	2.5638					High	2.5082	High	2.40907	High	2.75643	High	2.38473	0
	ELSDIAQR	3	1	1	P53447		931.448	0	0.01033	High	1.92754													High	1.99992			0
	GILAADESTGTMGK	5	2	2	P53447;G8G904		1350.62	0	0.0005579			High	2.96403	High	3.41429			High	3.19484			High	2.5882	High	2.95587			0
	KELSDIAQR	6	1	1	P53447		1059.54	0	0.001223			High	2.6684	High	2.76302	High	2.28806							High	2.39741			1
	AATQQVFVTR	4	1	1	P53447		1120.57	0	0.003426			High	2.66197			High	2.33553			High	2.23517	High	2.04682					0
	FQNINVENIEENRR	2	1	1	P53447		1774.84	0	5.506e-07									High	3.97662					High	3.51815			1
	ETTTQGLDGLSER	4	1	1	P53447		1406.66	0	8.341e-09									High	3.1075					High	2.57914	High	2.77154	0
	YASICQMNGLVPIVEPEILPDGDHDLQR	4	1	1	P53447	C5(Carbamidomethyl)	3179.48	0	3.539e-05									High	2.92829	High	3.26985					High	2.69635	0
	EKGIVVGIK	4	1	1	P53447		942.592	0.001	0.02021	High	2.27034			High	2.40694									High	1.86818			1
	DGCDFAK	4	5	3	P53447;Q8JH71;W5UKP2	C3(Carbamidomethyl)	812.298	0.003	0.06676	High	2.11061	High	1.6439	High	2.34412													0
	VLAAVYK	1	4	2	Q8JH71;P53447		763.437	0.005	0.1874									High	1.69534									0
	LTFSYGR	1	2	2	P53447;G8G904		843.399	0.007	0.2251	High	2.16322																	0
Q155W8	Glyceraldehyde-3-phosphate dehydrogenase OS=Sparus aurata GN=GAPDH PE=2 SV=1 - [Q155W8_SPAAU]	54.65	2	6	11	75	31.5147	34.23	6	10	40.9709	44.44	8	12	19.9176	30.63	5	6	30.4511	36.04	7	9	33.4886	38.14	7	10	23.6965	30.03	5	7	23.1543	24.32	4	6	12.9462	21.62	4	4	38.4638	36.64	6	11	333	35.9595	8.44092
	Sequence	# PSMs	# Proteins	# Protein Groups	Protein Group Accessions	Modifications	MH+ [Da]	q-Value	PEP	A2	XCorr A2	B2	XCorr B2	C2	XCorr C2	D2	XCorr D2	E2	XCorr E2	F2	XCorr F2	G2	XCorr G2	H2	XCorr H2	I2	XCorr I2	# Missed Cleavages
	WGDAGAQYVVESTGVFTTIEK	12	4	2	Q155W8;A1IGU6		2258.08	0	2.904e-10	High	4.27324	High	4.46708	High	3.98667	High	4.51215	High	4.68102	High	4.04328	High	3.98983			High	4.22773	0
	VINDNFGIIEGLMSTVHAITATQK	12	3	3	A9JPH9;Q155W8;A1IGU6		2572.37	0	0.0004062	High	3.79418	High	4.01684	High	3.8475	High	3.55353	High	3.84016			High	3.7963	High	3.98093	High	4.41317	0
	KVEIVAINDPFIDLEYMVYMFK	7	5	3	Q155W8;B5SXM1;A9JPH9		2677.35	0	2.783e-08	High	3.52437	High	5.06725	High	4.51584							High	4.49994			High	4.34555	1
	VINDNFGIIEGLMSTVHAITATQK	5	1	1	Q155W8	M13(Oxidation)	2588.3	0	0.05433	High	3.43454					High	3.80485	High	3.26931	High	3.16145	High	3.63306					0
	VIISAPSADAPMFVMGVNHQK	9	2	1	Q155W8		2212.04	0	0.0002054	High	3.30801	High	3.13764	High	2.71236			High	3.27699	High	3.45251			High	3.53326	High	3.02757	0
	LVTWYDNEFGYSNR	13	4	2	Q155W8;A1IGU6		1763.73	0	0.008149	High	2.97794	High	2.38894	High	2.44231	High	3.26012	High	3.06437	High	3.05028					High	2.77432	0
	LEKPAKYDDIKK	2	3	2	Q155W8;A1IGU6		1447.78	0	0.0001101	High	2.65946	High	2.34808															2
	VPTPNVSVVDLTVR	3	6	3	B5SXM1;Q155W8;A1IGU6		1495.78	0	0.004588			High	3.18634			High	2.55812					High	3.50176					0
	SLPVVSNASCTTNCLAPLAK	6	1	1	Q155W8	C10(Carbamidomethyl); C14(Carbamidomethyl)	2102.97	0	2.891e-06			High	2.78644			High	2.28081	High	3.3853	High	3.47698			High	3.66768	High	3.42699	0
	GASQNIIPASTGAAK	2	4	1	Q155W8		1385.7	0	0.06613							High	3.03378	High	2.98538									0
	IEGDKLVIDGHK	3	4	1	Q155W8		1323.67	0	5.518e-05							High	2.97705	High	3.04748									1
	ITVFHER	1	1	1	Q155W8		901.456	0.008	0.1098															High	1.76435			0
Q4QY83	Putative uncharacterized protein OS=Sparus aurata PE=2 SV=1 - [Q4QY83_SPAAU]	54.22	1	5	5	30	21.0282	37.35	4	8	14.7681	32.53	3	5	13.28	15.66	2	4	2.77563	15.66	1	1	10.6332	45.78	3	4	5.04482	15.66	1	2	5.28892	32.53	2	2	2.2592	13.25	1	1	7.2077	24.1	2	3	83	9.48278	4.93213
	Sequence	# PSMs	# Proteins	# Protein Groups	Protein Group Accessions	Modifications	MH+ [Da]	q-Value	PEP	A2	XCorr A2	B2	XCorr B2	C2	XCorr C2	D2	XCorr D2	E2	XCorr E2	F2	XCorr F2	G2	XCorr G2	H2	XCorr H2	I2	XCorr I2	# Missed Cleavages
	TRDWFAEQLEALK	16	1	1	Q4QY83		1606.77	0	2.232e-05	High	4.00626	High	3.94821	High	4.07859	High	2.77563	High	2.57355	High	2.6294	High	2.58409			High	3.24416	1
	VTQVGQDLAEK	2	1	1	Q4QY83		1187.6	0	7.404e-06	High	3.01048							High	2.92244									0
	DWFAEQLEALK	5	1	1	Q4QY83		1349.66	0	4.069e-06	High	2.80594	High	2.76298	High	2.53795									High	2.2592			0
	TAFDSIHNSEAMTK	4	1	1	Q4QY83		1551.65	0	1.836e-05			High	2.78705					High	2.61242			High	2.70483					0
	FTQFGER	3	1	1	Q4QY83		884.389	0.005	0.06638	High	2.01386															High	1.74379	0
Q98TM8	Ribosomal protein L7 (Fragment) OS=Platichthys flesus GN=rpl7 PE=2 SV=1 - [Q98TM8_PLAFE]	52.94	25	1	1	12	7.37736	52.94	1	2	7.53082	52.94	1	2	6.66273	52.94	1	2	7.19697	52.94	1	2	3.3256	52.94	1	2													6.19708	52.94	1	2	34	3.72195	8.17725
	Sequence	# PSMs	# Proteins	# Protein Groups	Protein Group Accessions	Modifications	MH+ [Da]	q-Value	PEP	A2	XCorr A2	B2	XCorr B2	C2	XCorr C2	D2	XCorr D2	E2	XCorr E2	F2	XCorr F2	G2	XCorr G2	H2	XCorr H2	I2	XCorr I2	# Missed Cleavages
	YGIICVEDLIHEIYTVGK	12	25	1	Q98TM8	C5(Carbamidomethyl)	2122.11	0	3.512e-13	High	3.9914	High	3.96023	High	3.4468	High	3.69953	High	3.3256							High	3.39994	0
B6CGL8	Trypsinogen OS=Sparus aurata PE=2 SV=1 - [B6CGL8_SPAAU]	52.7	2	4	8	62	27.4231	26.56	4	9	38.1096	30.29	6	12	19.8852	36.51	5	7	14.8207	25.31	4	5	22.4412	43.98	5	7	7.82014	14.52	2	3	18.7348	26.56	4	7	21.906	26.97	4	7	12.5277	26.56	4	5	241	26.2143	5.96045
	Sequence	# PSMs	# Proteins	# Protein Groups	Protein Group Accessions	Modifications	MH+ [Da]	q-Value	PEP	A2	XCorr A2	B2	XCorr B2	C2	XCorr C2	D2	XCorr D2	E2	XCorr E2	F2	XCorr F2	G2	XCorr G2	H2	XCorr H2	I2	XCorr I2	# Missed Cleavages
	VSGWGNTMSSVSGDQLQCLNIPILSTR	14	2	1	B6CGL8	C18(Carbamidomethyl)	2920.39	0	0.02808	High	3.87187	High	3.57068	High	3.0646	High	4.31145	High	4.07392	High	3.85023	High	3.26087	High	3.38639	High	3.66118	0
	HPNYNSWNIDNDIMLIK	20	4	2	B6CGL8;Q0GYP4		2086.93	0	3.362e-05	High	3.24642	High	3.6785	High	3.18531	High	3.32786	High	3.61026			High	2.75683	High	3.87734	High	2.9468	0
	NEGTEQFIDSSR	6	2	1	B6CGL8		1382.57	0	9.418e-05	High	2.984	High	2.98907	High	2.99662							High	2.93474	High	3.06125			0
	LGEHDIYR	11	5	3	B6CGL8;B6CGL9;Q0GYP4		1002.49	0	0.008338	High	2.13478	High	2.1343	High	1.78829	High	1.68804	High	2.07294	High	2.12982	High	2.10382			High	1.54879	0
	LGEHDIYRNEGTEQFIDSSR	3	2	1	B6CGL8		2366.01	0	1.713e-13			High	5.47676													High	3.07682	1
	VCIFTDWLK	5	2	1	B6CGL8	C2(Carbamidomethyl)	1181.55	0	0.2117			High	2.02389			High	2.02602							High	1.75885			0
	DCENSYPGMITDAMFCAGYLEGGK	2	4	2	B6CGL8;Q0GYP4	C2(Carbamidomethyl); C16(Carbamidomethyl)	2686.03	0	0.0006811					High	3.38046			High	3.07179									0
	DSCQGDSGGPVVCNGQLQGVVSWGYGCAER	1	4	2	B6CGL8;Q0GYP4	C3(Carbamidomethyl); C13(Carbamidomethyl); C27(Carbamidomethyl)	3199.36	0	8.575e-10									High	3.39912									0
M7ANC6	Histone H4 OS=Chelonia mydas GN=UY3_16899 PE=3 SV=1 - [M7ANC6_CHEMY]	51.9	1	1	5	32		0				0			9.88192	40.51	3	4		0			10.4114	40.51	3	4	13.0933	50.63	4	6		0			10.5662	50.63	4	5	2.50803	12.66	1	1	79	8.77049	9.15869
	Sequence	# PSMs	# Proteins	# Protein Groups	Protein Group Accessions	Modifications	MH+ [Da]	q-Value	PEP	A2	XCorr A2	B2	XCorr B2	C2	XCorr C2	D2	XCorr D2	E2	XCorr E2	F2	XCorr F2	G2	XCorr G2	H2	XCorr H2	I2	XCorr I2	# Missed Cleavages
	TVTAMDVVYALKR	4	10	4	L8YB91;G3HPV6;S9X3V4;M7B1W1		1466.77	0	3.996e-07	High	3.3333	High	3.15135															1
	TVTAMDVVYALK	10	11	5	L8YB91;M7ANC6;M7B1W1;G3HPV6;S9X3V4		1310.67	0	0.0001782	High	2.6764	High	2.27077	High	2.9367	High	2.83973	High	2.83219	High	2.49442			High	2.58925			0
	DAVTYTEHAK	8	12	5	L8YB91;L8IS77;G3HPV6;S9X3V4;M7ANC6		1134.53	0	0.0009514	High	2.38056			High	2.34778	High	2.25744	High	2.35413	High	2.228			High	2.23561			0
	GEALIYEETR	5	1	1	M7ANC6		1180.54	0	0.007079					High	2.45192			High	2.48871	High	2.42937			High	2.44245	High	2.50803	0
	VFLENVIR	5	13	6	L8YB91;G3HPV6;S9X3V4;L8IS77;M7ANC6;M7B1W1		989.578	0.002	0.01857											High	1.93125	High	1.66984	High	1.67089			0
L8IS77	Histone H4 OS=Bos mutus GN=M91_11367 PE=3 SV=1 - [L8IS77_9CETA]	50.49	2	1	5	31		0								0				0				0				0			9.8541	31.07	3	4	14.2334	40.78	4	6		0			103	11.3884	11.356
	Sequence	# PSMs	# Proteins	# Protein Groups	Protein Group Accessions	Modifications	MH+ [Da]	q-Value	PEP	A2	XCorr A2	B2	XCorr B2	C2	XCorr C2	D2	XCorr D2	E2	XCorr E2	F2	XCorr F2	G2	XCorr G2	H2	XCorr H2	I2	XCorr I2	# Missed Cleavages
	ISGLIYEETR	2	11	4	S9X3V4;L8IS77;L8YB91;G3HPV6		1180.57	0	6.342e-05	High	2.94263							High	2.97959									0
	DNIQGITKPAIR	14	11	4	S9X3V4;L8YB91;G3HPV6;L8IS77		1325.72	0	5.383e-10	High	2.93604					High	3.09062	High	3.26561	High	2.71267	High	2.89339	High	2.89396	High	2.75835	0
	DAVTYTEHAK	8	12	5	L8YB91;L8IS77;G3HPV6;S9X3V4;M7ANC6		1134.53	0	0.0009514	High	2.38056			High	2.34778	High	2.25744	High	2.35413	High	2.228			High	2.23561			0
	TVTVMDVVYALK	2	1	1	L8IS77		1338.7	0	0.0009835													High	2.4777	High	3.00625			0
	VFLENVIR	5	13	6	L8YB91;G3HPV6;S9X3V4;L8IS77;M7ANC6;M7B1W1		989.578	0.002	0.01857											High	1.93125	High	1.66984	High	1.67089			0
Q0GYP4	Trypsinogen II OS=Sparus aurata GN=TRPII PE=2 SV=1 - [Q0GYP4_SPAAU]	48.96	2	2	7	51	24.0388	26.56	5	8	25.1305	26.56	4	8	22.1934	31.54	4	7	9.21029	21.58	3	3	22.4584	48.96	6	7		0			17.297	21.58	3	6		0			9.89418	21.58	3	4	241	26.2403	5.33838
	Sequence	# PSMs	# Proteins	# Protein Groups	Protein Group Accessions	Modifications	MH+ [Da]	q-Value	PEP	A2	XCorr A2	B2	XCorr B2	C2	XCorr C2	D2	XCorr D2	E2	XCorr E2	F2	XCorr F2	G2	XCorr G2	H2	XCorr H2	I2	XCorr I2	# Missed Cleavages
	VSGWGNTMSSVSGDQLQCLEIPILSTR	13	3	2	B6CGL9;Q0GYP4	C18(Carbamidomethyl)	2935.39	0	2.177e-08	High	4.03609	High	3.53879	High	4.20069	High	4.19439	High	4.03859	High	4.36702	High	4.20666			High	4.10444	0
	NEGTEQFISSSR	2	1	1	Q0GYP4		1354.57	0	1.585e-08	High	3.44251							High	3.53555									0
	HPNYNSWNIDNDIMLIK	20	4	2	B6CGL8;Q0GYP4		2086.93	0	3.362e-05	High	3.24642	High	3.6785	High	3.18531	High	3.32786	High	3.61026			High	2.75683	High	3.87734	High	2.9468	0
	LGEHDIYRNEGTEQFISSSR	2	1	1	Q0GYP4		2338.03	0	4.01e-05	High	3.17537	High	3.11749															1
	LGEHDIYR	11	5	3	B6CGL8;B6CGL9;Q0GYP4		1002.49	0	0.008338	High	2.13478	High	2.1343	High	1.78829	High	1.68804	High	2.07294	High	2.12982	High	2.10382			High	1.54879	0
	DCENSYPGMITDAMFCAGYLEGGK	2	4	2	B6CGL8;Q0GYP4	C2(Carbamidomethyl); C16(Carbamidomethyl)	2686.03	0	0.0006811					High	3.38046			High	3.07179									0
	DSCQGDSGGPVVCNGQLQGVVSWGYGCAER	1	4	2	B6CGL8;Q0GYP4	C3(Carbamidomethyl); C13(Carbamidomethyl); C27(Carbamidomethyl)	3199.36	0	8.575e-10									High	3.39912									0
Q4TBD1	Chromosome undetermined SCAF7145, whole genome shotgun sequence. (Fragment) OS=Tetraodon nigroviridis GN=GSTENG00003809001 PE=3 SV=1 - [Q4TBD1_TETNG]	48.72	1	3	16	151	78.7421	43.39	12	24	72.7401	41.53	10	22	65.0303	34.34	9	20	34.4484	21.11	6	10	55.5109	36.19	9	16	45.0812	25.52	7	14	49.6529	23.43	6	15	50.8685	29.7	8	16	40.4242	30.39	8	14	431	47.0811	6.40479
	Sequence	# PSMs	# Proteins	# Protein Groups	Protein Group Accessions	Modifications	MH+ [Da]	q-Value	PEP	A2	XCorr A2	B2	XCorr B2	C2	XCorr C2	D2	XCorr D2	E2	XCorr E2	F2	XCorr F2	G2	XCorr G2	H2	XCorr H2	I2	XCorr I2	# Missed Cleavages
	DATNVGDEGGFAPNILENNEALELLK	17	45	7	A4ZDY6;D6PVP1;H2MXN4;Q4TBD1;F6QR75;H2MXN1;U3FCT5		2743.31	0	1.656e-14	High	4.6502	High	3.695	High	3.86285	High	4.57536	High	5.00605	High	4.51975	High	4.81728			High	3.25307	0
	FTASTDIQIVGDDLTVTNPK	5	1	1	Q4TBD1		2135.07	0	2.586e-07	High	3.94179	High	3.89336					High	3.55115					High	3.65361			0
	YGKDATNVGDEGGFAPNILENNEALELLK	3	8	4	H2MXN4;H2MXN1;Q4TBD1;U3FCT5		3091.56	0	0.0002183	High	3.90862			High	2.74563													1
	AVDHVNKDIAPK	15	3	2	Q4TBD1;D6PVP1		1306.7	0	6.99e-06	High	3.74914	High	3.96586	High	3.7142	High	3.93579	High	3.33823	High	3.22622			High	4.04333	High	3.01402	1
	AAVPSGASTGVHEALELR	4	6	4	H2MXN4;H2MXN1;Q4TBD1;D6PVP1		1764.85	0	3.251e-12	High	3.59951	High	3.19053	High	2.33492			High	3.53662									0
	LAQSSGWGVMVSHR	8	10	6	D2HA24;A4ZDY6;D6PVP1;H2MXN4;Q4TBD1;H2MXN1		1514.74	0	1.383e-09	High	3.5329	High	3.54482					High	3.55467					High	3.46408	High	3.15152	0
	LAMQEFMILPVGAANFHEAMR	15	3	2	Q4TBD1;D6PVP1		2376.14	0	1.351e-06	High	3.45053	High	3.43839	High	3.19807			High	3.04824	High	3.27698	High	3.23143	High	3.35134	High	3.49224	0
	GNPTVEVDLWTAK	4	6	4	Q4TBD1;D6PVP1;H2MXN4;H2MXN1		1429.67	0	0.01179	High	3.27458					High	3.57351	High	3.5215			High	3.26067					0
	AGYPDKIIIGMDVAASEFYR	11	1	1	Q4TBD1		2216.08	0	1.113e-06	High	3.18889	High	3.65738	High	3.79951					High	3.60737			High	3.02392	High	3.63009	1
	SGETEDTFISDLVVGLCTGQIK	52	6	4	H2MXN4;H2MXN1;Q4TBD1;D6PVP1	C17(Carbamidomethyl)	2369.12	0	7.688e-05	High	3.16295	High	3.25519	High	4.01158	High	3.65756	High	3.77403	High	3.23	High	3.40273	High	3.67619	High	3.73329	0
	IGAEVYHNLK	8	26	10	Q4TBD1;Q9PTX5;D2HA24;A4ZDY6;A4ZDY5;D6PVP1;H2MXN4;H2MXN1;U3FCT5;M4ASP1		1143.58	0	0.1833	High	2.83356	High	2.71178	High	2.87403	High	2.86644	High	2.86385			High	2.6993	High	2.72616	High	2.59087	0
	FSVVEQEK	2	4	3	Q4TBD1;H2MXN4;H2MXN1		965.459	0	0.216	High	1.42897					High	1.63094											0
	SGKYDLDFKSPDDPSR	2	4	3	H2MXN4;H2MXN1;Q4TBD1		1826.8	0	1.099e-05			High	3.61711	High	2.74069													2
	KFSVVEQEK	3	2	2	Q4TBD1;H2MXN1		1093.55	0	0.001707											High	2.80591	High	2.29587	High	2.70713			1
	IIIGMDVAASEFYR	1	1	1	Q4TBD1		1584.74	0	1.515e-06											High	2.72743							0
	YNQLMR	1	7	3	A4ZDY6;Q4TBD1;Q9PTX5		824.376	0.009	0.2586																	High	1.4957	0
M3ZU09	Uncharacterized protein (Fragment) OS=Xiphophorus maculatus PE=4 SV=1 - [M3ZU09_XIPMA]	48.72	3	2	8	31		0				0				0			2.84149	7.69	1	1		0				0				0				0				0			195	21.267	7.54736
	Sequence	# PSMs	# Proteins	# Protein Groups	Protein Group Accessions	Modifications	MH+ [Da]	q-Value	PEP	A2	XCorr A2	B2	XCorr B2	C2	XCorr C2	D2	XCorr D2	E2	XCorr E2	F2	XCorr F2	G2	XCorr G2	H2	XCorr H2	I2	XCorr I2	# Missed Cleavages
	GGFTVFWADDGLDTGPILLQR	16	11	5	G3PBH8;H2SQT9;H3C9H4;I3J595;H2M0H9		2278.15	0	4.653e-06	High	3.55195	High	3.63994	High	3.76503			High	3.96623	High	3.83795	High	3.55956	High	3.68565	High	4.08727	0
	HGSIIYHPSLLPR	7	52	5	H2SQT9;H3C9H4;H2M0H9;I3J595;M3ZU09		1489.75	0	5.156e-08	High	3.2915	High	3.11347					High	3.16672	High	3.11463	High	3.15353	High	2.92601	High	3.07852	0
	KGGFTVFWADDGLDTGPILLQR	1	5	3	G3PBH8;H3C9H4;H2M0H9		2406.26	0	1.971e-08			High	4.17102															1
	IDWNQSAEAIHNWIR	2	4	2	H2M0H9;H3C9H4		1852.88	0	1.282e-09			High	3.51635															0
	ECDVEPNDTVNTIYKR	1	1	1	I3J595	C2(Carbamidomethyl)	1952.83	0	0.004066					High	2.54394													1
	ITQPQEGATYECIQK	1	1	1	M3ZU09	C12(Carbamidomethyl)	1765.78	0	0.07464							High	2.84149											0
	ECDVEPNDTVNTIYK	2	4	2	H3C9H4;I3J595	C2(Carbamidomethyl)	1796.78	0	0.0005711									High	2.13872					High	2.54733			0
	GASAINWTLIHGDKK	1	47	6	G3PBH8;H3C9H4;I3J595;H2M0H9;M3ZU09;H2T8G6		1610.82	0	0.002364															High	2.47312			1
I3K1D1	ATP synthase subunit beta OS=Oreochromis niloticus GN=ATP5B (2 of 2) PE=3 SV=1 - [I3K1D1_ORENI]	48.16	6	2	18	146	70.699	36.36	12	22	78.2228	37.91	12	24		0				0				0			47.8291	26.69	9	15	51.5591	24.95	8	16	58.3085	32.3	11	19	44.5034	29.79	10	16	517	55.1089	5.22412
	Sequence	# PSMs	# Proteins	# Protein Groups	Protein Group Accessions	Modifications	MH+ [Da]	q-Value	PEP	A2	XCorr A2	B2	XCorr B2	C2	XCorr C2	D2	XCorr D2	E2	XCorr E2	F2	XCorr F2	G2	XCorr G2	H2	XCorr H2	I2	XCorr I2	# Missed Cleavages
	GFKSILGGEYDALPEQAFYMVGPIEEVVQK	8	5	1	I3K1D1		3314.66	0	1.121e-06	High	4.29798	High	4.02405							High	4.32736	High	4.67053	High	3.66538	High	3.4121	1
	VLDTGAPIRIPVGPETLGR	5	10	2	I3K1D1;H2TVZ1		1961.08	0	1.712e-15	High	4.09671	High	4.0385	High	3.66613													1
	DQEGQDVLLFIDNIFR	29	15	3	I3K1D1;H9L340;H2TVZ1		1921.98	0	1.581e-06	High	3.80209	High	3.88652	High	3.65145	High	3.93444	High	3.6552	High	3.89077	High	3.77002	High	4.14393	High	3.87155	0
	FTQAGSEVSALLGR	6	15	3	H9L340;H2TVZ1;I3K1D1		1435.69	0	0.01354	High	3.802	High	3.87823	High	2.97084	High	3.95512			High	3.75769							0
	TVLIMELINNVAK	30	15	3	H9L340;I3K1D1;H2TVZ1		1457.85	0	1.147e-05	High	3.3558	High	3.34686	High	3.09036	High	3.40009	High	3.46043	High	3.56498	High	3.53976	High	3.35057	High	3.55709	0
	IGLFGGAGVGKTVLIMELINNVAK	3	15	3	I3K1D1;H9L340;H2TVZ1		2414.37	0	0.0005216	High	3.31631	High	3.50246															1
	AIAELGIYPAVDPLDSTSR	10	15	3	I3K1D1;H9L340;H2TVZ1		1987.98	0	2.146e-05	High	3.31058	High	2.79041	High	3.26958			High	2.86868	High	3.09047	High	3.21409	High	3.21858	High	3.13222	0
	VALTGLTVAEYFR	13	15	3	H9L340;H2TVZ1;I3K1D1		1439.76	0	1.185e-10	High	3.18754	High	3.38178	High	3.36327	High	3.63573	High	3.67158	High	3.00118	High	3.03467	High	3.45946	High	3.45097	0
	IMDPNIVGAEHYDVAR	4	5	1	I3K1D1		1799.82	0	0.0002764	High	2.72045	High	2.85165											High	3.24423			0
	TIAMDGTEGLVR	6	14	3	H2TVZ1;I3K1D1;H9L340		1262.59	0	1.619e-05	High	2.5919							High	2.77778					High	2.5549	High	2.56023	0
	LVLEVAQHLGENTVR	8	10	3	I3K1D1;H2TVZ1;H9L340		1677.84	0	0.0001871	High	2.58158	High	2.86398			High	3.03677					High	2.6035	High	3.05219	High	3.22207	0
	VVDLLAPYAK	10	14	3	I3K1D1;H2TVZ1;H9L340		1088.6	0	0.001786	High	2.31037	High	2.31197	High	2.30448			High	2.41205	High	2.49206			High	2.33962	High	2.31171	0
	TREGNDLYHEMIESGVINLK	1	13	2	I3K1D1;H9L340		2318.14	0	3.84e-05			High	4.02857															1
	AHGGYSVFAGVGER	1	15	3	H9L340;H2TVZ1;I3K1D1		1406.66	0	6.799e-09									High	4.165									0
	IGLFGGAGVGK	6	15	3	H9L340;I3K1D1;H2TVZ1		975.543	0	0.04236									High	2.68025	High	2.72432	High	2.80283	High	2.53168	High	2.68894	0
	VLDTGAPIR	1	10	2	I3K1D1;H2TVZ1		941.519	0	0.003074									High	1.9531									0
	IMNVIGEPIDER	4	14	3	I3K1D1;H2TVZ1;H9L340		1385.67	0	0.000116											High	2.82162	High	2.84385	High	2.91437			0
	VALVYGQMNEPPGAR	1	13	2	H9L340;I3K1D1		1601.8	0.001	0.009161																	High	2.45497	0
S4S3R9	Fatty acid-binding protein OS=Sparus aurata PE=2 SV=1 - [S4S3R9_SPAAU]	47.73	14	4	5	34	14.9731	37.12	4	5	13.244	28.79	3	5	6.22004	21.97	2	2	5.82416	15.91	2	2	13.8535	27.27	3	4	18.8997	37.88	4	6	8.30327	28.79	3	3	14.8554	47.73	5	5	6.20824	10.61	1	2	132	14.9185	6.16357
	Sequence	# PSMs	# Proteins	# Protein Groups	Protein Group Accessions	Modifications	MH+ [Da]	q-Value	PEP	A2	XCorr A2	B2	XCorr B2	C2	XCorr C2	D2	XCorr D2	E2	XCorr E2	F2	XCorr F2	G2	XCorr G2	H2	XCorr H2	I2	XCorr I2	# Missed Cleavages
	LVDSQNFDDYMK	5	5	1	S4S3R9		1474.59	0	5.115e-08	High	3.54366					High	3.49576	High	3.46788	High	3.29811			High	3.51986			0
	LGEEFDETTPDDR	2	4	1	S4S3R9		1523.61	0	1.255e-05	High	3.18763													High	3.33398			0
	STFTLEGDKLVQVQK	9	1	1	S4S3R9		1692.92	0	8.525e-08	High	3.04368	High	3.12833	High	3.55326			High	4.74873	High	4.21389	High	2.93837	High	2.71749			1
	ALGVGFATR	9	41	4	S4S3R9;H2M559;M3ZN29;Q4RKE4		891.484	0	0.01222	High	2.76996	High	2.2028			High	2.3284	High	2.28331	High	2.24729	High	2.21274	High	2.15558			0
	MVMTLTYQGVQAVR	9	1	1	S4S3R9		1596.83	0	1.061e-06			High	3.13133	High	2.66678					High	3.14838	High	3.15216	High	3.12847	High	3.14152	0
Q4QY86	Putative uncharacterized protein OS=Sparus aurata PE=2 SV=1 - [Q4QY86_SPAAU]	47.55	1	4	4	43	11.06	28.67	2	3	13.8327	46.15	3	4	13.5585	34.27	2	3	15.2762	34.27	2	3	16.486	46.15	3	4	22.3591	47.55	4	6	22.2126	34.27	2	5	33.0688	47.55	4	9	25.4312	35.66	3	6	143	15.8572	5.2876
	Sequence	# PSMs	# Proteins	# Protein Groups	Protein Group Accessions	Modifications	MH+ [Da]	q-Value	PEP	A2	XCorr A2	B2	XCorr B2	C2	XCorr C2	D2	XCorr D2	E2	XCorr E2	F2	XCorr F2	G2	XCorr G2	H2	XCorr H2	I2	XCorr I2	# Missed Cleavages
	LLNLLSQAQTASGPMVEQASQDGR	20	1	1	Q4QY86		2514.2	0	1.047e-08	High	4.15349	High	4.20169	High	3.90859	High	4.32968	High	4.41397	High	4.19198	High	4.46043	High	4.31605	High	5.1496	0
	EYAETLQAKPEFQAFVK	7	1	1	Q4QY86		1998.94	0	4.228e-06	High	2.92841	High	2.32984					High	2.56156	High	2.72644			High	3.69451			0
	LLGAYQAYLRPYVGEWLADTITEAK	12	1	1	Q4QY86		2841.44	0	0.0007458			High	3.70203	High	5.10402	High	5.6344	High	5.31789	High	4.5362	High	5.04623	High	4.81481	High	5.34629	0
	LKLLGAYQAYLRPYVGEWLADTITEAK	4	1	1	Q4QY86		3082.65	0	5.488e-05											High	3.57319			High	3.43824	High	3.61664	1
P79896	Alcohol dehydrogenase class-3 OS=Sparus aurata PE=2 SV=1 - [ADHX_SPAAU]	47.07	6	7	11	81	28.0638	23.4	5	9	27.6355	26.33	5	8	24.7118	25.8	6	8	9.26875	13.83	2	2	24.3948	28.99	5	7	28.9394	25	5	8	38.5945	31.91	7	12	40.1432	32.71	7	12	42.3907	36.97	8	15	376	40.1885	7.10791
	Sequence	# PSMs	# Proteins	# Protein Groups	Protein Group Accessions	Modifications	MH+ [Da]	q-Value	PEP	A2	XCorr A2	B2	XCorr B2	C2	XCorr C2	D2	XCorr D2	E2	XCorr E2	F2	XCorr F2	G2	XCorr G2	H2	XCorr H2	I2	XCorr I2	# Missed Cleavages
	GWGESVIIGVAGAGQEISTRPFQLVTGR	13	2	1	P79896		2885.51	0	4.817e-09	High	5.09826	High	5.39825	High	4.4685	High	5.21638	High	5.29351	High	5.34776	High	5.02353	High	5.56602	High	4.8101	0
	VEPGSTCAVFGLGAVGLAVIMGCK	29	2	1	P79896	C7(Carbamidomethyl); C23(Carbamidomethyl)	2393.22	0	0.000752	High	3.49664	High	3.72097	High	3.75051	High	4.05237	High	3.94882	High	4.01764	High	3.99516	High	4.17635	High	4.04035	0
	EFGATEFVNPK	4	2	1	P79896		1238.6	0	3.415e-06	High	3.15429			High	2.41109							High	2.76486	High	2.39126			0
	LKVDEFVTHTLPFEK	6	3	2	Q4SYL2;P79896		1802.95	0	6.161e-05	High	2.76454	High	2.2301	High	2.47225							High	2.38166			High	2.75594	1
	IIGIDLNPAK	8	1	1	P79896		1053.63	0	0.09149	High	1.54914									High	2.28737	High	2.38583	High	1.83729	High	1.82128	0
	VCLLGCGISTGYGAALNTAK	6	11	2	P79896;Q6NXA6	C2(Carbamidomethyl); C6(Carbamidomethyl)	2025.95	0	0.002461			High	3.51211							High	4.04779	High	4.19576	High	3.96177	High	3.46468	0
	INEGFELMHAGK	4	1	1	P79896		1345.61	0	0.09351			High	2.1809							High	2.1976	High	2.4148			High	1.92546	0
	FKPGDTVIPLYVPQCGECK	6	4	2	P79896;Q6NXA6	C15(Carbamidomethyl); C18(Carbamidomethyl)	2208.07	0	4.519e-06					High	2.43008			High	3.0508					High	2.70852	High	2.4922	0
	VDEFVTHTLPFEK	1	3	2	Q4SYL2;P79896		1561.71	0	0.004524					High	2.40809													0
	AAVAWEPGKPLSIEEVEVAPPNAHEVR	1	1	1	P79896		2895.48	0	1.11e-09									High	2.96677									0
	ITQGQGLLPDK	3	1	1	P79896		1169.63	0	0.0006215									High	2.27364					High	2.39155	High	1.64936	0
A2A6F8	60S ribosomal protein L23 (Fragment) OS=Mus musculus GN=Rpl23 PE=3 SV=1 - [A2A6F8_MOUSE]	46.67	56	2	2	11					3.10487	33.33	1	1					5.39838	46.67	2	2	3.27983	33.33	1	1					6.44039	33.33	1	2	6.58458	33.33	1	2	8.16557	46.67	2	3	60	6.20846	11.0483
	Sequence	# PSMs	# Proteins	# Protein Groups	Protein Group Accessions	Modifications	MH+ [Da]	q-Value	PEP	A2	XCorr A2	B2	XCorr B2	C2	XCorr C2	D2	XCorr D2	E2	XCorr E2	F2	XCorr F2	G2	XCorr G2	H2	XCorr H2	I2	XCorr I2	# Missed Cleavages
	ISLGLPVGAVINCADNTGAK	9	55	1	A2A6F8	C13(Carbamidomethyl)	1969.99	0	0.04493			High	3.10487			High	3.45106	High	3.27983			High	3.26438	High	3.37145	High	3.17152	0
	NLYIISVK	2	51	1	A2A6F8		949.546	0.003	0.035							High	1.94733									High	1.92987	0
M9NZV8	Superoxide dismutase [Cu-Zn] OS=Sparus aurata GN=Cu-Zn-SOD PE=2 SV=1 - [M9NZV8_SPAAU]	46.1	2	4	4	53	30.9829	46.1	4	9	8.55391	8.44	1	3	17.7252	28.57	3	5	5.87932	8.44	1	2	32.9125	46.1	4	8	20.9593	19.48	2	6	11.9376	17.53	2	4	21.1466	28.57	3	6	32.0375	28.57	3	10	154	15.7719	6.23975
	Sequence	# PSMs	# Proteins	# Protein Groups	Protein Group Accessions	Modifications	MH+ [Da]	q-Value	PEP	A2	XCorr A2	B2	XCorr B2	C2	XCorr C2	D2	XCorr D2	E2	XCorr E2	F2	XCorr F2	G2	XCorr G2	H2	XCorr H2	I2	XCorr I2	# Missed Cleavages
	VDDLGKGGNEESLK	10	1	1	M9NZV8		1460.65	0	2.065e-10	High	4.23203			High	3.07552			High	3.20897			High	3.18277	High	2.54826	High	2.93043	1
	GAGETTGVVHFEQESESAPVTLTGEIK	2	1	1	M9NZV8		2773.31	0	1.528e-11	High	4.15996							High	4.5919									0
	HVGDLGNVTAGADNVAK	11	2	1	M9NZV8		1637.8	0	1.617e-15	High	3.41441			High	6.44262			High	6.90832	High	6.02345			High	6.4429	High	5.80007	0
	MLTLSGPLSIIGR	30	2	1	M9NZV8		1357.8	0	5.13e-08	High	3.02967	High	2.88062	High	2.78997	High	2.93832	High	3.07408	High	3.0026	High	2.93931	High	2.99371	High	2.96623	0
Q9YHC3	Tubulin beta-1 chain OS=Gadus morhua PE=2 SV=1 - [TBB1_GADMO]	46.07	13	2	17	137	51.5376	33.26	12	17	46.8219	32.81	11	16	40.997	26.52	9	13	41.4463	34.83	11	14	41.2672	27.64	9	14	38.6231	31.91	10	14	38.1301	31.91	10	13	51.9855	34.83	12	17	53.4286	39.78	14	19	445	49.7169	4.89404
	Sequence	# PSMs	# Proteins	# Protein Groups	Protein Group Accessions	Modifications	MH+ [Da]	q-Value	PEP	A2	XCorr A2	B2	XCorr B2	C2	XCorr C2	D2	XCorr D2	E2	XCorr E2	F2	XCorr F2	G2	XCorr G2	H2	XCorr H2	I2	XCorr I2	# Missed Cleavages
	LTTPSYGDLNHLVSATMSGVTTCLR	17	9	2	Q9YHC3;H2MNV5	C23(Carbamidomethyl)	2694.28	0	1.476e-12	High	3.97627	High	2.88173	High	3.87898	High	3.94029	High	3.6741	High	3.3971	High	3.52432	High	3.91615	High	3.71765	0
	GHYTEGAELVDSVLDVVRK	7	14	2	Q9YHC3;Q6IQJ2		2087.12	0	5.98e-05	High	3.84584	High	3.90061	High	3.91156											High	3.36028	1
	GHYTEGAELVDSVLDVVR	17	30	3	Q9YHC3;G9KVY5;Q6IQJ2		1958.91	0	0.01214	High	3.71767	High	4.04132	High	4.02545	High	4.29524	High	4.26566	High	4.17878	High	4.27419	High	4.25056	High	4.17502	0
	EVDEQMLNVQNK	6	30	3	G9KVY5;Q9YHC3;Q6IQJ2		1446.69	0	2.597e-08	High	3.60584	High	3.2091	High	2.95305			High	3.69628					High	3.47528	High	3.04288	0
	LHFFMPGFAPLTSR	10	31	4	G9KVY5;Q9YHC3;Q6IQJ2;H2MNV5		1620.81	0	9.51e-05	High	3.40956	High	3.43051	High	3.01702					High	3.37764	High	3.35786	High	3.51322	High	3.38007	0
	INVYYNEASGGK	5	10	2	Q9YHC3;H2MNV5		1314.61	0	8.037e-08	High	2.84984					High	1.99126			High	1.90644	High	2.0076			High	2.59739	0
	AVLVDLEPGTMDSVR	9	13	3	Q9YHC3;H2MNV5;Q6IQJ2		1601.75	0	0.0323	High	2.72049	High	2.8085	High	2.88099	High	3.24271			High	2.67852	High	2.91874			High	2.96351	0
	IREEYPDR	9	28	2	G9KVY5;Q9YHC3		1077.51	0	0.002196	High	2.6272	High	2.51944			High	2.64362	High	2.64032	High	2.85495	High	2.62807	High	2.60846	High	2.44436	1
	ISEQFTAMFR	14	30	3	G9KVY5;Q9YHC3;Q6IQJ2		1229.57	0	0.0715	High	2.47709	High	2.63229			High	2.41272	High	2.44223	High	2.69068	High	2.76107	High	2.74004	High	2.45199	0
	NSSYFVEWIPNNVK	10	28	2	G9KVY5;Q9YHC3		1696.84	0	6.22e-05	High	2.45643	High	2.47903	High	2.59905	High	2.18769	High	2.70103	High	2.06676	High	2.2552	High	2.28783	High	2.12649	0
	LAVNMVPFPR	6	25	2	G9KVY5;Q9YHC3		1143.62	0	5.594e-06	High	2.29398			High	2.41064			High	2.37367					High	2.16338	High	2.08451	0
	YLTVAAIFR	12	20	2	Q9YHC3;H2MNV5		1053.61	0	0.05278	High	2.07802			High	1.95268	High	2.11121	High	2.0707	High	2.03703	High	2.15194	High	2.08904	High	2.04994	0
	EIVHLQAGQCGNQIGAK	4	32	4	Q9YHC3;H2MNV5;G9KVY5;Q6IQJ2	C10(Carbamidomethyl)	1822.85	0	0.0001434			High	2.76708			High	2.68928							High	2.76119			0
	IMNTFSVVPSPK	2	2	1	Q9YHC3		1319.68	0	0.0003288			High	2.32135													High	2.33993	0
	MAATFIGNSTAIQELFK	7	11	3	Q9YHC3;Q6IQJ2;H2MNV5		1841.9	0	7.449e-05							High	3.35716	High	3.32989	High	3.06511	High	3.21133	High	3.53701	High	2.97901	0
	MAATFIGNSTAIQELFKR	1	3	2	Q9YHC3;Q6IQJ2		1998.03	0	0.0001212															High	2.60358			1
	FPGQLNADLR	1	13	1	Q9YHC3		1130.57	0.001	0.2389							High	2.82042											0
K7P680	Carbonyl reductase-like 20beta-hydroxysteroid dehydrogenase OS=Sparus aurata PE=2 SV=1 - [K7P680_SPAAU]	45.82	6	7	7	20	11.9755	11.64	2	3	10.0965	20.73	3	3	16.0458	26.91	4	5	6.79871	5.82	1	2	5.92832	11.64	2	2					4.43241	7.64	1	1	7.01167	14.91	2	2	6.91668	16.73	2	2	275	29.6703	8.49951
	Sequence	# PSMs	# Proteins	# Protein Groups	Protein Group Accessions	Modifications	MH+ [Da]	q-Value	PEP	A2	XCorr A2	B2	XCorr B2	C2	XCorr C2	D2	XCorr D2	E2	XCorr E2	F2	XCorr F2	G2	XCorr G2	H2	XCorr H2	I2	XCorr I2	# Missed Cleavages
	FRSEDITEEELVGLMEQFVEK	8	2	1	K7P680		2528.23	0	0.00898	High	4.24193	High	3.32183	High	3.89623			High	3.21222			High	4.43241			High	3.12249	1
	DMLTHFLPLVK	2	2	1	K7P680		1313.75	0	9.167e-11	High	3.88354	High	3.69368															0
	SPDEGAITPVYLALLPAGATDPHGK	3	2	1	K7P680		2490.27	0	0.000521			High	3.08095											High	3.88355	High	3.79419	0
	SLSTEGLKPMFHQLDINDVNSITTAAAFFK	1	1	1	K7P680		3295.66	0	9.005e-05					High	4.17325													0
	VVNVSSFVGSR	2	1	1	K7P680		1150.58	0	6.054e-05					High	2.05883			High	2.7161									0
	YGGVDVLVNNAGIAFK	3	4	1	K7P680		1636.79	0	0.04997							High	3.54081							High	3.12811			0
	TGLTTLTMIQAR	1	2	1	K7P680		1305.7	0.009	0.1012					High	2.10264													0
W8KZ63	Elongation factor 1 alpha (Fragment) OS=Champsocephalus gunnari GN=Ef-1a PE=2 SV=1 - [W8KZ63_CHAGU]	45.7	61	2	5	45		0				0				0			14.5936	15.59	1	3		0			12.0233	37.1	3	4		0				0				0			186	20.5527	6.94678
	Sequence	# PSMs	# Proteins	# Protein Groups	Protein Group Accessions	Modifications	MH+ [Da]	q-Value	PEP	A2	XCorr A2	B2	XCorr B2	C2	XCorr C2	D2	XCorr D2	E2	XCorr E2	F2	XCorr F2	G2	XCorr G2	H2	XCorr H2	I2	XCorr I2	# Missed Cleavages
	NMITGTSQADCAVLIVAAGVGEFEAGISK	25	250	2	W8KZ63;Q9PUG6	C11(Carbamidomethyl)	2909.43	0	9.536e-09	High	4.804	High	4.1543	High	5.83441	High	5.22901	High	5.92025	High	4.76126			High	5.1408	High	4.94228	0
	EHALLAFTLGVK	12	53	1	Q9PUG6		1298.74	0	2.335e-07	High	4.09334	High	4.04202					High	4.16645			High	4.00804	High	4.00893			0
	YYVTIIDAPGHRDFIK	1	155	3	E2RK38;Q9PUG6;J9P2I7		1907.98	0	7.811e-08	High	2.79894																	1
	YYVTIIDAPGHR	6	158	4	E2RK38;Q9PUG6;J9P2I7;W8KZ63		1404.7	0	0.003125	High	2.63755							High	2.61189	High	2.67273			High	2.55976			0
	EGNASGVTLLESLDAILPPSRPTDKPLR	1	1	1	W8KZ63		2946.52	0.005	0.06109											High	2.37968							0
S4S3W7	Phosphoglucomutase 1 (Fragment) OS=Sparus aurata PE=2 SV=1 - [S4S3W7_SPAAU]	45.36	1	2	5	42	17.5354	40.72	4	5	29.6639	45.36	5	9	18.2152	34.02	3	5	13.1848	24.74	3	4	12.86	24.74	3	4	9.16861	18.04	2	3	13.1108	26.8	3	4	9.57875	18.04	2	3	12.6764	31.44	4	5	194	20.7434	5.77002
	Sequence	# PSMs	# Proteins	# Protein Groups	Protein Group Accessions	Modifications	MH+ [Da]	q-Value	PEP	A2	XCorr A2	B2	XCorr B2	C2	XCorr C2	D2	XCorr D2	E2	XCorr E2	F2	XCorr F2	G2	XCorr G2	H2	XCorr H2	I2	XCorr I2	# Missed Cleavages
	QTFEVETFKPLTVEIVDSVEAYAEMLR	5	1	1	S4S3W7		3144.59	0	6.126e-11	High	4.08203	High	4.63558	High	4.14832													0
	HGFFVNPSDSVAVIAANITSIPYFQK	18	1	1	S4S3W7		2822.4	0	1.114e-07	High	3.99504	High	4.30899	High	4.57641	High	4.4853	High	4.40615	High	3.95897	High	4.1423	High	4.33772	High	4.28829	0
	LDAMHGVVGPYVK	5	8	3	I3JQE5;S4S3W7;H2VDZ6		1385.66	0	1.072e-07	High	2.979	High	2.63968	High	2.47875							High	2.75139			High	2.63574	0
	SMPTSGALDNVAK	7	8	4	I3JQE5;S4S3W7;H2VDZ6;G3NVH9		1290.58	0	2.228e-05	High	2.65328	High	2.68501			High	2.46098	High	2.40956			High	2.31376			High	2.112	0
	GIFDFAALK	7	5	3	H2VDZ6;I3JQE5;S4S3W7		981.523	0.002	0.03129			High	1.73877			High	1.8	High	1.71288	High	1.72088			High	1.65069	High	1.85183	0
H2TVZ1	ATP synthase subunit beta (Fragment) OS=Takifugu rubripes GN=LOC101064851 PE=3 SV=1 - [H2TVZ1_TAKRU]	44.55	2	1	17	143	67.4586	32.89	11	21		0			44.543	25.62	8	14	35.5117	19.31	6	10	52.2978	28.11	10	16	48.0913	26.39	9	15		0			53.31	28.87	10	17		0			523	55.6832	5.21143
	Sequence	# PSMs	# Proteins	# Protein Groups	Protein Group Accessions	Modifications	MH+ [Da]	q-Value	PEP	A2	XCorr A2	B2	XCorr B2	C2	XCorr C2	D2	XCorr D2	E2	XCorr E2	F2	XCorr F2	G2	XCorr G2	H2	XCorr H2	I2	XCorr I2	# Missed Cleavages
	VLDTGAPIRIPVGPETLGR	5	10	2	I3K1D1;H2TVZ1		1961.08	0	1.712e-15	High	4.09671	High	4.0385	High	3.66613													1
	DQEGQDVLLFIDNIFR	29	15	3	I3K1D1;H9L340;H2TVZ1		1921.98	0	1.581e-06	High	3.80209	High	3.88652	High	3.65145	High	3.93444	High	3.6552	High	3.89077	High	3.77002	High	4.14393	High	3.87155	0
	FTQAGSEVSALLGR	6	15	3	H9L340;H2TVZ1;I3K1D1		1435.69	0	0.01354	High	3.802	High	3.87823	High	2.97084	High	3.95512			High	3.75769							0
	GFQSILGGEYDALPEQAFYMVGPIEEVVQK	9	2	1	H2TVZ1		3314.68	0	0.0002409	High	3.77806			High	4.39531	High	4.54525	High	4.65079	High	4.58955			High	4.61144			0
	TVLIMELINNVAK	30	15	3	H9L340;I3K1D1;H2TVZ1		1457.85	0	1.147e-05	High	3.3558	High	3.34686	High	3.09036	High	3.40009	High	3.46043	High	3.56498	High	3.53976	High	3.35057	High	3.55709	0
	IGLFGGAGVGKTVLIMELINNVAK	3	15	3	I3K1D1;H9L340;H2TVZ1		2414.37	0	0.0005216	High	3.31631	High	3.50246															1
	AIAELGIYPAVDPLDSTSR	10	15	3	I3K1D1;H9L340;H2TVZ1		1987.98	0	2.146e-05	High	3.31058	High	2.79041	High	3.26958			High	2.86868	High	3.09047	High	3.21409	High	3.21858	High	3.13222	0
	VALTGLTVAEYFR	13	15	3	H9L340;H2TVZ1;I3K1D1		1439.76	0	1.185e-10	High	3.18754	High	3.38178	High	3.36327	High	3.63573	High	3.67158	High	3.00118	High	3.03467	High	3.45946	High	3.45097	0
	TIAMDGTEGLVR	6	14	3	H2TVZ1;I3K1D1;H9L340		1262.59	0	1.619e-05	High	2.5919							High	2.77778					High	2.5549	High	2.56023	0
	LVLEVAQHLGENTVR	8	10	3	I3K1D1;H2TVZ1;H9L340		1677.84	0	0.0001871	High	2.58158	High	2.86398			High	3.03677					High	2.6035	High	3.05219	High	3.22207	0
	VVDLLAPYAK	10	14	3	I3K1D1;H2TVZ1;H9L340		1088.6	0	0.001786	High	2.31037	High	2.31197	High	2.30448			High	2.41205	High	2.49206			High	2.33962	High	2.31171	0
	TREGNDLYHEMIESGVINLK	1	13	2	I3K1D1;H9L340		2318.14	0	3.84e-05			High	4.02857															1
	AHGGYSVFAGVGER	1	15	3	H9L340;H2TVZ1;I3K1D1		1406.66	0	6.799e-09									High	4.165									0
	IGLFGGAGVGK	6	15	3	H9L340;I3K1D1;H2TVZ1		975.543	0	0.04236									High	2.68025	High	2.72432	High	2.80283	High	2.53168	High	2.68894	0
	VLDTGAPIR	1	10	2	I3K1D1;H2TVZ1		941.519	0	0.003074									High	1.9531									0
	IMNVIGEPIDER	4	14	3	I3K1D1;H2TVZ1;H9L340		1385.67	0	0.000116											High	2.82162	High	2.84385	High	2.91437			0
	VALVYGQMNEPPGAR	1	13	2	H9L340;I3K1D1		1601.8	0.001	0.009161																	High	2.45497	0
B6CGL9	Trypsinogen OS=Diplodus sargus PE=2 SV=1 - [B6CGL9_DIPSG]	43.98	1	2	5	31	10.9838	24.48	3	4	14.941	31.54	4	5	15.9393	21.58	3	5		0				0			15.3177	21.58	3	5		0			2.43986	9.96	1	1		0			241	26.1342	5.10986
	Sequence	# PSMs	# Proteins	# Protein Groups	Protein Group Accessions	Modifications	MH+ [Da]	q-Value	PEP	A2	XCorr A2	B2	XCorr B2	C2	XCorr C2	D2	XCorr D2	E2	XCorr E2	F2	XCorr F2	G2	XCorr G2	H2	XCorr H2	I2	XCorr I2	# Missed Cleavages
	VSGWGNTMSSVSGDQLQCLEIPILSTR	13	3	2	B6CGL9;Q0GYP4	C18(Carbamidomethyl)	2935.39	0	2.177e-08	High	4.03609	High	3.53879	High	4.20069	High	4.19439	High	4.03859	High	4.36702	High	4.20666			High	4.10444	0
	DCENAYPGMITDAMFCAGYLEGGK	3	1	1	B6CGL9	C2(Carbamidomethyl); M9(Oxidation); C16(Carbamidomethyl)	2686.09	0	0.001358	High	2.96434	High	2.88823											High	2.43986			0
	LGEHDIYR	11	5	3	B6CGL8;B6CGL9;Q0GYP4		1002.49	0	0.008338	High	2.13478	High	2.1343	High	1.78829	High	1.68804	High	2.07294	High	2.12982	High	2.10382			High	1.54879	0
	HPNYNSWDLDNDIMLIK	3	1	1	B6CGL9		2087.92	0	0.000247			High	3.0099	High	2.82822					High	2.66858							0
	DSCQGDSGGPVVCNGQLQGVVSWGYGCAER	1	4	2	B6CGL8;Q0GYP4	C3(Carbamidomethyl); C13(Carbamidomethyl); C27(Carbamidomethyl)	3199.36	0	8.575e-10									High	3.39912									0
Q9XSU9	Ribosomal protein S14 (Fragment) OS=Canis familiaris GN=rpS14 PE=1 SV=1 - [Q9XSU9_CANFA]	43.04	94	3	3	8																	4.2373	26.58	2	2	3.28362	13.92	1	1	6.79751	13.92	1	2	3.56776	13.92	1	1	5.43449	30.38	2	2	79	8.38463	11.8687
	Sequence	# PSMs	# Proteins	# Protein Groups	Protein Group Accessions	Modifications	MH+ [Da]	q-Value	PEP	A2	XCorr A2	B2	XCorr B2	C2	XCorr C2	D2	XCorr D2	E2	XCorr E2	F2	XCorr F2	G2	XCorr G2	H2	XCorr H2	I2	XCorr I2	# Missed Cleavages
	ELGITALHIK	1	85	1	Q9XSU9		1094.66	0	0.004439									High	2.18412									0
	TPGPGAQSALR	6	92	1	Q9XSU9		1054.54	0	0.0001612									High	2.05318	High	3.28362	High	3.50214	High	3.56776	High	2.69277	0
	IEDVTPIPSDSTR	1	42	1	Q9XSU9		1429.67	0	8.294e-05																	High	2.74173	0
Q862D8	Similar to S3 ribosomal protein (Fragment) OS=Bos taurus PE=2 SV=1 - [Q862D8_BOVIN]	42.07	148	6	6	18	2.71963	8.28	1	1	4.27753	13.79	2	2					2.94244	8.28	1	1	7.87102	20.69	3	3	2.17484	6.21	1	1	8.3754	23.45	3	3	6.34746	11.72	2	3	8.56543	20	3	4	145	16.0718	9.99365
	Sequence	# PSMs	# Proteins	# Protein Groups	Protein Group Accessions	Modifications	MH+ [Da]	q-Value	PEP	A2	XCorr A2	B2	XCorr B2	C2	XCorr C2	D2	XCorr D2	E2	XCorr E2	F2	XCorr F2	G2	XCorr G2	H2	XCorr H2	I2	XCorr I2	# Missed Cleavages
	GLCAIAQAESLR	6	117	1	Q862D8	C3(Carbamidomethyl)	1288.66	0	1.125e-07	High	2.71963	High	2.33729			High	2.94244	High	3.03817			High	2.89941			High	2.60492	0
	TEIIILATR	1	122	1	Q862D8		1029.62	0	0.0001609									High	2.39989									0
	FGFPEGSVELYAEK	1	96	1	Q862D8		1572.73	0	0.006339													High	3.54343					0
	AELNEFLTR	2	117	1	Q862D8		1092.52	0.001	0.005155									High	2.43295					High	2.38972			0
	GCEVVVSGK	3	127	1	Q862D8	C2(Carbamidomethyl)	934.448	0.001	0.008655											High	2.17484					High	2.061	0
	TQNVLGEK	5	124	1	Q862D8		888.442	0.002	0.05107			High	1.94024									High	1.93257	High	1.98919	High	1.9099	0
G1QD60	Uncharacterized protein (Fragment) OS=Myotis lucifugus PE=4 SV=1 - [G1QD60_MYOLU]	41.94	98	1	2	18	5.20158	34.41	1	1	9.13111	34.41	1	2	8.7344	34.41	1	2	11.5825	34.41	1	2	12.939	41.94	2	3	10.4186	41.94	2	3	10.8842	34.41	1	2	10.4888	34.41	1	2	4.91339	34.41	1	1	93	10.8019	10.0962
	Sequence	# PSMs	# Proteins	# Protein Groups	Protein Group Accessions	Modifications	MH+ [Da]	q-Value	PEP	A2	XCorr A2	B2	XCorr B2	C2	XCorr C2	D2	XCorr D2	E2	XCorr E2	F2	XCorr F2	G2	XCorr G2	H2	XCorr H2	I2	XCorr I2	# Missed Cleavages
	FQSAAIGALQEASEAYLVGLFEDTNLCAIHAK	16	85	1	G1QD60	C27(Carbamidomethyl)	3437.74	0	0.006334	High	5.20158	High	5.04959	High	4.70346	High	5.82773	High	5.82138	High	5.41488	High	5.44478	High	5.67655	High	4.91339	0
	STELLIR	2	69	5	F7C8E5;G1QD60;H0XIX9;S9X3V4;L8IUP0		831.474	0	0.006994									High	1.78207	High	1.75713							0
B9VXD1	Warm temperature-acclimated 65 kDa protein (Fragment) OS=Oreochromis niloticus PE=2 SV=1 - [B9VXD1_ORENI]	41.67	8	1	1	3													2.00961	41.67	1	1													4.22291	41.67	1	2					24	2.70741	7.34229
	Sequence	# PSMs	# Proteins	# Protein Groups	Protein Group Accessions	Modifications	MH+ [Da]	q-Value	PEP	A2	XCorr A2	B2	XCorr B2	C2	XCorr C2	D2	XCorr D2	E2	XCorr E2	F2	XCorr F2	G2	XCorr G2	H2	XCorr H2	I2	XCorr I2	# Missed Cleavages
	VSLELFGCDH	3	8	1	B9VXD1	C8(Carbamidomethyl)	1176.52	0	0.0005787							High	2.00961							High	2.32208			0
H2LM25	UDP-glucose 6-dehydrogenase OS=Oryzias latipes GN=LOC101166190 PE=3 SV=1 - [H2LM25_ORYLA]	41.37	63	4	16	75		0			11.147	6.83	3	4	10.8049	8.84	4	5	9.73647	7.63	3	4	32.6948	26.1	11	13		0			22.5829	20.68	8	9	22.4115	19.88	7	9	29.0414	23.69	9	12	498	55.0503	7.6499
	Sequence	# PSMs	# Proteins	# Protein Groups	Protein Group Accessions	Modifications	MH+ [Da]	q-Value	PEP	A2	XCorr A2	B2	XCorr B2	C2	XCorr C2	D2	XCorr D2	E2	XCorr E2	F2	XCorr F2	G2	XCorr G2	H2	XCorr H2	I2	XCorr I2	# Missed Cleavages
	AWNSDTLPIYEPGLK	11	4	2	G3PUR2;H2LM25		1703.84	0	4.103e-12	High	3.24879			High	2.68297	High	2.5112	High	3.1753	High	3.00256	High	2.77055	High	2.92158	High	3.08804	0
	LAANAFLAQR	5	57	2	G3PUR2;H2LM25		1074.57	0	3.85e-07	High	3.04208	High	2.871							High	2.92454	High	2.98149					0
	IIDCLFNTVTGK	10	9	2	G3PUR2;H2LM25	C4(Carbamidomethyl)	1380.69	0	0.0005501	High	2.57051	High	2.2922	High	2.04768			High	2.41459	High	2.5697	High	2.28149	High	2.38422	High	2.26802	0
	IALLGFSFK	16	7	2	G3PUR2;H2LM25		995.584	0	0.001915	High	2.30827			High	2.26792	High	2.14267	High	2.20256	High	2.02834	High	1.98814	High	2.36468	High	2.0275	0
	MLKPAFIFDGR	1	7	1	G3PUR2		1294.66	0	9.762e-05	High	1.90617																	0
	ESSSIYISK	3	57	2	H2LM25;G3PUR2		1013.49	0	0.00763	High	1.78567							High	2.12506									0
	ASVGFGGSCFQK	3	55	1	H2LM25	C9(Carbamidomethyl)	1244.52	0	0.005623			High	3.20983					High	2.66906							High	2.83751	0
	YLMDEGAK	3	13	2	H2LM25;G3PUR2		926.417	0	0.1769					High	1.60545			High	1.68123			High	1.85457					0
	DADLVFISVNTPTK	1	6	2	G3PUR2;H2LM25		1519.74	0	0.02866							High	3.00818											0
	ISSINSISALCEATGADVEEVAK	2	4	2	G3PUR2;H2LM25	C11(Carbamidomethyl)	2364.16	0	3.287e-11									High	4.25237			High	3.67426					0
	IITTNTWSSELSK	4	64	2	G3PUR2;H2LM25		1479.73	0	3.579e-06									High	3.6035	High	3.6606					High	3.03603	0
	VLIGGDETAEGQR	5	2	2	G3PUR2;H2LM25		1344.63	0	7.435e-05									High	2.54918			High	2.47422	High	2.33876	High	2.74356	0
	IVEVSDGYK	3	5	1	H2LM25		1009.5	0	0.001617									High	1.76761					High	2.05097	High	2.01531	0
	NLFFSTDIDSAIR	2	2	1	H2LM25		1498.72	0	0.000401													High	2.578	High	2.66107			0
	IFDANTKPSLNLQVLSNPEFLAEGTAVR	2	4	2	G3PUR2;H2LM25		3044.58	0	3.733e-07															High	3.44317	High	4.34378	0
	FIEACAR	4	7	2	G3PUR2;H2LM25	C5(Carbamidomethyl)	866.416	0.002	0.06858	High	1.72675							High	1.87143							High	1.31581	0
G3UYV7	40S ribosomal protein S28 (Fragment) OS=Mus musculus GN=Rps28 PE=4 SV=1 - [G3UYV7_MOUSE]	41.07	32	2	2	9	2.08079	19.64	1	1	2.55564	19.64	1	1	5.28823	41.07	2	2													6.46588	21.43	1	2					8.72415	41.07	2	3	56	6.34037	9.96436
	Sequence	# PSMs	# Proteins	# Protein Groups	Protein Group Accessions	Modifications	MH+ [Da]	q-Value	PEP	A2	XCorr A2	B2	XCorr B2	C2	XCorr C2	D2	XCorr D2	E2	XCorr E2	F2	XCorr F2	G2	XCorr G2	H2	XCorr H2	I2	XCorr I2	# Missed Cleavages
	TGSQGQCTQVR	4	23	1	G3UYV7	C7(Carbamidomethyl)	1221.56	0	0.0005598	High	2.08079	High	2.55564	High	2.87831											High	2.7768	0
	EGDVLTLLESER	5	23	1	G3UYV7		1360.64	0	0.01871					High	2.40992							High	3.34286			High	3.06343	0
Q4QY78	Chymotrypsinogen 2-like protein (Fragment) OS=Sparus aurata GN=CHTRII PE=2 SV=1 - [Q4QY78_SPAAU]	40.91	29	6	7	25	18.4696	30.68	6	7	6.51464	15.91	3	4	8.74448	17.42	4	4	10.2408	19.32	2	3	4.12109	3.03	1	2	5.14779	13.26	2	2					4.55741	7.2	2	2	4.09804	9.09	1	1	264	28.2868	7.57666
	Sequence	# PSMs	# Proteins	# Protein Groups	Protein Group Accessions	Modifications	MH+ [Da]	q-Value	PEP	A2	XCorr A2	B2	XCorr B2	C2	XCorr C2	D2	XCorr D2	E2	XCorr E2	F2	XCorr F2	G2	XCorr G2	H2	XCorr H2	I2	XCorr I2	# Missed Cleavages
	YNAPDTPALLQQASLPLLTNEQCR	5	1	1	Q4QY78	C23(Carbamidomethyl)	2713.36	0	2.43e-05	High	3.98369	High	2.7441			High	3.9217									High	4.09804	0
	SSNAEAIQVMK	2	1	1	Q4QY78		1177.55	0	1.114e-05	High	2.98553													High	2.54715			0
	VSPVCVAETADNFPGGMR	2	1	1	Q4QY78	C5(Carbamidomethyl)	1906.85	0	0.0001336	High	2.91402			High	2.72464													0
	LASPAQMGMR	2	1	1	Q4QY78		1061.5	0	0.0002495	High	2.611			High	2.18379													0
	CVTSGWGLTR	3	9	1	Q4QY78	C1(Carbamidomethyl)	1136.54	0	7.912e-05	High	2.11125	High	1.9781	High	2.11908													0
	VILGEHDR	9	31	2	Q4QY78;Q0GYP6		938.494	0	0.0005512	High	1.97449	High	1.79244	High	1.71696			High	2.14722	High	1.66739			High	2.01026			0
	AGAWTLVGIVSWGSGTCTPTMPGVYAR	2	4	1	Q4QY78	C17(Carbamidomethyl)	2795.39	0	8.741e-06							High	2.4242			High	3.48039							0
I3KAF1	Uncharacterized protein OS=Oreochromis niloticus GN=LOC100707530 PE=4 SV=1 - [I3KAF1_ORENI]	40.86	2	1	11	130	74.6044	34.99	10	22	61.2523	33.63	9	18	41.0794	21.9	5	11	39.9347	23.7	5	9	45.6192	29.35	7	12	52.2966	25.96	6	14	55.2686	32.96	8	17	41.4296	25.96	6	12	48.9215	27.77	8	15	443	49.8201	6.81494
	Sequence	# PSMs	# Proteins	# Protein Groups	Protein Group Accessions	Modifications	MH+ [Da]	q-Value	PEP	A2	XCorr A2	B2	XCorr B2	C2	XCorr C2	D2	XCorr D2	E2	XCorr E2	F2	XCorr F2	G2	XCorr G2	H2	XCorr H2	I2	XCorr I2	# Missed Cleavages
	NFMVINCVAFDHADPSIFTVLTAK	18	1	1	I3KAF1	C7(Carbamidomethyl)	2710.36	0	1.042e-08	High	5.46232	High	5.43813	High	5.07696	High	5.63311	High	5.67737	High	5.07715	High	5.40121	High	5.4823	High	5.01019	0
	GYILEVYGAHFELPDLGPIGANGLANPR	16	3	2	E6ZIJ5;I3KAF1		2953.51	0	1.39111e-14	High	4.89391	High	5.07768	High	4.56235	High	5.39443	High	5.59306	High	5.68712	High	5.11593	High	5.56577	High	4.88559	0
	LFACQQDFSPFNVVAWHGNYTPYK	9	2	2	E6ZIJ5;I3KAF1	C4(Carbamidomethyl)	2889.25	0	0.01556	High	4.02833					High	4.03607	High	3.85847	High	3.6676	High	3.50564	High	3.2777			0
	STRPGVAIADFVIFPPR	33	3	2	E6ZIJ5;I3KAF1		1843.01	0	1.281e-05	High	3.90411	High	3.89363	High	3.97411	High	3.81814	High	3.95681	High	3.94892	High	3.80343	High	3.98407	High	3.94219	0
	WGVADHTFRPPYYHR	6	2	2	E6ZIJ5;I3KAF1		1901.86	0	0.1159	High	3.15041	High	3.15903					High	3.16372			High	3.41575			High	2.59332	0
	MMVEPNEICVIQQGMR	5	2	2	E6ZIJ5;I3KAF1	C9(Carbamidomethyl)	1934.85	0	8.552e-07	High	2.87949	High	2.61537	High	3.14746							High	2.73807			High	2.49554	0
	DFLCPVAWYEDR	20	2	2	E6ZIJ5;I3KAF1	C4(Carbamidomethyl)	1570.63	0	3.074e-06	High	2.70555	High	2.80072	High	2.49212	High	2.96286	High	2.75468	High	3.20391	High	3.14024	High	3.17757	High	2.66431	0
	FSVDVFGETR	15	2	2	E6ZIJ5;I3KAF1		1156.55	0	0.0001239	High	2.59521	High	2.52692					High	2.73861	High	2.5667	High	2.54778	High	2.50304	High	2.72201	0
	DFLCPVAWYEDRK	5	2	2	E6ZIJ5;I3KAF1	C4(Carbamidomethyl)	1698.77	0	0.0042	High	2.55808	High	2.68581													High	2.49368	1
	CFNNSDGDFLIVPQQGEILITTEFGK	1	2	2	E6ZIJ5;I3KAF1	C1(Carbamidomethyl)	2942.44	0	1.308e-05			High	3.16269															0
	WLPFTIPK	2	2	2	E6ZIJ5;I3KAF1		1001.58	0.002	0.05019	High	1.7882																	0
H9L340	ATP synthase subunit beta (Fragment) OS=Gallus gallus GN=ATP5B PE=3 SV=2 - [H9L340_CHICK]	40.73	4	1	15	137		0				0				0			30.649	17.94	6	9		0				0			45.7498	23.59	8	15		0			43.9912	28.63	10	16	496	52.9136	5.21143
	Sequence	# PSMs	# Proteins	# Protein Groups	Protein Group Accessions	Modifications	MH+ [Da]	q-Value	PEP	A2	XCorr A2	B2	XCorr B2	C2	XCorr C2	D2	XCorr D2	E2	XCorr E2	F2	XCorr F2	G2	XCorr G2	H2	XCorr H2	I2	XCorr I2	# Missed Cleavages
	DQEGQDVLLFIDNIFR	29	15	3	I3K1D1;H9L340;H2TVZ1		1921.98	0	1.581e-06	High	3.80209	High	3.88652	High	3.65145	High	3.93444	High	3.6552	High	3.89077	High	3.77002	High	4.14393	High	3.87155	0
	FTQAGSEVSALLGR	6	15	3	H9L340;H2TVZ1;I3K1D1		1435.69	0	0.01354	High	3.802	High	3.87823	High	2.97084	High	3.95512			High	3.75769							0
	FLSQPFQVAEVFTGHMGK	9	7	1	H9L340		2022.94	0	5.103e-05	High	3.44414	High	3.17526	High	3.60637	High	3.36543	High	3.50533			High	3.12928	High	2.56202	High	2.89981	0
	TVLIMELINNVAK	30	15	3	H9L340;I3K1D1;H2TVZ1		1457.85	0	1.147e-05	High	3.3558	High	3.34686	High	3.09036	High	3.40009	High	3.46043	High	3.56498	High	3.53976	High	3.35057	High	3.55709	0
	IGLFGGAGVGKTVLIMELINNVAK	3	15	3	I3K1D1;H9L340;H2TVZ1		2414.37	0	0.0005216	High	3.31631	High	3.50246															1
	AIAELGIYPAVDPLDSTSR	10	15	3	I3K1D1;H9L340;H2TVZ1		1987.98	0	2.146e-05	High	3.31058	High	2.79041	High	3.26958			High	2.86868	High	3.09047	High	3.21409	High	3.21858	High	3.13222	0
	VALTGLTVAEYFR	13	15	3	H9L340;H2TVZ1;I3K1D1		1439.76	0	1.185e-10	High	3.18754	High	3.38178	High	3.36327	High	3.63573	High	3.67158	High	3.00118	High	3.03467	High	3.45946	High	3.45097	0
	TIAMDGTEGLVR	6	14	3	H2TVZ1;I3K1D1;H9L340		1262.59	0	1.619e-05	High	2.5919							High	2.77778					High	2.5549	High	2.56023	0
	LVLEVAQHLGENTVR	8	10	3	I3K1D1;H2TVZ1;H9L340		1677.84	0	0.0001871	High	2.58158	High	2.86398			High	3.03677					High	2.6035	High	3.05219	High	3.22207	0
	VVDLLAPYAK	10	14	3	I3K1D1;H2TVZ1;H9L340		1088.6	0	0.001786	High	2.31037	High	2.31197	High	2.30448			High	2.41205	High	2.49206			High	2.33962	High	2.31171	0
	TREGNDLYHEMIESGVINLK	1	13	2	I3K1D1;H9L340		2318.14	0	3.84e-05			High	4.02857															1
	AHGGYSVFAGVGER	1	15	3	H9L340;H2TVZ1;I3K1D1		1406.66	0	6.799e-09									High	4.165									0
	IGLFGGAGVGK	6	15	3	H9L340;I3K1D1;H2TVZ1		975.543	0	0.04236									High	2.68025	High	2.72432	High	2.80283	High	2.53168	High	2.68894	0
	IMNVIGEPIDER	4	14	3	I3K1D1;H2TVZ1;H9L340		1385.67	0	0.000116											High	2.82162	High	2.84385	High	2.91437			0
	VALVYGQMNEPPGAR	1	13	2	H9L340;I3K1D1		1601.8	0.001	0.009161																	High	2.45497	0
B4E335	cDNA FLJ52842, highly similar to Actin, cytoplasmic 1 OS=Homo sapiens PE=2 SV=1 - [B4E335_HUMAN]	40.46	112	1	13	65	27.7994	27.07	8	11	14.1056	13.11	5	6		0				0				0			23.7294	23.36	7	9		0			26.7184	12.54	5	10	13.0182	17.38	5	7	351	39.2005	5.59229
	Sequence	# PSMs	# Proteins	# Protein Groups	Protein Group Accessions	Modifications	MH+ [Da]	q-Value	PEP	A2	XCorr A2	B2	XCorr B2	C2	XCorr C2	D2	XCorr D2	E2	XCorr E2	F2	XCorr F2	G2	XCorr G2	H2	XCorr H2	I2	XCorr I2	# Missed Cleavages
	VAPEEHPVLLTEAPLNPK	5	104	2	B4E335;Q93129		1953.99	0	0.003928	High	4.47166									High	2.0602	High	4.65254			High	1.88304	0
	HQGVMVGMGQK	6	189	5	B4E335;Q93129;L9L3X5;Q26484;F6R9F4		1171.52	0	1.353e-05	High	2.97368							High	3.55238					High	3.85082	High	3.3232	0
	QEYDESGPSIVHR	3	89	3	Q93129;G5B2F5;B4E335		1516.64	0	0.002551	High	2.7368	High	2.61855	High	2.62567													0
	AVFPSIVGRPR	6	197	5	B4E335;Q93129;L9L3X5;Q26484;F6ZZG9		1198.67	0	0.0003262	High	2.36043	High	2.08236							High	2.82862			High	2.84454	High	2.69623	0
	IWHHTFYNELR	5	143	4	L9L3X5;I3NCC6;B4E335;Q93129		1515.68	0	0.07197	High	2.34201					High	2.40869	High	2.33012									0
	AGFAGDDAPR	13	187	4	L9L3X5;B4E335;Q93129;C3Z4K3		976.442	0	0.0002122	High	2.2797	High	2.02335	High	2.25387	High	2.02055	High	2.27587	High	2.2389			High	2.23706	High	1.98814	0
	GYSFTTTAER	3	85	2	B4E335;Q93129		1132.52	0	0.001188	High	2.27353									High	2.27159							0
	DSYVGDEAQSK	6	211	5	B4E335;Q93129;Q26484;F6ZZG9;L9L3X5		1198.48	0	0.0006691	High	1.64784	High	1.979							High	1.97264	High	1.9222	High	1.92075	High	1.80977	0
	DSYVGDEAQSKR	13	210	5	L9L3X5;B4E335;Q93129;Q26484;F6ZZG9		1354.61	0	0.1194			High	3.06159	High	2.88035	High	2.56172	High	2.70081	High	2.92554	High	3.03607	High	3.08569			1
	EITALAPSTMK	1	149	4	B4E335;L9L3X5;Q26484;Q93129		1161.59	0	0.0002006									High	2.56725									0
	DLYANTVLSGGTTMYPGIADR	1	65	1	B4E335		2214.96	0	1.666e-10											High	3.92448							0
	DLTDYLMK	2	155	7	L9L3X5;V9HVZ7;Q26484;B4E335;Q93129;Q8MVL3;F6ZZG9		998.474	0.006	0.2215									High	2.05887			High	1.87101					0
	GILTLK	1	185	6	B4E335;C3Z4K3;L9L3X5;F6R9F4;Q26484;Q93129		644.42	0.009	0.2484									High	1.94624									0
M9P0A8	Catalase OS=Sparus aurata GN=CAT PE=2 SV=1 - [M9P0A8_SPAAU]	40.26	39	14	16	81	54.6204	25.33	9	16	52.2409	29.87	10	17	20.6478	12.85	4	6	9.50686	6.99	3	4	41.824	20.6	8	14	23.4078	14.18	5	8	9.19965	7.37	3	4	11.4037	8.7	3	4	19.0901	12.85	5	8	529	60.1027	8.25049
	Sequence	# PSMs	# Proteins	# Protein Groups	Protein Group Accessions	Modifications	MH+ [Da]	q-Value	PEP	A2	XCorr A2	B2	XCorr B2	C2	XCorr C2	D2	XCorr D2	E2	XCorr E2	F2	XCorr F2	G2	XCorr G2	H2	XCorr H2	I2	XCorr I2	# Missed Cleavages
	NPVNYFAEVEQLAFDPSNMPPGVEPSPDK	9	1	1	M9P0A8		3188.51	0	4.33e-16	High	5.28324	High	4.9693	High	5.07413													0
	FYTEEGNWDLTGNNTPIFFIR	11	2	1	M9P0A8		2534.21	0	1.488e-06	High	3.83327							High	4.18172	High	3.93429			High	3.40966	High	3.87721	0
	GGGAFGYFEVTHDITR	11	1	1	M9P0A8		1726.79	0	8.041e-09	High	3.52538	High	2.56444	High	2.36908			High	2.51789	High	2.55988	High	2.3021					0
	LGANYLQLPVNCPFR	11	10	1	M9P0A8	C12(Carbamidomethyl)	1761.86	0	0.0001385	High	3.45886	High	3.71109			High	2.32939	High	3.70464	High	3.22302			High	3.7309	High	3.48464	0
	AFYTQVLNEQER	2	1	1	M9P0A8		1497.71	0	4.543e-08	High	3.41554							High	3.3008									0
	DALLFPSFIHSQKR	1	32	1	M9P0A8		1658.92	0	1.032e-07	High	3.2984																	1
	FQFNPFDLTK	12	8	2	M9P0A8;Q5XPK4		1256.58	0	0.01844	High	2.27498	High	2.04935	High	2.052			High	2.18636	High	2.15529	High	2.24143	High	2.18021	High	2.11464	0
	EYPLIPVGK	2	6	1	M9P0A8		1015.58	0	0.003148	High	1.6634	High	1.69004															0
	GVQRPDTLTTGAGHPVGDKLNLQTAGPR	1	1	1	M9P0A8		2856.49	0	3.961e-13			High	5.04529															1
	GPLLVQDVVFTDEMAHFDRER	1	33	2	M9P0A8;Q28J23		2474.16	0	3.319e-09			High	3.45526															1
	DALLFPSFIHSQK	12	32	1	M9P0A8		1502.78	0	0.0001916			High	2.71866	High	2.48854	High	2.38821	High	2.8521	High	2.5178					High	2.30679	0
	LNLQTAGPR	1	6	1	M9P0A8		969.505	0	0.1874							High	2.401											0
	YNSEDEDNVTQVR	2	2	1	M9P0A8		1568.67	0	1.272e-07									High	3.29964			High	2.66117					0
	AVHPDYGNR	3	4	1	M9P0A8		1028.47	0.001	0.01107			High	2.14899					High	1.71049							High	1.46717	0
	GAQLFIQK	1	6	1	M9P0A8		904.509	0.003	0.09502	High	2.72098																	0
	LVNANGER	1	1	1	M9P0A8		872.452	0.005	0.1044			High	2.12924															0
S9X3V4	Histone H4 OS=Camelus ferus GN=CB1_000595044 PE=3 SV=1 - [S9X3V4_9CETA]	40	18	1	8	46		0				0				0			14.6964	28.7	4	5	21.4567	22.17	5	8	15.1337	21.3	5	7		0				0				0			230	25.6292	11.1069
	Sequence	# PSMs	# Proteins	# Protein Groups	Protein Group Accessions	Modifications	MH+ [Da]	q-Value	PEP	A2	XCorr A2	B2	XCorr B2	C2	XCorr C2	D2	XCorr D2	E2	XCorr E2	F2	XCorr F2	G2	XCorr G2	H2	XCorr H2	I2	XCorr I2	# Missed Cleavages
	TVTAMDVVYALKR	4	10	4	L8YB91;G3HPV6;S9X3V4;M7B1W1		1466.77	0	3.996e-07	High	3.3333	High	3.15135															1
	ISGLIYEETR	2	11	4	S9X3V4;L8IS77;L8YB91;G3HPV6		1180.57	0	6.342e-05	High	2.94263							High	2.97959									0
	DNIQGITKPAIR	14	11	4	S9X3V4;L8YB91;G3HPV6;L8IS77		1325.72	0	5.383e-10	High	2.93604					High	3.09062	High	3.26561	High	2.71267	High	2.89339	High	2.89396	High	2.75835	0
	TVTAMDVVYALK	10	11	5	L8YB91;M7ANC6;M7B1W1;G3HPV6;S9X3V4		1310.67	0	0.0001782	High	2.6764	High	2.27077	High	2.9367	High	2.83973	High	2.83219	High	2.49442			High	2.58925			0
	DAVTYTEHAK	8	12	5	L8YB91;L8IS77;G3HPV6;S9X3V4;M7ANC6		1134.53	0	0.0009514	High	2.38056			High	2.34778	High	2.25744	High	2.35413	High	2.228			High	2.23561			0
	FQSSAVMALQEACEAYLVGLFEDTNLCAIHAK	1	1	1	S9X3V4	C13(Carbamidomethyl); C27(Carbamidomethyl)	3586.67	0	0.184							High	3.8594											0
	STELLIR	2	69	5	F7C8E5;G1QD60;H0XIX9;S9X3V4;L8IUP0		831.474	0	0.006994									High	1.78207	High	1.75713							0
	VFLENVIR	5	13	6	L8YB91;G3HPV6;S9X3V4;L8IS77;M7ANC6;M7B1W1		989.578	0.002	0.01857											High	1.93125	High	1.66984	High	1.67089			0
F8U8U4	Phosphoenolpyruvate carboxykinase (Fragment) OS=Chelon labrosus PE=2 SV=1 - [F8U8U4_CHELB]	39.77	1	1	7	30	15.572	23.11	4	5	11.9239	16.29	3	4					3.55355	6.44	1	1	5.99276	13.26	2	2	9.96284	13.26	2	3		0			18.8819	29.92	5	6	21.202	34.47	6	7	264	28.7031	7.43018
	Sequence	# PSMs	# Proteins	# Protein Groups	Protein Group Accessions	Modifications	MH+ [Da]	q-Value	PEP	A2	XCorr A2	B2	XCorr B2	C2	XCorr C2	D2	XCorr D2	E2	XCorr E2	F2	XCorr F2	G2	XCorr G2	H2	XCorr H2	I2	XCorr I2	# Missed Cleavages
	WESEEGVPIDAIIFGGR	11	1	1	F8U8U4		1874.91	0	5.096e-06	High	3.32124	High	3.29259			High	3.55355	High	3.0659	High	3.59437			High	3.55852	High	3.7083	0
	TNLAMMKPSLPGWK	2	3	2	C1KBH6;F8U8U4		1573.81	0	0.0006235	High	3.07164	High	2.49075															0
	AINPENGFFGVAPGTSDK	6	12	5	C1KBH6;F8U8U4;G8XRZ5;Q8AYI4;F2YQA8		1820.81	0	7.37e-07	High	3.06336							High	2.92687	High	3.3913			High	3.51367	High	3.42886	0
	VECVGDDIAWMK	5	18	7	C1KBH6;G8XRZ5;H0ZD57;H2LPB4;F2YQA8;F8U8U4;I3JMZ5	C3(Carbamidomethyl)	1422.63	0	0.02025	High	2.82447	High	2.85978									High	3.04995			High	2.43634	0
	DEGWLAEHMLILGITNPQGVK	2	14	4	C1KBH6;F8U8U4;G8XRZ5;H2LPB4		2321.19	0	1.986e-05															High	3.9596	High	3.63409	0
	YVAAAFPSACGK	2	10	3	C1KBH6;F8U8U4;G8XRZ5	C10(Carbamidomethyl)	1241.54	0	0.001244															High	2.52006	High	2.57751	0
	TNPYAMATIAK	2	9	4	C1KBH6;F8U8U4;G8XRZ5;Q8AYI4		1180.57	0.001	0.005214															High	2.28308	High	2.28614	0
G5E299	Putative peptidylprolyl isomerase f (Fragment) OS=Hymenochirus curtipes PE=2 SV=1 - [G5E299_9PIPI]	39.71	9	1	1	7	4.22142	39.71	1	1	3.91044	39.71	1	1					4.9228	39.71	1	1					9.02828	39.71	1	2					4.78994	39.71	1	1	3.76441	39.71	1	1	68	7.31348	6.771
	Sequence	# PSMs	# Proteins	# Protein Groups	Protein Group Accessions	Modifications	MH+ [Da]	q-Value	PEP	A2	XCorr A2	B2	XCorr B2	C2	XCorr C2	D2	XCorr D2	E2	XCorr E2	F2	XCorr F2	G2	XCorr G2	H2	XCorr H2	I2	XCorr I2	# Missed Cleavages
	HTGPGILSMANAGPNTNGSQFFICTVK	7	9	1	G5E299	C24(Carbamidomethyl)	2819.27	0	0.03742	High	4.22142	High	3.91044			High	4.9228			High	4.65606			High	4.78994	High	3.76441	0
R7VQX1	ADP-ribosylation factor 1 (Fragment) OS=Columba livia GN=A306_08537 PE=3 SV=1 - [R7VQX1_COLLI]	39.55	157	3	3	8					2.35276	13.43	1	1	2.43227	13.43	1	1		0				0											3.35047	10.45	1	1	8.23716	23.88	2	3	134	15.32	8.11865
	Sequence	# PSMs	# Proteins	# Protein Groups	Protein Group Accessions	Modifications	MH+ [Da]	q-Value	PEP	A2	XCorr A2	B2	XCorr B2	C2	XCorr C2	D2	XCorr D2	E2	XCorr E2	F2	XCorr F2	G2	XCorr G2	H2	XCorr H2	I2	XCorr I2	# Missed Cleavages
	LGEIVTTIPTIGFNVETVEYK	2	1	1	V9KI56		2323.21	0	0.03567							High	3.41654											0
	NISFTVWDVGGQDK	2	143	1	R7VQX1		1565.73	0	3.82e-06															High	3.35047	High	3.20408	0
	MLAEDELRDAVLLVFANK	4	91	1	R7VQX1		2047.08	0.001	0.004938			High	2.35276	High	2.43227											High	2.84133	1
Q8JJ05	Liver-basic fatty acid binding protein (Fragment) OS=Acanthopagrus schlegelii PE=2 SV=1 - [Q8JJ05_ACASC]	39.34	1	1	6	41	20.6003	23.77	4	9	14.6696	32.79	5	7		0				0			5.96075	17.21	3	4	8.46809	23.77	4	5		0				0			8.29291	24.59	3	4	122	13.5629	8.80713
	Sequence	# PSMs	# Proteins	# Protein Groups	Protein Group Accessions	Modifications	MH+ [Da]	q-Value	PEP	A2	XCorr A2	B2	XCorr B2	C2	XCorr C2	D2	XCorr D2	E2	XCorr E2	F2	XCorr F2	G2	XCorr G2	H2	XCorr H2	I2	XCorr I2	# Missed Cleavages
	EAEITTMDGKK	17	5	4	Q4QY75;B3FQT5;Q8JJ05;I1SRI7		1222.55	0	0.0642	High	2.80765	High	2.76129	High	2.745	High	2.82159	High	2.44887	High	2.75798	High	2.89047	High	2.71855	High	2.43936	1
	FCHIQELK	2	2	2	Q4QY75;Q8JJ05	C2(Carbamidomethyl)	1074.5	0	0.01571	High	2.45566									High	2.10405							0
	EAEITTMDGK	3	3	3	B3FQT5;Q4QY75;Q8JJ05		1094.47	0	3.704e-05	High	2.15193	High	2.15565											High	2.02127			0
	EAEITTMDGK	6	5	4	Q4QY75;B3FQT5;Q8JJ05;I1SRI7	M7(Oxidation)	1110.49	0	0.1725	High	1.96383	High	1.80664	High	2.34662			High	1.68516	High	1.85026	High	2.03366					0
	AMDLPADVIK	5	1	1	Q8JJ05	M2(Oxidation)	1088.54	0	0.004293	High	1.7919	High	1.66545					High	1.82672							High	2.13462	0
	TVTNSFTIGK	1	4	4	Q4QY75;B3FQT5;Q8JJ05;Q7LZK9		1067.53	0.001	0.01078			High	2.14277															0
	CIVNMEGGK	2	2	2	Q4QY75;Q8JJ05	C1(Carbamidomethyl); M5(Oxidation)	1023.43	0.001	0.01024			High	1.96943	High	1.94908													0
	CIVNMEGGK	2	2	2	Q4QY75;Q8JJ05	C1(Carbamidomethyl)	1007.42	0.001	0.009674					High	2.44294											High	1.74423	0
	AMDLPADVIK	3	1	1	Q8JJ05		1072.56	0.001	0.02022									High	1.47786	High	1.75581							0
Q9PUG6	Elongation factor 1-alpha OS=Sparus aurata GN=EF1-alpha PE=2 SV=1 - [Q9PUG6_SPAAU]	39.26	76	9	12	78	64.4662	39.26	11	18	39.6785	22.34	5	11	43.4393	27.77	5	10	14.5936	6.29	1	3	53.5983	22.78	5	13		0			11.5875	7.81	2	3	38.2131	29.28	7	10	22.1939	24.51	5	6	461	50.5516	9.18799
	Sequence	# PSMs	# Proteins	# Protein Groups	Protein Group Accessions	Modifications	MH+ [Da]	q-Value	PEP	A2	XCorr A2	B2	XCorr B2	C2	XCorr C2	D2	XCorr D2	E2	XCorr E2	F2	XCorr F2	G2	XCorr G2	H2	XCorr H2	I2	XCorr I2	# Missed Cleavages
	NMITGTSQADCAVLIVAAGVGEFEAGISK	25	250	2	W8KZ63;Q9PUG6	C11(Carbamidomethyl)	2909.43	0	9.536e-09	High	4.804	High	4.1543	High	5.83441	High	5.22901	High	5.92025	High	4.76126			High	5.1408	High	4.94228	0
	IGYNPASVAFVPISGWHGDNMLETSEK	3	5	1	Q9PUG6		2919.38	0	5.37e-17	High	4.70654			High	3.93838											High	3.43883	0
	EGNANGTTLLEALDAIVPPSRPTDKPLR	7	1	1	Q9PUG6		2945.53	0	4.942e-06	High	4.61109	High	4.60721	High	3.43148			High	4.2851					High	4.57228			0
	KIGYNPASVAFVPISGWHGDNMLETSEK	1	5	1	Q9PUG6		3047.46	0	7.585e-09	High	4.32007																	1
	EHALLAFTLGVK	12	53	1	Q9PUG6		1298.74	0	2.335e-07	High	4.09334	High	4.04202					High	4.16645			High	4.00804	High	4.00893			0
	VETGVLKPGMVVTFAPPQLTTEVK	8	2	1	Q9PUG6		2541.3	0	4.01e-09	High	3.82556			High	3.46654			High	3.89651			High	3.66619	High	3.89087	High	3.6908	0
	RGYVAGDSKNDPPK	3	18	1	Q9PUG6		1503.74	0	0.01539	High	3.50512	High	3.30441															2
	LHPQKPMVVEPFSSYPPLGR	8	2	1	Q9PUG6		2279.12	0	3.198e-11	High	3.04269	High	3.22688	High	2.85674									High	3.136	High	2.96926	0
	YYVTIIDAPGHRDFIK	1	155	3	E2RK38;Q9PUG6;J9P2I7		1907.98	0	7.811e-08	High	2.79894																	1
	YYVTIIDAPGHR	6	158	4	E2RK38;Q9PUG6;J9P2I7;W8KZ63		1404.7	0	0.003125	High	2.63755							High	2.61189	High	2.67273			High	2.55976			0
	STSTGHLIYK	3	19	1	Q9PUG6		1106.58	0	0.002425	High	2.55868									High	2.56478			High	3.03967			0
	GYVAGDSKNDPPK	1	15	1	Q9PUG6		1347.65	0	0.0002637																	High	2.5243	1
Q6Y217	Activated protein kinase C receptor (Fragment) OS=Pagrus major PE=2 SV=1 - [Q6Y217_PAGMA]	39.25	100	5	8	23	2.49736	4.53	1	1	2.19094	4.53	1	1	6.29029	12.45	2	2	5.55247	4.15	1	2	9.54184	12.08	3	4	4.87189	7.55	2	2	9.45723	11.7	2	3	11.5318	17.74	4	5	7.03033	7.55	2	3	265	29.2156	8.17725
	Sequence	# PSMs	# Proteins	# Protein Groups	Protein Group Accessions	Modifications	MH+ [Da]	q-Value	PEP	A2	XCorr A2	B2	XCorr B2	C2	XCorr C2	D2	XCorr D2	E2	XCorr E2	F2	XCorr F2	G2	XCorr G2	H2	XCorr H2	I2	XCorr I2	# Missed Cleavages
	DVLSVAFSADNR	1	57	2	Q6Y217;W5K513		1293.64	0	5.802e-06	High	2.49736																	0
	YWLCAATGPSIK	3	86	2	Q6Y217;W5K513	C4(Carbamidomethyl)	1366.68	0	2.515e-06			High	2.19094					High	2.48415									0
	DGQAMLWDLNEGK	1	91	2	Q6Y217;W5K513		1476.64	0	0.005382					High	3.36677													0
	HLYTLDSGDTINALCFSPNR	2	11	1	Q6Y217	C15(Carbamidomethyl)	2294.06	0	0.01946					High	2.92352							High	4.03701					0
	LWDLTTGLTTR	10	9	1	Q6Y217		1276.69	0	1.293e-07							High	2.78373	High	2.80489	High	2.71394	High	2.72673	High	2.78514	High	2.75095	0
	LWNTLGVCK	4	84	1	Q6Y217	C8(Carbamidomethyl)	1090.57	0	0.001191									High	2.02372	High	2.15795			High	1.74191	High	1.8565	0
	FSPNSSNPIIVSCGWDK	1	74	1	Q6Y217	C13(Carbamidomethyl)	1907.84	0	0.0004927															High	2.38334			0
	DETNYGIPQR	1	63	1	Q6Y217		1192.54	0.002	0.02042															High	1.84037			0
L9L3X5	Actin, alpha skeletal muscle OS=Tupaia chinensis GN=TREES_T100013855 PE=3 SV=1 - [L9L3X5_TUPCH]	39.13	100	1	12	62		0				0				0			11.3231	14.2	4	5	22.0811	24.64	8	9		0			12.8275	15.65	5	5	26.7184	17.97	6	11	13.0182	12.46	4	5	345	37.8958	5.46533
	Sequence	# PSMs	# Proteins	# Protein Groups	Protein Group Accessions	Modifications	MH+ [Da]	q-Value	PEP	A2	XCorr A2	B2	XCorr B2	C2	XCorr C2	D2	XCorr D2	E2	XCorr E2	F2	XCorr F2	G2	XCorr G2	H2	XCorr H2	I2	XCorr I2	# Missed Cleavages
	HQGVMVGMGQK	6	189	5	B4E335;Q93129;L9L3X5;Q26484;F6R9F4		1171.52	0	1.353e-05	High	2.97368							High	3.55238					High	3.85082	High	3.3232	0
	YPIEHGIITNWDDMEK	4	98	3	L9L3X5;Q26484;M7B8Q1		1960.84	0	0.04322	High	2.41277					High	2.13636	High	2.67352			High	3.90297					0
	AVFPSIVGRPR	6	197	5	B4E335;Q93129;L9L3X5;Q26484;F6ZZG9		1198.67	0	0.0003262	High	2.36043	High	2.08236							High	2.82862			High	2.84454	High	2.69623	0
	IWHHTFYNELR	5	143	4	L9L3X5;I3NCC6;B4E335;Q93129		1515.68	0	0.07197	High	2.34201					High	2.40869	High	2.33012									0
	AGFAGDDAPR	13	187	4	L9L3X5;B4E335;Q93129;C3Z4K3		976.442	0	0.0002122	High	2.2797	High	2.02335	High	2.25387	High	2.02055	High	2.27587	High	2.2389			High	2.23706	High	1.98814	0
	DSYVGDEAQSK	6	211	5	B4E335;Q93129;Q26484;F6ZZG9;L9L3X5		1198.48	0	0.0006691	High	1.64784	High	1.979							High	1.97264	High	1.9222	High	1.92075	High	1.80977	0
	DSYVGDEAQSKR	13	210	5	L9L3X5;B4E335;Q93129;Q26484;F6ZZG9		1354.61	0	0.1194			High	3.06159	High	2.88035	High	2.56172	High	2.70081	High	2.92554	High	3.03607	High	3.08569			1
	VAPEEHPTLLTEAPLNPK	4	86	4	L9L3X5;Q26484;C3Z4K3;M7B8Q1		1955.98	0	0.1699			High	2.06794									High	2.09524	High	1.8105			0
	EITALAPSTMK	1	149	4	B4E335;L9L3X5;Q26484;Q93129		1161.59	0	0.0002006									High	2.56725									0
	DLYANTVLSGGTTMYPGIADR	1	65	1	B4E335		2214.96	0	1.666e-10											High	3.92448							0
	DLTDYLMK	2	155	7	L9L3X5;V9HVZ7;Q26484;B4E335;Q93129;Q8MVL3;F6ZZG9		998.474	0.006	0.2215									High	2.05887			High	1.87101					0
	GILTLK	1	185	6	B4E335;C3Z4K3;L9L3X5;F6R9F4;Q26484;Q93129		644.42	0.009	0.2484									High	1.94624									0
A6MWU7	S5 ribosomal protein (Fragment) OS=Atherina boyeri PE=2 SV=1 - [A6MWU7_ATHBO]	39.02	61	1	4	24		0			13.6582	26.22	2	4	3.07566	9.15	1	1	10.0177	17.07	2	3	12.104	21.95	3	4	6.30739	17.07	2	2	12.3508	17.07	2	4	3.15068	9.15	1	1		0			164	18.3328	10.1401
	Sequence	# PSMs	# Proteins	# Protein Groups	Protein Group Accessions	Modifications	MH+ [Da]	q-Value	PEP	A2	XCorr A2	B2	XCorr B2	C2	XCorr C2	D2	XCorr D2	E2	XCorr E2	F2	XCorr F2	G2	XCorr G2	H2	XCorr H2	I2	XCorr I2	# Missed Cleavages
	VNQAIWLLCTGAR	7	58	2	A6MWU7;Q0P475	C9(Carbamidomethyl)	1501.76	0	3.114e-07	High	3.25814					High	3.12534	High	3.29353	High	3.40402	High	3.18142					0
	TIAECLADELINAAK	13	62	2	A6MWU7;Q0P475	C5(Carbamidomethyl)	1631.76	0	0.004886	High	3.15029	High	3.1397	High	3.07566	High	3.45798	High	3.43392	High	2.90337	High	3.13103	High	3.15068	High	3.37247	0
	HAFEIIHLLTGENPLQVLVNAIINSGPR	2	48	1	A6MWU7		3065.65	0	4.519e-12			High	3.70279															0
	AQCPIVER	2	59	2	A6MWU7;Q0P475	C3(Carbamidomethyl)	972.493	0.005	0.2122									High	2.20436							High	1.82844	0
H2MXN4	Uncharacterized protein OS=Oryzias latipes GN=LOC101175132 PE=3 SV=1 - [H2MXN4_ORYLA]	38.28	2	0	13	111	55.8749	29.7	10	18	47.3582	27.84	8	16	44.8699	25.29	7	14		0			49.1804	29.93	8	15		0				0				0				0			431	47.1521	6.85889
	Sequence	# PSMs	# Proteins	# Protein Groups	Protein Group Accessions	Modifications	MH+ [Da]	q-Value	PEP	A2	XCorr A2	B2	XCorr B2	C2	XCorr C2	D2	XCorr D2	E2	XCorr E2	F2	XCorr F2	G2	XCorr G2	H2	XCorr H2	I2	XCorr I2	# Missed Cleavages
	DATNVGDEGGFAPNILENNEALELLK	17	45	7	A4ZDY6;D6PVP1;H2MXN4;Q4TBD1;F6QR75;H2MXN1;U3FCT5		2743.31	0	1.656e-14	High	4.6502	High	3.695	High	3.86285	High	4.57536	High	5.00605	High	4.51975	High	4.81728			High	3.25307	0
	YGKDATNVGDEGGFAPNILENNEALELLK	3	8	4	H2MXN4;H2MXN1;Q4TBD1;U3FCT5		3091.56	0	0.0002183	High	3.90862			High	2.74563													1
	AAVPSGASTGVHEALELR	4	6	4	H2MXN4;H2MXN1;Q4TBD1;D6PVP1		1764.85	0	3.251e-12	High	3.59951	High	3.19053	High	2.33492			High	3.53662									0
	LAQSSGWGVMVSHR	8	10	6	D2HA24;A4ZDY6;D6PVP1;H2MXN4;Q4TBD1;H2MXN1		1514.74	0	1.383e-09	High	3.5329	High	3.54482					High	3.55467					High	3.46408	High	3.15152	0
	GNPTVEVDLWTAK	4	6	4	Q4TBD1;D6PVP1;H2MXN4;H2MXN1		1429.67	0	0.01179	High	3.27458					High	3.57351	High	3.5215			High	3.26067					0
	SGETEDTFISDLVVGLCTGQIK	52	6	4	H2MXN4;H2MXN1;Q4TBD1;D6PVP1	C17(Carbamidomethyl)	2369.12	0	7.688e-05	High	3.16295	High	3.25519	High	4.01158	High	3.65756	High	3.77403	High	3.23	High	3.40273	High	3.67619	High	3.73329	0
	IGAEVYHNLK	8	26	10	Q4TBD1;Q9PTX5;D2HA24;A4ZDY6;A4ZDY5;D6PVP1;H2MXN4;H2MXN1;U3FCT5;M4ASP1		1143.58	0	0.1833	High	2.83356	High	2.71178	High	2.87403	High	2.86644	High	2.86385			High	2.6993	High	2.72616	High	2.59087	0
	IDKFMLDLDGTENK	4	3	2	H2MXN4;H2MXN1		1638.79	0	0.005819	High	2.30671	High	2.47247	High	2.46352													1
	FMLDLDGTENK	4	3	2	H2MXN4;H2MXN1		1282.58	0	5.255e-05	High	1.81292	High	1.76121					High	1.52755					High	2.60855			0
	FSVVEQEK	2	4	3	Q4TBD1;H2MXN4;H2MXN1		965.459	0	0.216	High	1.42897					High	1.63094											0
	SGKYDLDFKSPDDPSR	2	4	3	H2MXN4;H2MXN1;Q4TBD1		1826.8	0	1.099e-05			High	3.61711	High	2.74069													2
	VNQIGSVTESIQACK	2	46	6	D2HA24;A4ZDY6;D6PVP1;H2MXN4;F6QR75;U3FCT5	C14(Carbamidomethyl)	1633.74	0	2.564e-07									High	3.6071	High	3.36049							0
	YNQLMR	1	7	3	A4ZDY6;Q4TBD1;Q9PTX5		824.376	0.009	0.2586																	High	1.4957	0
Q93129	Actin, cytoplasmic OS=Branchiostoma belcheri PE=2 SV=1 - [ACTC_BRABE]	38.13	51	2	14	66	27.7994	25.33	8	11	14.1056	12.27	5	6	22.5304	15.2	5	8		0				0				0				0			26.7184	11.73	5	10	13.0182	16.27	5	7	375	41.6778	5.47803
	Sequence	# PSMs	# Proteins	# Protein Groups	Protein Group Accessions	Modifications	MH+ [Da]	q-Value	PEP	A2	XCorr A2	B2	XCorr B2	C2	XCorr C2	D2	XCorr D2	E2	XCorr E2	F2	XCorr F2	G2	XCorr G2	H2	XCorr H2	I2	XCorr I2	# Missed Cleavages
	VAPEEHPVLLTEAPLNPK	5	104	2	B4E335;Q93129		1953.99	0	0.003928	High	4.47166									High	2.0602	High	4.65254			High	1.88304	0
	HQGVMVGMGQK	6	189	5	B4E335;Q93129;L9L3X5;Q26484;F6R9F4		1171.52	0	1.353e-05	High	2.97368							High	3.55238					High	3.85082	High	3.3232	0
	QEYDESGPSIVHR	3	89	3	Q93129;G5B2F5;B4E335		1516.64	0	0.002551	High	2.7368	High	2.61855	High	2.62567													0
	AVFPSIVGRPR	6	197	5	B4E335;Q93129;L9L3X5;Q26484;F6ZZG9		1198.67	0	0.0003262	High	2.36043	High	2.08236							High	2.82862			High	2.84454	High	2.69623	0
	IWHHTFYNELR	5	143	4	L9L3X5;I3NCC6;B4E335;Q93129		1515.68	0	0.07197	High	2.34201					High	2.40869	High	2.33012									0
	AGFAGDDAPR	13	187	4	L9L3X5;B4E335;Q93129;C3Z4K3		976.442	0	0.0002122	High	2.2797	High	2.02335	High	2.25387	High	2.02055	High	2.27587	High	2.2389			High	2.23706	High	1.98814	0
	GYSFTTTAER	3	85	2	B4E335;Q93129		1132.52	0	0.001188	High	2.27353									High	2.27159							0
	DSYVGDEAQSK	6	211	5	B4E335;Q93129;Q26484;F6ZZG9;L9L3X5		1198.48	0	0.0006691	High	1.64784	High	1.979							High	1.97264	High	1.9222	High	1.92075	High	1.80977	0
	DSYVGDEAQSKR	13	210	5	L9L3X5;B4E335;Q93129;Q26484;F6ZZG9		1354.61	0	0.1194			High	3.06159	High	2.88035	High	2.56172	High	2.70081	High	2.92554	High	3.03607	High	3.08569			1
	KDLYANTVLSGGTTMFPGIADR	1	4	1	Q93129	M15(Oxidation)	2343.08	0	0.000674					High	4.54912													1
	DLYANTVLSGGTTMFPGIADR	1	4	1	Q93129	M14(Oxidation)	2215	0	3.019e-05					High	3.75192													0
	EITALAPSTMK	1	149	4	B4E335;L9L3X5;Q26484;Q93129		1161.59	0	0.0002006									High	2.56725									0
	DLTDYLMK	2	155	7	L9L3X5;V9HVZ7;Q26484;B4E335;Q93129;Q8MVL3;F6ZZG9		998.474	0.006	0.2215									High	2.05887			High	1.87101					0
	GILTLK	1	185	6	B4E335;C3Z4K3;L9L3X5;F6R9F4;Q26484;Q93129		644.42	0.009	0.2484									High	1.94624									0
Q4QY68	V-Fos transformation effector-like protein (Fragment) OS=Sparus aurata PE=2 SV=1 - [Q4QY68_SPAAU]	37.9	158	1	8	31		0				0			15.6481	19.35	4	7	4.37363	9.68	2	3	4.84519	4.03	1	2	0	4.03	1	3	0	3.23	1	1	13.5422	13.31	3	6	7.89179	13.31	3	6	248	28.1569	9.84717
	Sequence	# PSMs	# Proteins	# Protein Groups	Protein Group Accessions	Modifications	MH+ [Da]	q-Value	PEP	A2	XCorr A2	B2	XCorr B2	C2	XCorr C2	D2	XCorr D2	E2	XCorr E2	F2	XCorr F2	G2	XCorr G2	H2	XCorr H2	I2	XCorr I2	# Missed Cleavages
	ACQSIYPLHDVYVR	2	42	2	A2Q0R8;Q4QY68	C2(Carbamidomethyl)	1720.83	0	0.0001521			High	2.3214			High	2.28432											0
	NCLTNFHGMDLTR	2	110	2	Q4QY68;A2Q0R8	C2(Carbamidomethyl)	1578.64	0	0.002687			High	2.26798	High	2.64622													0
	VFEVSLADLQNDEVAFR	1	106	2	Q4QY68;A2Q0R8		1952	0	8.146e-06					High	2.62765													0
	TSYAQHQQVR	17	128	2	Q4QY68;A2Q0R8		1217.6	0	0.0002473					High	2.28247	High	2.08931	High	2.48439	High	1.64583			High	2.53231	High	2.03816	0
	LFCVGFTK	4	139	3	Q4QY68;A2Q0R8;Q6TXJ6	C3(Carbamidomethyl)	971.474	0	0.002058													High	1.58562	High	2.07618	High	1.84172	0
	LMELHGEGGAGSTAK	2	1	1	Q4QY68		1457.67	0	6.508e-05															High	2.76799	High	2.24933	0
	APAMFNIR	2	122	3	Q4QY68;A2Q0R8;Q6TXJ6		919.453	0.001	0.007511					High	1.95859													0
	LITEDVQGK	1	117	2	Q4QY68;A2Q0R8		1002.5	0.007	0.1945	High	1.82767																	0
A0A023I9C8	Group XIIB secretory phospholipase A2 OS=Sparus aurata GN=PLA2G12B PE=2 SV=1 - [A0A023I9C8_SPAAU]	37.74	1	4	4	21	11.9318	25.94	2	3	6.10491	9.43	1	2	10.1463	9.43	1	3	3.8615	9.43	1	1	7.49422	9.43	1	2	6.87669	9.43	1	2	6.3635	9.43	1	2	6.7388	9.43	1	2	11.5441	21.23	3	4	212	23.2877	4.80518
	Sequence	# PSMs	# Proteins	# Protein Groups	Protein Group Accessions	Modifications	MH+ [Da]	q-Value	PEP	A2	XCorr A2	B2	XCorr B2	C2	XCorr C2	D2	XCorr D2	E2	XCorr E2	F2	XCorr F2	G2	XCorr G2	H2	XCorr H2	I2	XCorr I2	# Missed Cleavages
	SLGFVSKVEACETVADTLFNTVWTLGCRPYMNSQR	1	1	1	A0A023I9C8	C11(Carbamidomethyl); C27(Carbamidomethyl)	4036.98	0	1.599e-13	High	5.2337																	1
	GGFESVGGYFDSVLEFMGGR	18	1	1	A0A023I9C8		2110.97	0	0.01353	High	3.37487	High	3.24996	High	3.69335	High	3.8615	High	3.81905	High	3.46166	High	3.18893	High	3.8428	High	3.51144	0
	WCLHSICSDLKK	1	1	1	A0A023I9C8	C2(Carbamidomethyl); C7(Carbamidomethyl)	1546.7	0.001	0.007486																	High	2.57706	1
	AACFCQGEERDEL	1	1	1	A0A023I9C8	C3(Carbamidomethyl); C5(Carbamidomethyl)	1584.6	0.001	0.02139																	High	2.23939	1
E6ZIJ5	'Homogentisate 1,2-dioxygenase' OS=Dicentrarchus labrax GN=HGD PE=4 SV=1 - [E6ZIJ5_DICLA]	37.7	2	1	11	125	69.8058	31.83	10	22	54.1122	30.47	9	17	34.9464	18.74	5	10	34.5135	20.54	5	9	37.3634	26.19	7	11	48.2384	22.8	6	14	47.5187	29.8	8	16	37.1328	22.8	6	12	42.1872	24.6	8	14	443	49.744	6.52197
	Sequence	# PSMs	# Proteins	# Protein Groups	Protein Group Accessions	Modifications	MH+ [Da]	q-Value	PEP	A2	XCorr A2	B2	XCorr B2	C2	XCorr C2	D2	XCorr D2	E2	XCorr E2	F2	XCorr F2	G2	XCorr G2	H2	XCorr H2	I2	XCorr I2	# Missed Cleavages
	GYILEVYGAHFELPDLGPIGANGLANPR	16	3	2	E6ZIJ5;I3KAF1		2953.51	0	1.39111e-14	High	4.89391	High	5.07768	High	4.56235	High	5.39443	High	5.59306	High	5.68712	High	5.11593	High	5.56577	High	4.88559	0
	LFACQQDFSPFNVVAWHGNYTPYK	9	2	2	E6ZIJ5;I3KAF1	C4(Carbamidomethyl)	2889.25	0	0.01556	High	4.02833					High	4.03607	High	3.85847	High	3.6676	High	3.50564	High	3.2777			0
	STRPGVAIADFVIFPPR	33	3	2	E6ZIJ5;I3KAF1		1843.01	0	1.281e-05	High	3.90411	High	3.89363	High	3.97411	High	3.81814	High	3.95681	High	3.94892	High	3.80343	High	3.98407	High	3.94219	0
	WGVADHTFRPPYYHR	6	2	2	E6ZIJ5;I3KAF1		1901.86	0	0.1159	High	3.15041	High	3.15903					High	3.16372			High	3.41575			High	2.59332	0
	NSTAELKPER	13	1	1	E6ZIJ5		1144.6	0	1.632e-06	High	2.96256	High	2.9217	High	2.87644	High	2.87163	High	2.80839	High	2.86798	High	2.83089	High	2.89926	High	2.5843	0
	MMVEPNEICVIQQGMR	5	2	2	E6ZIJ5;I3KAF1	C9(Carbamidomethyl)	1934.85	0	8.552e-07	High	2.87949	High	2.61537	High	3.14746							High	2.73807			High	2.49554	0
	DFLCPVAWYEDR	20	2	2	E6ZIJ5;I3KAF1	C4(Carbamidomethyl)	1570.63	0	3.074e-06	High	2.70555	High	2.80072	High	2.49212	High	2.96286	High	2.75468	High	3.20391	High	3.14024	High	3.17757	High	2.66431	0
	FSVDVFGETR	15	2	2	E6ZIJ5;I3KAF1		1156.55	0	0.0001239	High	2.59521	High	2.52692					High	2.73861	High	2.5667	High	2.54778	High	2.50304	High	2.72201	0
	DFLCPVAWYEDRK	5	2	2	E6ZIJ5;I3KAF1	C4(Carbamidomethyl)	1698.77	0	0.0042	High	2.55808	High	2.68581													High	2.49368	1
	CFNNSDGDFLIVPQQGEILITTEFGK	1	2	2	E6ZIJ5;I3KAF1	C1(Carbamidomethyl)	2942.44	0	1.308e-05			High	3.16269															0
	WLPFTIPK	2	2	2	E6ZIJ5;I3KAF1		1001.58	0.002	0.05019	High	1.7882																	0
G3PUR2	UDP-glucose 6-dehydrogenase OS=Gasterosteus aculeatus PE=3 SV=1 - [G3PUR2_GASAC]	37.35	9	2	14	75	25.1301	17.47	8	12	12.6138	7.23	3	5	10.8049	8.84	4	5	9.73647	7.63	3	4	32.4669	24.7	10	13	21.8898	14.66	6	9		0			19.8003	18.27	6	8	26.427	22.29	8	11	498	55.0242	6.771
	Sequence	# PSMs	# Proteins	# Protein Groups	Protein Group Accessions	Modifications	MH+ [Da]	q-Value	PEP	A2	XCorr A2	B2	XCorr B2	C2	XCorr C2	D2	XCorr D2	E2	XCorr E2	F2	XCorr F2	G2	XCorr G2	H2	XCorr H2	I2	XCorr I2	# Missed Cleavages
	AWNSDTLPIYEPGLK	11	4	2	G3PUR2;H2LM25		1703.84	0	4.103e-12	High	3.24879			High	2.68297	High	2.5112	High	3.1753	High	3.00256	High	2.77055	High	2.92158	High	3.08804	0
	LAANAFLAQR	5	57	2	G3PUR2;H2LM25		1074.57	0	3.85e-07	High	3.04208	High	2.871							High	2.92454	High	2.98149					0
	IIDCLFNTVTGK	10	9	2	G3PUR2;H2LM25	C4(Carbamidomethyl)	1380.69	0	0.0005501	High	2.57051	High	2.2922	High	2.04768			High	2.41459	High	2.5697	High	2.28149	High	2.38422	High	2.26802	0
	ALCAVYEHWVPKAR	8	1	1	G3PUR2	C3(Carbamidomethyl)	1699.8	0	6.827e-06	High	2.5375	High	2.47464					High	2.19201	High	2.13062			High	2.10079	High	2.23833	1
	IALLGFSFK	16	7	2	G3PUR2;H2LM25		995.584	0	0.001915	High	2.30827			High	2.26792	High	2.14267	High	2.20256	High	2.02834	High	1.98814	High	2.36468	High	2.0275	0
	MLKPAFIFDGR	1	7	1	G3PUR2		1294.66	0	9.762e-05	High	1.90617																	0
	ESSSIYISK	3	57	2	H2LM25;G3PUR2		1013.49	0	0.00763	High	1.78567							High	2.12506									0
	YLMDEGAK	3	13	2	H2LM25;G3PUR2		926.417	0	0.1769					High	1.60545			High	1.68123			High	1.85457					0
	DADLVFISVNTPTK	1	6	2	G3PUR2;H2LM25		1519.74	0	0.02866							High	3.00818											0
	ISSINSISALCEATGADVEEVAK	2	4	2	G3PUR2;H2LM25	C11(Carbamidomethyl)	2364.16	0	3.287e-11									High	4.25237			High	3.67426					0
	IITTNTWSSELSK	4	64	2	G3PUR2;H2LM25		1479.73	0	3.579e-06									High	3.6035	High	3.6606					High	3.03603	0
	VLIGGDETAEGQR	5	2	2	G3PUR2;H2LM25		1344.63	0	7.435e-05									High	2.54918			High	2.47422	High	2.33876	High	2.74356	0
	IFDANTKPSLNLQVLSNPEFLAEGTAVR	2	4	2	G3PUR2;H2LM25		3044.58	0	3.733e-07															High	3.44317	High	4.34378	0
	FIEACAR	4	7	2	G3PUR2;H2LM25	C5(Carbamidomethyl)	866.416	0.002	0.06858	High	1.72675							High	1.87143							High	1.31581	0
Q4QY74	Chymotrypsin B-like protein (Fragment) OS=Sparus aurata PE=2 SV=1 - [Q4QY74_SPAAU]	37.22	5	5	5	41	19.7396	30.49	4	6	13.8146	14.35	2	4	11.6574	14.35	2	4	10.0139	14.35	2	3	13.9664	21.08	3	5	11.9452	21.08	3	5	12.2944	14.35	2	4	18.0012	21.08	3	6	6.75228	21.08	3	4	223	23.8185	7.29834
	Sequence	# PSMs	# Proteins	# Protein Groups	Protein Group Accessions	Modifications	MH+ [Da]	q-Value	PEP	A2	XCorr A2	B2	XCorr B2	C2	XCorr C2	D2	XCorr D2	E2	XCorr E2	F2	XCorr F2	G2	XCorr G2	H2	XCorr H2	I2	XCorr I2	# Missed Cleavages
	YNAANTPNELQQAALPLLSNEQCKK	1	1	1	Q4QY74	C23(Carbamidomethyl)	2815.32	0	2.066e-09	High	3.75238																	1
	VFTHPQWNPYTINNDIALIK	16	5	1	Q4QY74		2384.14	0	0.04883	High	3.61389	High	3.45583	High	3.02925	High	3.82789	High	3.69	High	3.3805	High	3.34558	High	3.80146	High	3.5438	0
	TYHNVIAGEHNK	19	3	1	Q4QY74		1382.65	0	5.836e-06	High	3.60301	High	3.83924	High	3.74309	High	3.63841	High	2.52904	High	2.75212	High	3.61855	High	3.57493	High	1.82167	0
	CSTSTPAVYAR	1	1	1	Q4QY74	C1(Carbamidomethyl)	1212.54	0	4.461e-07	High	2.735																	0
	GYGSSEDIQVLKPTK	4	1	1	Q4QY74		1621.81	0	2.035e-05									High	2.41414	High	1.97935			High	2.09346	High	1.85859	0
Q5SEQ8	Histone H3 (Fragment) OS=Hypsagonus quadricornis PE=4 SV=1 - [Q5SEQ8_9TELE]	37.21	56	1	1	8		0			4.8929	37.21	1	1		0			5.23255	37.21	1	1		0			4.63187	37.21	1	1	4.49591	37.21	1	1	9.37515	37.21	1	2	8.91321	37.21	1	2	86	9.95917	9.99365
	Sequence	# PSMs	# Proteins	# Protein Groups	Protein Group Accessions	Modifications	MH+ [Da]	q-Value	PEP	A2	XCorr A2	B2	XCorr B2	C2	XCorr C2	D2	XCorr D2	E2	XCorr E2	F2	XCorr F2	G2	XCorr G2	H2	XCorr H2	I2	XCorr I2	# Missed Cleavages
	FQSSAVMALQESSEAYLVGLFEDTNLCAIHAK	8	56	1	Q5SEQ8	C27(Carbamidomethyl)	3529.74	0	3.416e-08			High	4.8929			High	5.23255			High	4.63187	High	4.49591	High	5.48211	High	4.67474	0
D6PVP1	Beta-enolase OS=Epinephelus coioides PE=2 SV=1 - [D6PVP1_EPICO]	36.87	2	0	11	129		0				0				0				0			55.5669	34.79	9	16	36.3529	22.12	5	11		0				0				0			434	47.4864	6.75635
	Sequence	# PSMs	# Proteins	# Protein Groups	Protein Group Accessions	Modifications	MH+ [Da]	q-Value	PEP	A2	XCorr A2	B2	XCorr B2	C2	XCorr C2	D2	XCorr D2	E2	XCorr E2	F2	XCorr F2	G2	XCorr G2	H2	XCorr H2	I2	XCorr I2	# Missed Cleavages
	DATNVGDEGGFAPNILENNEALELLK	17	45	7	A4ZDY6;D6PVP1;H2MXN4;Q4TBD1;F6QR75;H2MXN1;U3FCT5		2743.31	0	1.656e-14	High	4.6502	High	3.695	High	3.86285	High	4.57536	High	5.00605	High	4.51975	High	4.81728			High	3.25307	0
	YGKDATNVGDEGGFAPNILENNEALELLK	3	8	4	H2MXN4;H2MXN1;Q4TBD1;U3FCT5		3091.56	0	0.0002183	High	3.90862			High	2.74563													1
	AVDHVNKDIAPK	15	3	2	Q4TBD1;D6PVP1		1306.7	0	6.99e-06	High	3.74914	High	3.96586	High	3.7142	High	3.93579	High	3.33823	High	3.22622			High	4.04333	High	3.01402	1
	AAVPSGASTGVHEALELR	4	6	4	H2MXN4;H2MXN1;Q4TBD1;D6PVP1		1764.85	0	3.251e-12	High	3.59951	High	3.19053	High	2.33492			High	3.53662									0
	LAQSSGWGVMVSHR	8	10	6	D2HA24;A4ZDY6;D6PVP1;H2MXN4;Q4TBD1;H2MXN1		1514.74	0	1.383e-09	High	3.5329	High	3.54482					High	3.55467					High	3.46408	High	3.15152	0
	LAMQEFMILPVGAANFHEAMR	15	3	2	Q4TBD1;D6PVP1		2376.14	0	1.351e-06	High	3.45053	High	3.43839	High	3.19807			High	3.04824	High	3.27698	High	3.23143	High	3.35134	High	3.49224	0
	GNPTVEVDLWTAK	4	6	4	Q4TBD1;D6PVP1;H2MXN4;H2MXN1		1429.67	0	0.01179	High	3.27458					High	3.57351	High	3.5215			High	3.26067					0
	SGETEDTFISDLVVGLCTGQIK	52	6	4	H2MXN4;H2MXN1;Q4TBD1;D6PVP1	C17(Carbamidomethyl)	2369.12	0	7.688e-05	High	3.16295	High	3.25519	High	4.01158	High	3.65756	High	3.77403	High	3.23	High	3.40273	High	3.67619	High	3.73329	0
	IGAEVYHNLK	8	26	10	Q4TBD1;Q9PTX5;D2HA24;A4ZDY6;A4ZDY5;D6PVP1;H2MXN4;H2MXN1;U3FCT5;M4ASP1		1143.58	0	0.1833	High	2.83356	High	2.71178	High	2.87403	High	2.86644	High	2.86385			High	2.6993	High	2.72616	High	2.59087	0
	VNQIGSVTESIQACK	2	46	6	D2HA24;A4ZDY6;D6PVP1;H2MXN4;F6QR75;U3FCT5	C14(Carbamidomethyl)	1633.74	0	2.564e-07									High	3.6071	High	3.36049							0
	YNQLMR	1	7	3	A4ZDY6;Q4TBD1;Q9PTX5		824.376	0.009	0.2586																	High	1.4957	0
G9KVY5	Tubulin, beta 2C (Fragment) OS=Mustela putorius furo PE=2 SV=1 - [G9KVY5_MUSPF]	36.02	16	3	12	90		0				0				0				0			29.3321	22.42	7	10		0			23.7976	20.4	6	8	39.3318	30.23	9	13		0			397	44.1579	6.29053
	Sequence	# PSMs	# Proteins	# Protein Groups	Protein Group Accessions	Modifications	MH+ [Da]	q-Value	PEP	A2	XCorr A2	B2	XCorr B2	C2	XCorr C2	D2	XCorr D2	E2	XCorr E2	F2	XCorr F2	G2	XCorr G2	H2	XCorr H2	I2	XCorr I2	# Missed Cleavages
	GHYTEGAELVDSVLDVVRK	7	14	2	Q9YHC3;Q6IQJ2		2087.12	0	5.98e-05	High	3.84584	High	3.90061	High	3.91156											High	3.36028	1
	GHYTEGAELVDSVLDVVR	17	30	3	Q9YHC3;G9KVY5;Q6IQJ2		1958.91	0	0.01214	High	3.71767	High	4.04132	High	4.02545	High	4.29524	High	4.26566	High	4.17878	High	4.27419	High	4.25056	High	4.17502	0
	EVDEQMLNVQNK	6	30	3	G9KVY5;Q9YHC3;Q6IQJ2		1446.69	0	2.597e-08	High	3.60584	High	3.2091	High	2.95305			High	3.69628					High	3.47528	High	3.04288	0
	LHFFMPGFAPLTSR	10	31	4	G9KVY5;Q9YHC3;Q6IQJ2;H2MNV5		1620.81	0	9.51e-05	High	3.40956	High	3.43051	High	3.01702					High	3.37764	High	3.35786	High	3.51322	High	3.38007	0
	IREEYPDR	9	28	2	G9KVY5;Q9YHC3		1077.51	0	0.002196	High	2.6272	High	2.51944			High	2.64362	High	2.64032	High	2.85495	High	2.62807	High	2.60846	High	2.44436	1
	ISEQFTAMFR	14	30	3	G9KVY5;Q9YHC3;Q6IQJ2		1229.57	0	0.0715	High	2.47709	High	2.63229			High	2.41272	High	2.44223	High	2.69068	High	2.76107	High	2.74004	High	2.45199	0
	NSSYFVEWIPNNVK	10	28	2	G9KVY5;Q9YHC3		1696.84	0	6.22e-05	High	2.45643	High	2.47903	High	2.59905	High	2.18769	High	2.70103	High	2.06676	High	2.2552	High	2.28783	High	2.12649	0
	LAVNMVPFPR	6	25	2	G9KVY5;Q9YHC3		1143.62	0	5.594e-06	High	2.29398			High	2.41064			High	2.37367					High	2.16338	High	2.08451	0
	EIVHIQAGQCGNQIGAK	4	32	4	Q9YHC3;H2MNV5;G9KVY5;Q6IQJ2	C10(Carbamidomethyl)	1822.85	0	0.0001434			High	2.76708			High	2.68928							High	2.76119			0
	IMNTFSVVPSPK	2	2	1	Q9YHC3		1319.68	0	0.0003288			High	2.32135													High	2.33993	0
	MAVTFIGNSTAIQELFK	4	16	1	G9KVY5		1869.95	0	0.000341									High	2.41549			High	2.81884	High	3.13316			0
	FPGQLNADLR	1	13	1	Q9YHC3		1130.57	0.001	0.2389							High	2.82042											0
H2MNV5	Uncharacterized protein OS=Oryzias latipes GN=LOC101166392 PE=3 SV=1 - [H2MNV5_ORYLA]	35.96	9	1	11	81		0				0				0			27.9543	27.19	7	9		0				0			28.0848	26.52	7	9		0				0			445	49.814	4.89404
	Sequence	# PSMs	# Proteins	# Protein Groups	Protein Group Accessions	Modifications	MH+ [Da]	q-Value	PEP	A2	XCorr A2	B2	XCorr B2	C2	XCorr C2	D2	XCorr D2	E2	XCorr E2	F2	XCorr F2	G2	XCorr G2	H2	XCorr H2	I2	XCorr I2	# Missed Cleavages
	SGPFGQVFRPDNFVFGQSGAGNNWAK	8	11	2	H2MNV5;Q6IQJ2		2784.22	0	0.02299	High	4.55842			High	4.48306	High	5.13332	High	4.16049	High	4.56668	High	4.22432	High	4.86429			0
	LTTPSYGDLNHLVSATMSGVTTCLR	17	9	2	Q9YHC3;H2MNV5	C23(Carbamidomethyl)	2694.28	0	1.476e-12	High	3.97627	High	2.88173	High	3.87898	High	3.94029	High	3.6741	High	3.3971	High	3.52432	High	3.91615	High	3.71765	0
	EVDEQMLNVQNK	6	30	3	G9KVY5;Q9YHC3;Q6IQJ2		1446.69	0	2.597e-08	High	3.60584	High	3.2091	High	2.95305			High	3.69628					High	3.47528	High	3.04288	0
	LHFFMPGFAPLTSR	10	31	4	G9KVY5;Q9YHC3;Q6IQJ2;H2MNV5		1620.81	0	9.51e-05	High	3.40956	High	3.43051	High	3.01702					High	3.37764	High	3.35786	High	3.51322	High	3.38007	0
	INVYYNEASGGK	5	10	2	Q9YHC3;H2MNV5		1314.61	0	8.037e-08	High	2.84984					High	1.99126			High	1.90644	High	2.0076			High	2.59739	0
	AVLVDLEPGTMDSVR	9	13	3	Q9YHC3;H2MNV5;Q6IQJ2		1601.75	0	0.0323	High	2.72049	High	2.8085	High	2.88099	High	3.24271			High	2.67852	High	2.91874			High	2.96351	0
	YLTVAAIFR	12	20	2	Q9YHC3;H2MNV5		1053.61	0	0.05278	High	2.07802			High	1.95268	High	2.11121	High	2.0707	High	2.03703	High	2.15194	High	2.08904	High	2.04994	0
	EIVHLQAGQCGNQIGAK	4	32	4	Q9YHC3;H2MNV5;G9KVY5;Q6IQJ2	C10(Carbamidomethyl)	1822.85	0	0.0001434			High	2.76708			High	2.68928							High	2.76119			0
	IMNTFSVVPSPK	2	2	1	Q9YHC3		1319.68	0	0.0003288			High	2.32135													High	2.33993	0
	MAATFIGNSTAIQELFK	7	11	3	Q9YHC3;Q6IQJ2;H2MNV5		1841.9	0	7.449e-05							High	3.35716	High	3.32989	High	3.06511	High	3.21133	High	3.53701	High	2.97901	0
	MAATFIGNSTAIQELFKR	1	3	2	Q9YHC3;Q6IQJ2		1998.03	0	0.0001212															High	2.60358			1
I3IVB1	40S ribosomal protein S12 (Fragment) OS=Oreochromis niloticus GN=rps12 PE=3 SV=1 - [I3IVB1_ORENI]	35.96	79	3	3	9	2.13381	10.11	1	1	2.01166	10.11	1	1					3.86107	19.1	2	2	4.17201	26.97	2	2	1.93728	10.11	1	1						0			3.69788	10.11	1	2	89	10.1022	8.23584
	Sequence	# PSMs	# Proteins	# Protein Groups	Protein Group Accessions	Modifications	MH+ [Da]	q-Value	PEP	A2	XCorr A2	B2	XCorr B2	C2	XCorr C2	D2	XCorr D2	E2	XCorr E2	F2	XCorr F2	G2	XCorr G2	H2	XCorr H2	I2	XCorr I2	# Missed Cleavages
	LGEWVGLCK	7	78	1	I3IVB1	C8(Carbamidomethyl)	1061.53	0	0.001525	High	2.13381	High	2.01166			High	1.99796	High	1.98114	High	1.93728					High	1.93192	0
	LVEALCAEHQINLIK	1	57	1	I3IVB1	C6(Carbamidomethyl)	1750.93	0	5.689e-06									High	2.19086									0
	DVIEEYFK	1	52	1	I3IVB1		1042.47	0.005	0.2577							High	1.86311											0
G3HVK3	60S ribosomal protein L23a OS=Cricetulus griseus GN=H671_1g4120 PE=3 SV=1 - [G3HVK3_CRIGR]	35.71	254	1	2	4	3.07416	17.14	1	1					3.27456	17.14	1	1	2.72122	18.57	1	1	3.17946	18.57	1	1																	70	7.99836	9.23193
	Sequence	# PSMs	# Proteins	# Protein Groups	Protein Group Accessions	Modifications	MH+ [Da]	q-Value	PEP	A2	XCorr A2	B2	XCorr B2	C2	XCorr C2	D2	XCorr D2	E2	XCorr E2	F2	XCorr F2	G2	XCorr G2	H2	XCorr H2	I2	XCorr I2	# Missed Cleavages
	VNTLIRPDGEKK	2	203	1	G3HVK3		1369.75	0	0.0005497	High	3.07416			High	3.27456													1
	LAPDYDALDVANK	2	178	2	G3HVK3;G1T638		1404.69	0	9.571e-09							High	2.72122	High	3.17946									0
M7BNB0	60S ribosomal protein L30 OS=Chelonia mydas GN=UY3_03418 PE=4 SV=1 - [M7BNB0_CHEMY]	35.44	92	2	2	7	3.196	20.25	1	1	6.33286	20.25	1	2	3.04976	20.25	1	1													2.97484	20.25	1	1	3.4252	20.25	1	1	2.77077	15.19	1	1	79	8.76945	8.29443
	Sequence	# PSMs	# Proteins	# Protein Groups	Protein Group Accessions	Modifications	MH+ [Da]	q-Value	PEP	A2	XCorr A2	B2	XCorr B2	C2	XCorr C2	D2	XCorr D2	E2	XCorr E2	F2	XCorr F2	G2	XCorr G2	H2	XCorr H2	I2	XCorr I2	# Missed Cleavages
	VCTLAIIDPGDSDIIR	6	64	1	M7BNB0	C2(Carbamidomethyl)	1757.86	0	4.802e-07	High	3.196	High	3.38811	High	3.04976							High	2.97484	High	3.4252			0
	LVILANNCPALR	1	76	1	M7BNB0	C8(Carbamidomethyl)	1353.72	0	0.0001222																	High	2.77077	0
C1BVY6	Histone H2A OS=Esox lucius GN=H2AX PE=2 SV=1 - [C1BVY6_ESOLU]	35.21	148	1	3	51	21.4988	35.21	3	6	23.6139	35.21	3	6	15.3206	35.21	3	5	29.0548	21.13	2	7	26.3776	35.21	3	7		0			17.5594	35.21	3	5	17.976	35.21	3	5	17.1939	35.21	3	5	142	14.9663	10.9165
	Sequence	# PSMs	# Proteins	# Protein Groups	Protein Group Accessions	Modifications	MH+ [Da]	q-Value	PEP	A2	XCorr A2	B2	XCorr B2	C2	XCorr C2	D2	XCorr D2	E2	XCorr E2	F2	XCorr F2	G2	XCorr G2	H2	XCorr H2	I2	XCorr I2	# Missed Cleavages
	NDEELNKLLGGVTIAQGGVLPNIQAVLLPK	10	178	2	A6QL59;C1BVY6		3113.72	0	0.01853	High	5.22921	High	5.06212	High	4.88449	High	5.3733	High	5.09491	High	5.03225	High	4.83929	High	5.05072	High	5.04825	1
	LLGGVTIAQGGVLPNIQAVLLPK	34	178	2	A6QL59;C1BVY6		2271.32	0	0.01596	High	4.37238	High	4.4253	High	3.96816	High	4.34879	High	4.32348	High	4.48155	High	4.54875	High	4.43978	High	4.14732	0
	AAVLEYLTAEILELAGNAAR	7	1	1	C1BVY6		2088.13	0	9.29e-05	High	1.05341	High	2.36417	High	1.35211			High	1.53333			High	1.10705	High	1.94181	High	1.27412	0
H2MXN1	Uncharacterized protein OS=Oryzias latipes GN=LOC101175132 PE=3 SV=1 - [H2MXN1_ORYLA]	34.95	1	0	13	112	55.8749	29.63	10	18	47.3582	27.78	8	16	44.8699	25.23	7	14		0				0				0				0			30.4971	15.28	5	10		0			432	47.5093	7.29834
	Sequence	# PSMs	# Proteins	# Protein Groups	Protein Group Accessions	Modifications	MH+ [Da]	q-Value	PEP	A2	XCorr A2	B2	XCorr B2	C2	XCorr C2	D2	XCorr D2	E2	XCorr E2	F2	XCorr F2	G2	XCorr G2	H2	XCorr H2	I2	XCorr I2	# Missed Cleavages
	DATNVGDEGGFAPNILENNEALELLK	17	45	7	A4ZDY6;D6PVP1;H2MXN4;Q4TBD1;F6QR75;H2MXN1;U3FCT5		2743.31	0	1.656e-14	High	4.6502	High	3.695	High	3.86285	High	4.57536	High	5.00605	High	4.51975	High	4.81728			High	3.25307	0
	YGKDATNVGDEGGFAPNILENNEALELLK	3	8	4	H2MXN4;H2MXN1;Q4TBD1;U3FCT5		3091.56	0	0.0002183	High	3.90862			High	2.74563													1
	AAVPSGASTGVHEALELR	4	6	4	H2MXN4;H2MXN1;Q4TBD1;D6PVP1		1764.85	0	3.251e-12	High	3.59951	High	3.19053	High	2.33492			High	3.53662									0
	LAQSSGWGVMVSHR	8	10	6	D2HA24;A4ZDY6;D6PVP1;H2MXN4;Q4TBD1;H2MXN1		1514.74	0	1.383e-09	High	3.5329	High	3.54482					High	3.55467					High	3.46408	High	3.15152	0
	GNPTVEVDLWTAK	4	6	4	Q4TBD1;D6PVP1;H2MXN4;H2MXN1		1429.67	0	0.01179	High	3.27458					High	3.57351	High	3.5215			High	3.26067					0
	SGETEDTFISDLVVGLCTGQIK	52	6	4	H2MXN4;H2MXN1;Q4TBD1;D6PVP1	C17(Carbamidomethyl)	2369.12	0	7.688e-05	High	3.16295	High	3.25519	High	4.01158	High	3.65756	High	3.77403	High	3.23	High	3.40273	High	3.67619	High	3.73329	0
	IGAEVYHNLK	8	26	10	Q4TBD1;Q9PTX5;D2HA24;A4ZDY6;A4ZDY5;D6PVP1;H2MXN4;H2MXN1;U3FCT5;M4ASP1		1143.58	0	0.1833	High	2.83356	High	2.71178	High	2.87403	High	2.86644	High	2.86385			High	2.6993	High	2.72616	High	2.59087	0
	IDKFMLDLDGTENK	4	3	2	H2MXN4;H2MXN1		1638.79	0	0.005819	High	2.30671	High	2.47247	High	2.46352													1
	FMLDLDGTENK	4	3	2	H2MXN4;H2MXN1		1282.58	0	5.255e-05	High	1.81292	High	1.76121					High	1.52755					High	2.60855			0
	FSVVEQEK	2	4	3	Q4TBD1;H2MXN4;H2MXN1		965.459	0	0.216	High	1.42897					High	1.63094											0
	SGKYDLDFKSPDDPSR	2	4	3	H2MXN4;H2MXN1;Q4TBD1		1826.8	0	1.099e-05			High	3.61711	High	2.74069													2
	KFSVVEQEK	3	2	2	Q4TBD1;H2MXN1		1093.55	0	0.001707											High	2.80591	High	2.29587	High	2.70713			1
	YNQLMR	1	7	3	A4ZDY6;Q4TBD1;Q9PTX5		824.376	0.009	0.2586																	High	1.4957	0
F2YLA1	Transferrin OS=Sparus aurata GN=Tf PE=2 SV=1 - [F2YLA1_SPAAU]	34.73	2	15	16	75	8.33578	6.66	3	3	9.35453	7.09	3	3	7.57955	5.21	2	3	17.8513	12.74	5	6	33.9845	18.09	9	12	27.6009	17.22	7	9	29.0197	17.66	9	11	46.2851	20.84	10	16	30.7155	19.54	10	12	691	74.2342	6.30322
	Sequence	# PSMs	# Proteins	# Protein Groups	Protein Group Accessions	Modifications	MH+ [Da]	q-Value	PEP	A2	XCorr A2	B2	XCorr B2	C2	XCorr C2	D2	XCorr D2	E2	XCorr E2	F2	XCorr F2	G2	XCorr G2	H2	XCorr H2	I2	XCorr I2	# Missed Cleavages
	SHSEPYYDYGGAFQCLADDAGEVAFVK	12	2	1	F2YLA1	C15(Carbamidomethyl)	2996.33	0	1.751e-13	High	4.00811	High	4.17926	High	3.89361	High	4.19914	High	5.10199	High	4.76724	High	4.58429	High	4.77573	High	4.54385	0
	VVDFLQDQQTK	9	1	1	F2YLA1		1320.61	0	0.05235	High	2.29601	High	2.56166					High	2.7699	High	2.80004	High	2.822	High	2.49466	High	2.55807	0
	WCAVGATETQK	5	2	1	F2YLA1	C2(Carbamidomethyl)	1250.56	0	0.02964			High	2.61361					High	2.56014			High	2.69769	High	2.55786			0
	VPAHAVVTR	12	3	2	F2YLA1;G9I0G6		949.534	0	0.1594					High	1.41492	High	2.13986	High	2.11265	High	2.47528	High	2.2781	High	2.46616	High	2.11128	0
	IWDSLQSVQEFNLFSSASYAPAK	1	1	1	F2YLA1		2588.23	0	0.006985							High	4.10765											0
	FFSEGCAPGADPSSVFCK	6	1	1	F2YLA1	C6(Carbamidomethyl); C17(Carbamidomethyl)	1962.8	0	0.03654							High	2.8299	High	2.62369	High	2.43947	High	2.83031	High	2.60237			0
	FGTSGSDPSFK	6	1	1	F2YLA1		1129.48	0	0.1313							High	2.4953	High	2.36238					High	2.4837	High	2.13723	0
	EPIAAASSSALR	2	1	1	F2YLA1		1172.61	0	0.0001062									High	2.88039							High	2.85971	0
	ASSIEQYYGYAGAFR	6	1	1	F2YLA1		1682.79	0	1.417e-06									High	2.19555	High	3.18194	High	2.78106	High	3.06298	High	2.53106	0
	SPVPVSDYLSCHLALVPAHAIVTRPEIR	1	1	1	F2YLA1	C11(Carbamidomethyl)	3097.59	0	6.336e-08											High	3.48445							0
	SSGVTWENLQGK	1	1	1	F2YLA1		1305.59	0	0.1527													High	2.58945					0
	GEADAMAVDGGEAYTAGK	3	2	1	F2YLA1		1712.67	0	2.561e-06															High	4.20612	High	3.35928	0
	TAGWNVPMGLIHK	1	2	1	F2YLA1		1423.71	0	0.001112															High	2.5884			0
	LFQSELGR	3	1	1	F2YLA1		949.497	0.001	0.02208	High	2.03165											High	1.95402			High	1.81575	0
	DNTIECIIAIK	6	1	1	F2YLA1	C6(Carbamidomethyl)	1289.64	0.001	0.1986									High	2.05965	High	1.93007	High	2.359	High	2.21031	High	2.09909	0
	APIDNYQACHLVK	1	1	1	F2YLA1	C9(Carbamidomethyl)	1528.72	0.001	0.00474																	High	2.40873	0
C0H955	40S ribosomal protein SA OS=Salmo salar GN=RSSA PE=2 SV=1 - [C0H955_SALSA]	34.54	118	6	6	37	17.4258	15.98	3	5	13.7779	21.65	3	4	6.32673	7.73	1	2	7.54553	9.28	2	2	18.0671	24.74	4	5	6.18943	9.28	2	2	12.2937	20.1	3	4	12.6033	23.2	3	4	27.4936	34.54	6	9	194	21.5909	8.01611
	Sequence	# PSMs	# Proteins	# Protein Groups	Protein Group Accessions	Modifications	MH+ [Da]	q-Value	PEP	A2	XCorr A2	B2	XCorr B2	C2	XCorr C2	D2	XCorr D2	E2	XCorr E2	F2	XCorr F2	G2	XCorr G2	H2	XCorr H2	I2	XCorr I2	# Missed Cleavages
	FTPGTFTNQIQAAFREPR	7	111	1	C0H955		2081.03	0	5.379e-13	High	4.32258	High	4.19867			High	4.14721	High	4.31124	High	3.22643					High	4.16794	1
	FTPGTFTNQIQAAFR	13	118	1	C0H955		1698.84	0	6.993e-06	High	3.4706			High	3.21038	High	3.39832	High	3.50192	High	2.963	High	3.40127	High	3.52672	High	3.2216	0
	FASATGATTFHGR	9	16	1	C0H955		1323.61	0	0.02119	High	3.12559	High	2.95705					High	3.15397			High	3.36154	High	3.03077	High	3.05621	0
	YVDIAIPCNNK	3	96	1	C0H955	C8(Carbamidomethyl)	1306.62	0	0.1396			High	2.66958									High	2.32357			High	2.3342	0
	AIVAIENPADVCVISSR	4	32	1	C0H955	C12(Carbamidomethyl)	1813.94	0	2.006e-12									High	3.91659					High	3.09387	High	3.49193	0
	LLIVTDPR	1	28	1	C0H955		926.533	0.005	0.08805																	High	1.84196	0
H2SAC1	Serine hydroxymethyltransferase OS=Takifugu rubripes GN=LOC101070792 PE=1 SV=1 - [H2SAC1_TAKRU]	34.52	8	5	11	61	23.8869	18.83	7	9		0				0			14.4604	11.92	5	6	22.2692	17.36	7	8	12.5559	10.46	4	5		0			27.1777	22.38	7	10	17.4021	14.64	5	7	478	52.5894	7.72314
	Sequence	# PSMs	# Proteins	# Protein Groups	Protein Group Accessions	Modifications	MH+ [Da]	q-Value	PEP	A2	XCorr A2	B2	XCorr B2	C2	XCorr C2	D2	XCorr D2	E2	XCorr E2	F2	XCorr F2	G2	XCorr G2	H2	XCorr H2	I2	XCorr I2	# Missed Cleavages
	ISATSIFFESMPYK	10	73	4	H2SAC1;H3AND8;M3ZN66;W5MBX6		1620.73	0	0.0204	High	3.51582			High	3.1705	High	3.81205	High	3.57598	High	3.42669	High	3.50068	High	3.39359	High	3.52069	0
	VNPETGYIDYDRLQENAR	2	5	1	H2SAC1		2152.92	0	1.582e-12	High	3.40429			High	3.37137													1
	AVLEALGSCMNNK	3	20	4	H2SAC1;M3ZN66;H3AND8;W5MBX6	C9(Carbamidomethyl)	1406.62	0	1.635e-05	High	2.89145							High	3.04865			High	2.93757					0
	VLEACAIACNK	9	11	1	H2SAC1	C5(Carbamidomethyl); C9(Carbamidomethyl)	1248.59	0	2.834e-05	High	2.47675					High	2.69782	High	2.876	High	2.52749			High	2.73056	High	2.58997	0
	IVTGGSDNHLILLDLR	8	8	2	H2SAC1;M3ZN66		1735.91	0	0.004449	High	2.14883	High	2.16289			High	2.01832	High	2.30263	High	2.49215			High	2.47449	High	2.2296	0
	FGSPALTSR	7	9	2	H2SAC1;M3ZN66		935.457	0	0.0003417	High	2.13875	High	2.08109	High	2.39923			High	2.36574					High	2.12757			0
	YSEGYPGQR	14	32	6	H2S3K8;H2SAC1;M3ZN66;H2LFQ0;H3AND8;W5MBX6		1056.43	0	0.003175	High	2.03191	High	2.16878	High	2.27808	High	2.24303	High	1.84279	High	2.05845	High	2.01769	High	2.0604	High	2.02917	0
	LIIAGTSCYSR	5	12	2	H2SAC1;M3ZN66	C8(Carbamidomethyl)	1240.62	0	9.581e-07			High	2.738					High	3.62196			High	2.39331	High	2.3846			0
	VAEFIHR	1	5	1	H2SAC1		871.444	0	0.1892							High	1.76551											0
	GKEIMYNLESLINQAVFPGLQGGPHNHAIAGVAVALK	1	4	1	H2SAC1		3857.03	0	0.001488															High	4.6638			1
	IMGLDLPDGGHLTHGFMTEK	1	5	1	H2SAC1		2169.03	0	7.305e-05																	High	3.08503	0
A2Q0R8	40S ribosomal protein S3a OS=Solea senegalensis GN=rps3a PE=2 SV=1 - [RS3A_SOLSE]	34.21	159	1	8	33	6.15503	7.89	2	4	6.54418	14.66	3	3	15.6481	18.05	4	7	4.37363	9.02	2	3	4.84519	3.76	1	2	0	3.76	1	3	0	3.01	1	1		0				0			266	30.1409	9.72998
	Sequence	# PSMs	# Proteins	# Protein Groups	Protein Group Accessions	Modifications	MH+ [Da]	q-Value	PEP	A2	XCorr A2	B2	XCorr B2	C2	XCorr C2	D2	XCorr D2	E2	XCorr E2	F2	XCorr F2	G2	XCorr G2	H2	XCorr H2	I2	XCorr I2	# Missed Cleavages
	ATGDDTGAKVER	4	2	1	A2Q0R8		1219.58	0	1.753e-05	High	2.1835	High	1.9548															1
	ACQSIYPLHDVYVR	2	42	2	A2Q0R8;Q4QY68	C2(Carbamidomethyl)	1720.83	0	0.0001521			High	2.3214			High	2.28432											0
	NCLTNFHGMDLTR	2	110	2	Q4QY68;A2Q0R8	C2(Carbamidomethyl)	1578.64	0	0.002687			High	2.26798	High	2.64622													0
	VFEVSLADLQNDEVAFR	1	106	2	Q4QY68;A2Q0R8		1952	0	8.146e-06					High	2.62765													0
	TSYAQHQQVR	17	128	2	Q4QY68;A2Q0R8		1217.6	0	0.0002473					High	2.28247	High	2.08931	High	2.48439	High	1.64583			High	2.53231	High	2.03816	0
	LFCVGFTK	4	139	3	Q4QY68;A2Q0R8;Q6TXJ6	C3(Carbamidomethyl)	971.474	0	0.002058													High	1.58562	High	2.07618	High	1.84172	0
	APAMFNIR	2	122	3	Q4QY68;A2Q0R8;Q6TXJ6		919.453	0.001	0.007511					High	1.95859													0
	LITEDVQGK	1	117	2	Q4QY68;A2Q0R8		1002.5	0.007	0.1945	High	1.82767																	0
A1IGU6	Glyceraldehyde-3-phosphate dehydrogenase OS=Misgurnus anguillicaudatus GN=gapdh PE=2 SV=1 - [A1IGU6_MISAN]	33.63	1	3	7	50		0			23.4703	29.13	6	8		0				0				0				0				0				0				0			333	35.8413	8.44092
	Sequence	# PSMs	# Proteins	# Protein Groups	Protein Group Accessions	Modifications	MH+ [Da]	q-Value	PEP	A2	XCorr A2	B2	XCorr B2	C2	XCorr C2	D2	XCorr D2	E2	XCorr E2	F2	XCorr F2	G2	XCorr G2	H2	XCorr H2	I2	XCorr I2	# Missed Cleavages
	WGDAGAQYVVESTGVFTTIEK	12	4	2	Q155W8;A1IGU6		2258.08	0	2.904e-10	High	4.27324	High	4.46708	High	3.98667	High	4.51215	High	4.68102	High	4.04328	High	3.98983			High	4.22773	0
	VINDNFGIIEGLMSTVHAITATQK	12	3	3	A9JPH9;Q155W8;A1IGU6		2572.37	0	0.0004062	High	3.79418	High	4.01684	High	3.8475	High	3.55353	High	3.84016			High	3.7963	High	3.98093	High	4.41317	0
	VINDNFGIIEGLMSTVHAITATQK	5	1	1	Q155W8	M13(Oxidation)	2588.3	0	0.05433	High	3.43454					High	3.80485	High	3.26931	High	3.16145	High	3.63306					0
	LVTWYDNEFGYSNR	13	4	2	Q155W8;A1IGU6		1763.73	0	0.008149	High	2.97794	High	2.38894	High	2.44231	High	3.26012	High	3.06437	High	3.05028					High	2.77432	0
	LEKPAKYDDIKK	2	3	2	Q155W8;A1IGU6		1447.78	0	0.0001101	High	2.65946	High	2.34808															2
	VPTPNVSVVDLTVR	3	6	3	B5SXM1;Q155W8;A1IGU6		1495.78	0	0.004588			High	3.18634			High	2.55812					High	3.50176					0
	VCDLMAHMATKE	1	1	1	A1IGU6	C2(Carbamidomethyl)	1405.56	0	5.636e-05			High	1.99514															1
	GASQNIIPASTGAAK	2	4	1	Q155W8		1385.7	0	0.06613							High	3.03378	High	2.98538									0
D8X0S5	Peroxiredoxin 6 OS=Psetta maxima GN=Prx6 PE=2 SV=1 - [D8X0S5_PSEMX]	33.48	16	1	7	40	17.6434	30.32	6	6	15.7041	33.03	6	6	11.5465	18.55	3	4		0			13.719	20.81	4	5	6.95945	13.57	3	3		0			10.6574	17.19	3	4		0			221	24.3236	5.71924
	Sequence	# PSMs	# Proteins	# Protein Groups	Protein Group Accessions	Modifications	MH+ [Da]	q-Value	PEP	A2	XCorr A2	B2	XCorr B2	C2	XCorr C2	D2	XCorr D2	E2	XCorr E2	F2	XCorr F2	G2	XCorr G2	H2	XCorr H2	I2	XCorr I2	# Missed Cleavages
	DFTPVCTTELACAAK	5	5	2	D8X0S5;G0T337	C6(Carbamidomethyl); C12(Carbamidomethyl)	1683.72	0	2.123e-05	High	3.18912	High	3.11789									High	3.17301	High	3.19339	High	2.74472	0
	VIDSLQLTAQKK	3	8	2	D8X0S5;G0T337		1343.73	0	0.0003119	High	3.16408			High	2.93572													1
	FHDFLGSSWGILFSHPR	5	2	1	D8X0S5		2002.96	0	9.746e-06	High	3.12603	High	3.13632	High	3.73617			High	3.29409									0
	VIDSLQLTAQK	4	8	2	D8X0S5;G0T337		1215.67	0	0.0003874	High	2.80696	High	2.42					High	2.53599							High	2.31579	0
	VATPVDWKPGDK	12	8	2	G0T337;D8X0S5		1312.66	0	0.1543	High	2.78555	High	2.67572	High	2.12847	High	2.83233			High	2.31393	High	2.70675	High	2.33055	High	2.20433	0
	LSILYPATTGR	8	48	3	G7MFC9;D8X0S5;G0T337		1191.62	0	0.000363	High	2.5717	High	2.45878					High	2.58639	High	2.50372	High	2.55175	High	2.62753	High	2.45479	0
	NFDELLR	3	44	3	D8X0S5;G7MFC9;G0T337		906.437	0	0.005235			High	1.89542					High	2.07573	High	2.14179							0
K7BQV5	Histone H2A OS=Pan troglodytes GN=H2AFV PE=2 SV=1 - [K7BQV5_PANTR]	33.33	90	2	2	5					2.76766	25.44	1	1		0												0								0			5.08681	25.44	1	2	114	12.1347	10.4624
	Sequence	# PSMs	# Proteins	# Protein Groups	Protein Group Accessions	Modifications	MH+ [Da]	q-Value	PEP	A2	XCorr A2	B2	XCorr B2	C2	XCorr C2	D2	XCorr D2	E2	XCorr E2	F2	XCorr F2	G2	XCorr G2	H2	XCorr H2	I2	XCorr I2	# Missed Cleavages
	VGATAAVYSAAILEYLTAEVLELAGNASK	3	90	1	K7BQV5		2895.53	0	8.32e-06			High	2.76766													High	2.91539	0
	AGLQFPVGR	2	29	1	A6QL59		944.503	0.001	0.009279											High	1.96338			High	1.94871			0
G7PTR1	Polyubiquitin-C OS=Macaca fascicularis GN=EGM_07462 PE=4 SV=1 - [G7PTR1_MACFA]	32.68	315	2	2	6					2.53845	11.76	1	1						0			2.45583	11.76	1	1					2.24402	11.76	1	1	2.23477	11.76	1	1	3.04111	20.92	1	2	153	17.2042	6.58057
	Sequence	# PSMs	# Proteins	# Protein Groups	Protein Group Accessions	Modifications	MH+ [Da]	q-Value	PEP	A2	XCorr A2	B2	XCorr B2	C2	XCorr C2	D2	XCorr D2	E2	XCorr E2	F2	XCorr F2	G2	XCorr G2	H2	XCorr H2	I2	XCorr I2	# Missed Cleavages
	ESTLHLVLR	4	251	1	G7PTR1		1067.58	0	0.000712			High	2.53845					High	2.45583			High	2.24402	High	2.23477			0
	TITLEVEPSDTLENVK	2	251	1	G7PTR1		1787.85	0	1.378e-05																	High	3.04111	0
B3FQT5	Liver-basic fatty acid binding protein b OS=Cyprinus carpio PE=2 SV=1 - [B3FQT5_CYPCA]	32.54	1	1	4	43	23.3127	24.6	3	10	17.6146	32.54	4	8	16.0384	24.6	3	7		0			8.48907	24.6	3	4	9.25954	24.6	3	4		0			6.8143	24.6	3	3	8.64716	24.6	2	4	126	14.1413	8.76318
	Sequence	# PSMs	# Proteins	# Protein Groups	Protein Group Accessions	Modifications	MH+ [Da]	q-Value	PEP	A2	XCorr A2	B2	XCorr B2	C2	XCorr C2	D2	XCorr D2	E2	XCorr E2	F2	XCorr F2	G2	XCorr G2	H2	XCorr H2	I2	XCorr I2	# Missed Cleavages
	EAEITTMDGKK	17	5	4	Q4QY75;B3FQT5;Q8JJ05;I1SRI7		1222.55	0	0.0642	High	2.80765	High	2.76129	High	2.745	High	2.82159	High	2.44887	High	2.75798	High	2.89047	High	2.71855	High	2.43936	1
	MAFRGTWQVYVQENYEEFLR	16	1	1	B3FQT5	M1(Oxidation)	2582.18	0	2.026e-05	High	2.70387	High	2.4209	High	2.11481			High	2.2548	High	2.37261			High	2.07448	High	2.11562	1
	EAEITTMDGK	3	3	3	B3FQT5;Q4QY75;Q8JJ05		1094.47	0	3.704e-05	High	2.15193	High	2.15565											High	2.02127			0
	EAEITTMDGK	6	5	4	Q4QY75;B3FQT5;Q8JJ05;I1SRI7	M7(Oxidation)	1110.49	0	0.1725	High	1.96383	High	1.80664	High	2.34662			High	1.68516	High	1.85026	High	2.03366					0
	TVTNSFTIGK	1	4	4	Q4QY75;B3FQT5;Q8JJ05;Q7LZK9		1067.53	0.001	0.01078			High	2.14277															0
Q6IQJ2	Uncharacterized protein OS=Danio rerio GN=zgc:153264 PE=2 SV=1 - [Q6IQJ2_DANRE]	32.13	2	1	11	85	40.8298	21.57	7	12		0			28.8919	19.33	6	8		0			24.2458	18.65	5	7	26.5223	22.47	6	8		0			40.5244	25.84	8	12		0			445	49.769	4.89404
	Sequence	# PSMs	# Proteins	# Protein Groups	Protein Group Accessions	Modifications	MH+ [Da]	q-Value	PEP	A2	XCorr A2	B2	XCorr B2	C2	XCorr C2	D2	XCorr D2	E2	XCorr E2	F2	XCorr F2	G2	XCorr G2	H2	XCorr H2	I2	XCorr I2	# Missed Cleavages
	SGPFGQVFRPDNFVFGQSGAGNNWAK	8	11	2	H2MNV5;Q6IQJ2		2784.22	0	0.02299	High	4.55842			High	4.48306	High	5.13332	High	4.16049	High	4.56668	High	4.22432	High	4.86429			0
	GHYTEGAELVDSVLDVVRK	7	14	2	Q9YHC3;Q6IQJ2		2087.12	0	5.98e-05	High	3.84584	High	3.90061	High	3.91156											High	3.36028	1
	GHYTEGAELVDSVLDVVR	17	30	3	Q9YHC3;G9KVY5;Q6IQJ2		1958.91	0	0.01214	High	3.71767	High	4.04132	High	4.02545	High	4.29524	High	4.26566	High	4.17878	High	4.27419	High	4.25056	High	4.17502	0
	EVDEQMLNVQNK	6	30	3	G9KVY5;Q9YHC3;Q6IQJ2		1446.69	0	2.597e-08	High	3.60584	High	3.2091	High	2.95305			High	3.69628					High	3.47528	High	3.04288	0
	LHFFMPGFAPLTSR	10	31	4	G9KVY5;Q9YHC3;Q6IQJ2;H2MNV5		1620.81	0	9.51e-05	High	3.40956	High	3.43051	High	3.01702					High	3.37764	High	3.35786	High	3.51322	High	3.38007	0
	AVLVDLEPGTMDSVR	9	13	3	Q9YHC3;H2MNV5;Q6IQJ2		1601.75	0	0.0323	High	2.72049	High	2.8085	High	2.88099	High	3.24271			High	2.67852	High	2.91874			High	2.96351	0
	ISEQFTAMFR	14	30	3	G9KVY5;Q9YHC3;Q6IQJ2		1229.57	0	0.0715	High	2.47709	High	2.63229			High	2.41272	High	2.44223	High	2.69068	High	2.76107	High	2.74004	High	2.45199	0
	EIVHLQAGQCGNQIGAK	4	32	4	Q9YHC3;H2MNV5;G9KVY5;Q6IQJ2	C10(Carbamidomethyl)	1822.85	0	0.0001434			High	2.76708			High	2.68928							High	2.76119			0
	IMNTFSVVPSPK	2	2	1	Q9YHC3		1319.68	0	0.0003288			High	2.32135													High	2.33993	0
	MAATFIGNSTAIQELFK	7	11	3	Q9YHC3;Q6IQJ2;H2MNV5		1841.9	0	7.449e-05							High	3.35716	High	3.32989	High	3.06511	High	3.21133	High	3.53701	High	2.97901	0
	MAATFIGNSTAIQELFKR	1	3	2	Q9YHC3;Q6IQJ2		1998.03	0	0.0001212															High	2.60358			1
C3KJC1	Fructose-1,6-bisphosphatase 1 OS=Anoplopoma fimbria GN=F16P1 PE=2 SV=1 - [C3KJC1_ANOFI]	32.05	1	3	7	37	20.4116	25.22	4	6	26.1023	32.05	7	8	8.53866	10.09	2	3		0			19.1638	16.62	4	5		0				0			16.6703	23.15	5	5		0			337	36.6707	6.26514
	Sequence	# PSMs	# Proteins	# Protein Groups	Protein Group Accessions	Modifications	MH+ [Da]	q-Value	PEP	A2	XCorr A2	B2	XCorr B2	C2	XCorr C2	D2	XCorr D2	E2	XCorr E2	F2	XCorr F2	G2	XCorr G2	H2	XCorr H2	I2	XCorr I2	# Missed Cleavages
	YIVCFDPLDGSSNIDCLVSIGTIFAIYKK	2	5	3	C3KJC1;H2VEC8;M3ZSY8	C4(Carbamidomethyl); C16(Carbamidomethyl)	3308.7	0	5.118e-13	High	4.7148	High	4.5862															1
	VPVVLGSPDDVKEYIAICK	5	1	1	C3KJC1	C18(Carbamidomethyl)	2102.04	0	5.023e-10	High	3.27371	High	2.42128	High	3.48775			High	4.81532					High	2.67955			1
	TLVYGGIFLYPANVK	15	11	3	C3KJC1;H2VEC8;A0A060Y8H0		1654.9	0	2.008e-09	High	3.23647	High	3.21987	High	2.77398	High	3.15598	High	3.18419	High	2.91708	High	3.19267	High	3.04842	High	2.96559	0
	IYSLNEGYAQHFYPDVTEYLQK	6	3	1	C3KJC1		2678.2	0	0.0001745	High	3.13293	High	2.77397											High	3.67803	High	3.00447	0
	KAGIANLYGIAGSTNVTGDQVK	4	12	4	C3KJC1;A0A060Y8H0;M3ZSY8;H2VEC8		2177.15	0	2.9e-10			High	3.78399					High	4.37172	High	4.36229			High	3.67389			1
	VPVVLGSPDDVKEYIAICKK	1	1	1	C3KJC1	C18(Carbamidomethyl)	2230.15	0	1.062e-08			High	3.50562															2
	AGIANLYGIAGSTNVTGDQVK	4	12	4	A0A060Y8H0;C3KJC1;H2VEC8;M3ZSY8		2048.96	0	1.851e-09			High	3.1473					High	3.63421	High	3.2352			High	3.5904			0
Q0P475	Zgc:153322 OS=Danio rerio GN=zgc:153322 PE=2 SV=1 - [Q0P475_DANRE]	31.84	14	1	4	24	12.9108	27.86	3	4		0			3.07566	7.46	1	1	10.0177	13.93	2	3	12.104	17.91	3	4	6.30739	13.93	2	2	12.3508	13.93	2	4	3.15068	7.46	1	1	8.19275	25.37	3	3	201	22.3708	9.81787
	Sequence	# PSMs	# Proteins	# Protein Groups	Protein Group Accessions	Modifications	MH+ [Da]	q-Value	PEP	A2	XCorr A2	B2	XCorr B2	C2	XCorr C2	D2	XCorr D2	E2	XCorr E2	F2	XCorr F2	G2	XCorr G2	H2	XCorr H2	I2	XCorr I2	# Missed Cleavages
	HAMEIIHLLTGENPLQVLVNAIINSGPR	2	1	1	Q0P475	M3(Oxidation)	3065.6	0	4.124e-10	High	3.37429															High	2.99183	0
	VNQAIWLLCTGAR	7	58	2	A6MWU7;Q0P475	C9(Carbamidomethyl)	1501.76	0	3.114e-07	High	3.25814					High	3.12534	High	3.29353	High	3.40402	High	3.18142					0
	TIAECLADELINAAK	13	62	2	A6MWU7;Q0P475	C5(Carbamidomethyl)	1631.76	0	0.004886	High	3.15029	High	3.1397	High	3.07566	High	3.45798	High	3.43392	High	2.90337	High	3.13103	High	3.15068	High	3.37247	0
	AQCPIVER	2	59	2	A6MWU7;Q0P475	C3(Carbamidomethyl)	972.493	0.005	0.2122									High	2.20436							High	1.82844	0
I3JD93	Uncharacterized protein (Fragment) OS=Oreochromis niloticus GN=LOC100690179 PE=4 SV=1 - [I3JD93_ORENI]	31.71	89	4	4	16	2.16492	7.32	1	1	2.07548	7.32	1	1	1.984	7.32	1	1		0			7.62449	15.45	2	3	2.27884	7.32	1	1	6.82802	15.45	2	3	7.08424	24.39	3	3	6.35041	15.45	2	3	123	13.7807	10.1401
	Sequence	# PSMs	# Proteins	# Protein Groups	Protein Group Accessions	Modifications	MH+ [Da]	q-Value	PEP	A2	XCorr A2	B2	XCorr B2	C2	XCorr C2	D2	XCorr D2	E2	XCorr E2	F2	XCorr F2	G2	XCorr G2	H2	XCorr H2	I2	XCorr I2	# Missed Cleavages
	NALQELLAK	9	6	1	I3JD93		999.55	0	0.1601	High	2.16492	High	2.07548	High	1.984					High	2.27884	High	2.21944	High	2.21237	High	2.23472	0
	LNNLVLFDK	1	87	1	I3JD93		1075.6	0	0.001264									High	2.71467									0
	LITPAVVSER	5	88	1	I3JD93		1084.6	0	0.09369									High	2.4648			High	2.4792	High	2.47213	High	2.01575	0
	GGDEEAAAEKA	1	4	1	I3JD93		1047.45	0.005	0.06982															High	2.39974			1
B5SXM1	Glyceraldehyde-3-phosphate dehydrogenase (Fragment) OS=Squalius alburnoides PE=2 SV=1 - [B5SXM1_9TELE]	31.65	1	2	4	24		0				0				0				0				0				0			20.34	25.32	3	6		0				0			237	25.2551	8.32373
	Sequence	# PSMs	# Proteins	# Protein Groups	Protein Group Accessions	Modifications	MH+ [Da]	q-Value	PEP	A2	XCorr A2	B2	XCorr B2	C2	XCorr C2	D2	XCorr D2	E2	XCorr E2	F2	XCorr F2	G2	XCorr G2	H2	XCorr H2	I2	XCorr I2	# Missed Cleavages
	KVEIVAINDPFIDLEYMVYMFK	7	5	3	Q155W8;B5SXM1;A9JPH9		2677.35	0	2.783e-08	High	3.52437	High	5.06725	High	4.51584							High	4.49994			High	4.34555	1
	VPTPNVSVVDLTVR	3	6	3	B5SXM1;Q155W8;A1IGU6		1495.78	0	0.004588			High	3.18634			High	2.55812					High	3.50176					0
	VINDNFVIVEGLMSTVHAITATQK	12	2	1	B5SXM1		2600.35	0	0.0001066							High	3.2673			High	3.44793	High	3.41118	High	3.43682	High	3.72679	0
	GASQNIIPASTGAAK	2	4	1	Q155W8		1385.7	0	0.06613							High	3.03378	High	2.98538									0
G3Q7Q5	Malate dehydrogenase OS=Gasterosteus aculeatus PE=3 SV=1 - [G3Q7Q5_GASAC]	31.53	3	2	9	120	49.1502	21.92	6	15	52.5462	21.92	6	15	31.8207	12.91	3	9	44.3585	15.92	4	12	50.284	22.52	6	15	56.5306	26.13	7	16	46.8115	20.12	5	13	42.0038	19.82	5	12	42.1503	21.92	6	13	333	36.1588	7.37158
	Sequence	# PSMs	# Proteins	# Protein Groups	Protein Group Accessions	Modifications	MH+ [Da]	q-Value	PEP	A2	XCorr A2	B2	XCorr B2	C2	XCorr C2	D2	XCorr D2	E2	XCorr E2	F2	XCorr F2	G2	XCorr G2	H2	XCorr H2	I2	XCorr I2	# Missed Cleavages
	VVVTGAAGQIAYSLLYSIAK	65	5	1	G3Q7Q5		2024.09	0	0.004279	High	4.40594	High	4.38449	High	4.37116	High	4.45299	High	4.31318	High	4.27823	High	4.42564	High	4.10505	High	4.2166	0
	KLSSAMSAAK	9	86	3	G3Q7Q5;C1BM22;J3S4M2		993.505	0	0.001278	High	3.47632	High	3.39752	High	3.5695	High	2.66182			High	3.43923					High	3.34625	1
	DIDAAILVGSMPR	16	39	2	G3Q7Q5;C1BM22		1357.7	0	2.78e-09	High	3.27472	High	3.53656	High	2.53686	High	3.20104	High	3.20673	High	3.16688	High	3.31376	High	2.95573	High	2.99354	0
	MVDGLPINDFSR	9	1	1	G3Q7Q5		1363.6	0	0.02886	High	2.75374	High	2.58804					High	2.59523	High	2.58909	High	2.90627	High	2.8101	High	2.81697	0
	GDFISTVQLR	6	9	2	G3Q7Q5;C1BM22		1135.56	0	0.001438	High	2.23295	High	2.26732			High	2.02402	High	1.83897			High	2.17497			High	2.19479	0
	ENFSCLTR	5	79	3	G3Q7Q5;J3S4M2;C1BM22	C5(Carbamidomethyl)	1026.44	0	0.01601	High	2.04561	High	1.67807					High	2.23654							High	1.95501	0
	MDATAAELVEER	7	19	2	G3Q7Q5;C1BM22		1334.6	0	4.116e-09									High	3.33039	High	3.0052	High	2.93055	High	3.00004			0
	NVIIWGNHSSTQYPDVHHAK	1	2	2	G3Q7Q5;C1BM22		2303.05	0	0.0003418											High	3.16761							0
	LSSAMSAAK	2	84	3	G3Q7Q5;C1BM22;J3S4M2		865.43	0	0.004911											High	2.4973			High	2.07501			0
M4ANE8	Uncharacterized protein (Fragment) OS=Xiphophorus maculatus PE=3 SV=1 - [M4ANE8_XIPMA]	31.43	82	6	14	70	27.3109	23.71	10	11	29.8266	19.85	8	12	20.2935	17.65	6	7	5.17695	5.33	2	2	10.6821	10.48	4	4	15.3754	12.32	4	5	27.568	22.24	9	11	24.4617	13.79	6	9	22.7827	12.87	5	9	544	60.0064	8.27979
	Sequence	# PSMs	# Proteins	# Protein Groups	Protein Group Accessions	Modifications	MH+ [Da]	q-Value	PEP	A2	XCorr A2	B2	XCorr B2	C2	XCorr C2	D2	XCorr D2	E2	XCorr E2	F2	XCorr F2	G2	XCorr G2	H2	XCorr H2	I2	XCorr I2	# Missed Cleavages
	GVFHGIENFINEASYMSMVGLTPGFQDK	15	1	1	M4ANE8		3088.46	0	7.6e-08	High	4.25	High	3.74242	High	4.36528			High	4.16966	High	4.44593	High	4.05442	High	4.20827	High	4.05734	0
	KGFIGPGIDVPAPDMSTGER	8	94	3	M4ANE8;H2DQ56;M4VRL7		2043.93	0	3.24e-07	High	3.16235	High	3.62653	High	3.17465	High	3.02545			High	3.18565	High	3.45836	High	3.30086			1
	CAVVDVPFGGAK	2	77	1	M4ANE8	C1(Carbamidomethyl)	1219.58	0	1.649e-10	High	3.07902	High	2.31693															0
	GATIVEDKLVEDLK	3	3	1	M4ANE8		1529.8	0	0.006977	High	2.62365	High	2.63655	High	2.91424													1
	YSTDVSVDEVK	5	45	1	M4ANE8		1241.56	0	0.001143	High	2.50453							High	2.48656	High	2.40991	High	2.42823	High	2.55125			0
	TAAYVNAIEK	3	86	2	M4ANE8;H2DQ56		1079.54	0	2.508e-05	High	2.33671							High	2.23697			High	1.78472					0
	NYSDNELEK	6	25	2	M4ANE8;H2DQ56		1111.48	0	0.0005967	High	2.17508	High	1.77828	High	1.56015							High	1.92693			High	2.00444	0
	MVEGFFDR	8	63	2	M4ANE8;H2DQ56		1000.43	0	0.01547	High	1.91241	High	1.75068					High	1.78893	High	1.65582	High	1.72673	High	1.86577			0
	YNLGLDLR	6	75	1	M4ANE8		963.511	0	0.004083	High	1.45851	High	2.01891											High	1.81816	High	1.73445	0
	DSNYHLLMSVQESLER	3	92	3	M4ANE8;H2DQ56;M4VRL7		1920.9	0	0.0001371					High	3.65523											High	3.80505	0
	NLNHVSYGR	3	94	3	M4ANE8;M4VRL7;H2DQ56		1059.5	0	0.1929					High	2.01054	High	2.1515					High	1.7613					0
	IIKPCNHVLSVSFPIKR	1	25	2	H2DQ56;M4ANE8	C5(Carbamidomethyl)	2008.1	0	0.1439													High	2.85232					1
	GFIGPGIDVPAPDMSTGER	1	82	1	M4ANE8		1915.89	0	1.464e-08															High	3.4143			0
	ALASLMTYK	6	88	2	M4ANE8;H2DQ56		997.517	0.001	0.008987	High	1.69102	High	1.83126									High	1.79117			High	1.88835	0
M9P0N8	Hydroxyacyl-CoA dehydrogenase OS=Sparus aurata GN=HADH PE=2 SV=1 - [M9P0N8_SPAAU]	31.19	5	5	5	39	15.2043	23.47	4	5	15.7418	19.94	3	6	11.1683	12.22	2	4	14.7133	12.22	2	4	11.5372	12.22	2	4	11.1689	12.22	2	4	12.4372	12.22	2	4	13.2603	12.22	2	4	12.913	12.22	2	4	311	33.8598	8.80713
	Sequence	# PSMs	# Proteins	# Protein Groups	Protein Group Accessions	Modifications	MH+ [Da]	q-Value	PEP	A2	XCorr A2	B2	XCorr B2	C2	XCorr C2	D2	XCorr D2	E2	XCorr E2	F2	XCorr F2	G2	XCorr G2	H2	XCorr H2	I2	XCorr I2	# Missed Cleavages
	NVSTSTDAVSVVQGSDLVIEAIVENLK	18	1	1	M9P0N8		2787.45	0	0.05316	High	4.21036	High	4.03381	High	4.00596	High	4.89821	High	3.64194	High	3.23482	High	4.29125	High	4.45112	High	4.44104	0
	LGAGYPMGPFELADYVGLDTTK	1	1	1	M9P0N8		2315.14	0	2.482e-06	High	3.40445																	0
	LLVPYLLESIR	18	1	1	M9P0N8		1315.77	0	0.09564	High	2.61022	High	2.56024	High	2.31157	High	2.71755	High	2.52858	High	2.6332	High	2.55907	High	2.5488	High	2.31157	0
	GHGSKEDIDIAMK	1	5	1	M9P0N8		1400.65	0	0.001475	High	2.43526																	1
	FIIDGWSQMEPNNPLFAQSPMLNK	1	1	1	M9P0N8		2777.34	0	0.00241			High	3.68929															0
H2MB61	Triosephosphate isomerase (Fragment) OS=Oryzias latipes GN=tpi-b PE=3 SV=1 - [H2MB61_ORYLA]	30.92	12	1	5	56	15.2848	18.47	3	5	11.3998	18.47	3	4	15.3612	12.45	2	5	26.7096	27.71	4	9	22.262	27.71	4	7	15.9105	21.69	3	5		0			26.1619	30.92	5	9	23.0108	30.92	5	9	249	26.8548	7.32764
	Sequence	# PSMs	# Proteins	# Protein Groups	Protein Group Accessions	Modifications	MH+ [Da]	q-Value	PEP	A2	XCorr A2	B2	XCorr B2	C2	XCorr C2	D2	XCorr D2	E2	XCorr E2	F2	XCorr F2	G2	XCorr G2	H2	XCorr H2	I2	XCorr I2	# Missed Cleavages
	TAHALESGLGVIACIGEK	15	7	2	G3P6I9;H2MB61	C14(Carbamidomethyl)	1825.93	0	0.0006336	High	3.38221	High	3.35386	High	3.37673	High	3.3757	High	3.31667	High	3.32155	High	3.32348	High	3.43522	High	3.46094	0
	VVLAYEPVWAIGTGK	6	25	6	Q90XG1;G3P6I9;H2MB61;E9QBF0;Q1MTI4;W5LL60		1602.82	0	1.723e-08	High	3.07591	High	2.8769			High	3.07477	High	3.05579					High	2.91494	High	2.54945	0
	TASPQQAQEVHEK	22	11	4	Q90XG1;G3P6I9;H2MB61;V9KUX9		1452.69	0	5.767e-06	High	2.92506	High	2.81135	High	3.41173	High	3.00699	High	2.58978	High	2.78306	High	2.88493	High	3.28288	High	2.78256	0
	DVDGFLVGGASLKPEFIEIINAK	9	1	1	H2MB61		2432.32	0	7.254e-09							High	3.28806	High	4.15609	High	3.58265			High	3.12951	High	3.05879	0
	FFVGGNWK	4	11	6	Q90XG1;G3P6I9;H2MB61;E9QBF0;W5LL60;Q1MTI4		954.472	0.001	0.02121													High	1.61597	High	2.01701	High	1.86288	0
A6QL59	Histone H2A OS=Danio rerio GN=zgc:165551 PE=2 SV=1 - [A6QL59_DANRE]	30.71	176	1	3	46		0				0				0			29.0548	23.62	2	7		0			23.4569	30.71	3	6	17.5594	23.62	2	4	19.9247	30.71	3	5		0			127	13.6227	11.063
	Sequence	# PSMs	# Proteins	# Protein Groups	Protein Group Accessions	Modifications	MH+ [Da]	q-Value	PEP	A2	XCorr A2	B2	XCorr B2	C2	XCorr C2	D2	XCorr D2	E2	XCorr E2	F2	XCorr F2	G2	XCorr G2	H2	XCorr H2	I2	XCorr I2	# Missed Cleavages
	NDEELNKLLGGVTIAQGGVLPNIQAVLLPK	10	178	2	A6QL59;C1BVY6		3113.72	0	0.01853	High	5.22921	High	5.06212	High	4.88449	High	5.3733	High	5.09491	High	5.03225	High	4.83929	High	5.05072	High	5.04825	1
	LLGGVTIAQGGVLPNIQAVLLPK	34	178	2	A6QL59;C1BVY6		2271.32	0	0.01596	High	4.37238	High	4.4253	High	3.96816	High	4.34879	High	4.32348	High	4.48155	High	4.54875	High	4.43978	High	4.14732	0
	AGIQFPVGR	2	29	1	A6QL59		944.503	0.001	0.009279											High	1.96338			High	1.94871			0
G5CUP6	Histone H2B (Fragment) OS=Dicentrarchus labrax PE=2 SV=1 - [G5CUP6_DICLA]	30.49	25	3	3	38	19.1266	30.49	3	6	21.8752	29.27	2	7	15.673	30.49	2	5	6.83231	18.29	1	2	9.53316	29.27	2	3	10.9344	29.27	2	4	6.72185	29.27	2	3	14.9196	30.49	3	5	8.35033	29.27	2	3	82	9.26107	10.4331
	Sequence	# PSMs	# Proteins	# Protein Groups	Protein Group Accessions	Modifications	MH+ [Da]	q-Value	PEP	A2	XCorr A2	B2	XCorr B2	C2	XCorr C2	D2	XCorr D2	E2	XCorr E2	F2	XCorr F2	G2	XCorr G2	H2	XCorr H2	I2	XCorr I2	# Missed Cleavages
	KESYAIYVYK	3	26	1	G5CUP6		1263.6	0	0.0003692	High	3.79396			High	3.40112									High	3.31718			1
	AMGIMNSFVSDIFER	7	25	1	G5CUP6	M2(Oxidation)	1732.8	0	1.927e-12	High	3.70918	High	3.64149	High	3.28539									High	3.03451			0
	AMGIMNSFVSDIFER	21	25	1	G5CUP6		1716.8	0	0.006483	High	3.67506	High	3.74384	High	2.97036	High	3.58152	High	3.66749	High	3.74671	High	3.80016	High	3.72613	High	3.42207	0
	ESYAIYVYK	7	27	1	G5CUP6		1135.54	0.001	0.02969	High	1.65572	High	1.74936					High	2.19082	High	1.57815	High	1.59656	High	1.66196	High	1.62036	0
G8XQT0	Short chain dehydrogenase reductase OS=Sparus aurata PE=2 SV=1 - [G8XQT0_SPAAU]	30.47	1	5	5	8	10.64	26.95	3	3					5.98401	14.84	2	2					5.03442	9.38	2	2	2.54944	3.52	1	1													256	27.6191	8.29443
	Sequence	# PSMs	# Proteins	# Protein Groups	Protein Group Accessions	Modifications	MH+ [Da]	q-Value	PEP	A2	XCorr A2	B2	XCorr B2	C2	XCorr C2	D2	XCorr D2	E2	XCorr E2	F2	XCorr F2	G2	XCorr G2	H2	XCorr H2	I2	XCorr I2	# Missed Cleavages
	AGLNMLTVCAAEELKKDEILFSLLHPGWVR	1	1	1	G8XQT0	C9(Carbamidomethyl)	3410.83	0	2.805e-09	High	4.44699																	2
	TDMGGEEGEIDAPESVTGMLSVMESLTEK	2	1	1	G8XQT0		3042.4	0	6.584e-12	High	3.93153			High	3.88116													0
	LDAADLGSIK	2	1	1	G8XQT0		1002.53	0	7.625e-05	High	2.26146							High	2.19881									0
	DEILFSLLHPGWVR	1	1	1	G8XQT0		1681.92	0	9.239e-07									High	2.83561									0
	AEALQALAK	2	1	1	G8XQT0		914.487	0.006	0.08852					High	2.10285					High	2.54944							0
C3KIP4	Myosin light polypeptide 6 OS=Anoplopoma fimbria GN=MYL6 PE=2 SV=1 - [C3KIP4_ANOFI]	30.46	127	4	4	22	4.27627	15.89	2	2	4.39835	10.6	1	2	7.71786	21.85	3	4	1.84875	5.3	1	1	1.86657	5.3	1	1	4.87109	10.6	1	2	3.99958	15.89	2	3	9.39565	24.5	3	4	7.28093	19.21	2	3	151	16.8861	4.50049
	Sequence	# PSMs	# Proteins	# Protein Groups	Protein Group Accessions	Modifications	MH+ [Da]	q-Value	PEP	A2	XCorr A2	B2	XCorr B2	C2	XCorr C2	D2	XCorr D2	E2	XCorr E2	F2	XCorr F2	G2	XCorr G2	H2	XCorr H2	I2	XCorr I2	# Missed Cleavages
	MLDFEQFLPMFQAIAK	12	10	1	C3KIP4		1928.97	0	0.004619	High	2.30494	High	2.27951	High	2.7922					High	2.55104	High	2.28336	High	2.4331	High	2.49327	0
	EAFLLFDR	7	122	1	C3KIP4		1010.51	0	0.173	High	1.97133			High	1.58311	High	1.84875	High	1.86657			High	1.71622	High	2.00554			0
	ALGQNPVNAEVLK	2	39	1	C3KIP4		1352.71	0	0.001424															High	2.64157	High	2.60085	0
	HVLTTLGEK	1	44	1	C3KIP4		997.53	0.001	0.006113					High	2.45173													0
C0LMQ3	Type I keratin-like protein (Fragment) OS=Sparus aurata PE=2 SV=1 - [C0LMQ3_SPAAU]	30.35	1	5	7	29		0				0				0			5.99836	3.51	1	2	7.46214	11.18	3	3	10.5525	10.54	3	4	6.3055	11.5	2	2	27.899	24.6	5	9	17.3582	18.53	4	6	313	35.5151	5.021
	Sequence	# PSMs	# Proteins	# Protein Groups	Protein Group Accessions	Modifications	MH+ [Da]	q-Value	PEP	A2	XCorr A2	B2	XCorr B2	C2	XCorr C2	D2	XCorr D2	E2	XCorr E2	F2	XCorr F2	G2	XCorr G2	H2	XCorr H2	I2	XCorr I2	# Missed Cleavages
	TTVTTTTVR	5	2	2	A0A060Z0K9;C0LMQ3		979.496	0	0.0008272	High	2.32864	High	2.5469	High	2.45563			High	2.12122							High	2.06348	0
	NSIEQQGQEYR	6	1	1	C0LMQ3		1351.58	0	8.818e-05							High	3.13322			High	3.12467			High	3.21766			0
	GALENTLADTEGR	6	1	1	C0LMQ3		1346.63	0	5.624e-05									High	2.81116	High	2.84167			High	3.07834	High	2.96318	0
	EVAISTETIQTSK	5	4	2	C0LMQ3;H2UNT5		1406.67	0	0.0001525									High	2.52976			High	2.70212	High	2.80658	High	2.74671	0
	YSAMLAGFQTTINMLETELANVR	5	1	1	C0LMQ3		2573.34	0	0.004982													High	3.60338	High	3.35133	High	3.49261	0
	SLLETEESRPISTGGSK	1	1	1	C0LMQ3		1790.89	0	6.334e-05															High	3.46009			0
	AQYETITDK	1	1	1	C0LMQ3		1068.47	0.008	0.1836											High	1.85537							0
G0T332	Peroxiredoxin 1 OS=Sparus aurata GN=PRDX1 PE=2 SV=1 - [G0T332_SPAAU]	30.3	68	4	5	21	8.89468	15.15	3	4		0								0			6.06239	16.16	2	2	8.89425	14.65	3	4	8.39049	13.64	3	4	6.80583	19.7	3	3	3.43425	8.59	2	2	198	21.9832	6.78564
	Sequence	# PSMs	# Proteins	# Protein Groups	Protein Group Accessions	Modifications	MH+ [Da]	q-Value	PEP	A2	XCorr A2	B2	XCorr B2	C2	XCorr C2	D2	XCorr D2	E2	XCorr E2	F2	XCorr F2	G2	XCorr G2	H2	XCorr H2	I2	XCorr I2	# Missed Cleavages
	QITINDLPVGR	4	118	3	Q6DV14;G0T332;G0T333		1225.65	0	2.589e-05	High	2.86123	High	2.95828							High	2.54634							0
	LVQAFQFTDK	6	69	1	G0T332		1196.6	0	4.381e-05	High	2.36724	High	2.62632					High	2.73908	High	2.02098	High	2.3166					0
	HGEVCPAGWKPGSDTIKPDVQK	2	58	1	G0T332	C5(Carbamidomethyl)	2406.12	0	0.001985									High	3.3233					High	3.29724			0
	IPLVSDTR	4	9	1	G0T332		900.481	0	0.1079											High	1.77444	High	2.03833	High	1.7843	High	1.68891	0
	AVMPDGQFK	5	19	1	G0T332		992.469	0.002	0.02677	High	1.83808											High	1.8121	High	1.72429	High	1.74534	0
Q8MVL3	Cytoplasmic actin 2 (Fragment) OS=Boltenia villosa GN=ca2 PE=2 SV=1 - [Q8MVL3_BOLVI]	30.19	1	1	3	6		0							3.15353	18.87	1	1						0				0				0				0				0			159	17.4897	4.95752
	Sequence	# PSMs	# Proteins	# Protein Groups	Protein Group Accessions	Modifications	MH+ [Da]	q-Value	PEP	A2	XCorr A2	B2	XCorr B2	C2	XCorr C2	D2	XCorr D2	E2	XCorr E2	F2	XCorr F2	G2	XCorr G2	H2	XCorr H2	I2	XCorr I2	# Missed Cleavages
	GYSFTTTAER	3	85	2	B4E335;Q93129		1132.52	0	0.001188	High	2.27353									High	2.27159							0
	TTGIVMDTGDGVSHTVPIYEGYALPHAIIR	1	1	1	Q8MVL3		3183.59	0	4.359e-07					High	3.15353													0
	DLTDYLMK	2	155	7	L9L3X5;V9HVZ7;Q26484;B4E335;Q93129;Q8MVL3;F6ZZG9		998.474	0.006	0.2215									High	2.05887			High	1.87101					0
P61155	40S ribosomal protein S19 OS=Pagrus major GN=rps19 PE=2 SV=1 - [RS19_PAGMA]	30.14	66	5	5	13	6.90513	14.38	2	2	4.10355	6.85	1	1	2.84664	7.53	1	1		0				0			2.04019	6.85	1	1	8.92323	13.7	3	3	6.87896	15.75	2	2	8.93458	14.38	3	3	146	16.0346	10.2134
	Sequence	# PSMs	# Proteins	# Protein Groups	Protein Group Accessions	Modifications	MH+ [Da]	q-Value	PEP	A2	XCorr A2	B2	XCorr B2	C2	XCorr C2	D2	XCorr D2	E2	XCorr E2	F2	XCorr F2	G2	XCorr G2	H2	XCorr H2	I2	XCorr I2	# Missed Cleavages
	KVLQALELLK	5	24	1	P61155		1154.73	0	8.513e-05	High	3.91871	High	4.10355									High	3.9874	High	3.89398	High	3.9353	1
	LKVPDWVDLVK	3	26	1	P61155		1311.74	0	4.961e-07	High	2.98642			High	2.84664											High	3.06655	1
	IAGQVAAANK	2	44	1	P61155		942.53	0	0.1447											High	2.04019	High	2.85053					0
	ELAPSDENWFYIR	1	15	1	P61155		1639.77	0	0.0001393															High	2.98498			0
	VLQALELLK	2	24	1	P61155		1026.65	0.001	0.004886													High	2.08531			High	1.93273	0
M7B1W1	Histone H4 OS=Chelonia mydas GN=UY3_13463 PE=3 SV=1 - [M7B1W1_CHEMY]	30.1	1	1	4	27	13.8499	22.33	3	5	10.5402	22.33	3	4	7.56015	21.36	2	3		0				0			12.7667	29.13	3	6		0			8.0697	29.13	3	4	2.12072	9.71	1	1	103	11.192	9.94971
	Sequence	# PSMs	# Proteins	# Protein Groups	Protein Group Accessions	Modifications	MH+ [Da]	q-Value	PEP	A2	XCorr A2	B2	XCorr B2	C2	XCorr C2	D2	XCorr D2	E2	XCorr E2	F2	XCorr F2	G2	XCorr G2	H2	XCorr H2	I2	XCorr I2	# Missed Cleavages
	TVTAMDVVYALKR	4	10	4	L8YB91;G3HPV6;S9X3V4;M7B1W1		1466.77	0	3.996e-07	High	3.3333	High	3.15135															1
	TVTAMDVVYALK	10	11	5	L8YB91;M7ANC6;M7B1W1;G3HPV6;S9X3V4		1310.67	0	0.0001782	High	2.6764	High	2.27077	High	2.9367	High	2.83973	High	2.83219	High	2.49442			High	2.58925			0
	NAVTYTEHAK	8	1	1	M7B1W1		1133.56	0	0.001736	High	2.12673	High	2.1491	High	2.42305					High	2.18284			High	2.18156	High	2.12072	0
	VFLENVIR	5	13	6	L8YB91;G3HPV6;S9X3V4;L8IS77;M7ANC6;M7B1W1		989.578	0.002	0.01857											High	1.93125	High	1.66984	High	1.67089			0
F1C759	Mitochondrial aldehyde dehydrogenase (Fragment) OS=Perca flavescens GN=Aldh2 PE=2 SV=1 - [F1C759_PERFV]	30.02	5	1	9	51	20.3097	14.45	4	6	14.3587	12.19	3	4	24.9714	14.67	4	7	21.0006	14.22	4	6	24.648	21.44	6	8	16.4271	16.48	4	5	19.6986	11.51	3	6	10.6211	9.03	2	3		0			443	48.2242	5.5415
	Sequence	# PSMs	# Proteins	# Protein Groups	Protein Group Accessions	Modifications	MH+ [Da]	q-Value	PEP	A2	XCorr A2	B2	XCorr B2	C2	XCorr C2	D2	XCorr D2	E2	XCorr E2	F2	XCorr F2	G2	XCorr G2	H2	XCorr H2	I2	XCorr I2	# Missed Cleavages
	HEPIGVCGQIIPWNFPLLMQAWK	18	9	2	F1C759;G3NJE7	C7(Carbamidomethyl)	2734.4	0	1.638e-07	High	4.42863	High	4.45876	High	4.50284	High	4.36672	High	4.42327	High	4.53339	High	4.4416	High	4.46573	High	4.13988	0
	VAEQTPLTALYVASLIK	15	11	3	F1C759;G3NJE7;H2LGT5		1817.01	0	0.01094	High	3.42789	High	3.41572	High	3.23201	High	3.63183	High	3.46427	High	2.9478	High	3.21722	High	2.65946	High	3.14849	0
	LMCGGGVAADR	5	6	2	F1C759;H2LGT5	C3(Carbamidomethyl)	1106.49	0	0.1387	High	2.56277			High	1.94488					High	2.03415	High	2.68626					0
	TIPIDGDYFCYTR	1	2	1	F1C759	C10(Carbamidomethyl)	1620.71	0	9.708e-07	High	2.37856																	0
	LGPALATGNTVVMK	2	10	3	F1C759;H2LGT5;Q4SUU7		1371.71	0	1.995e-06			High	2.96395	High	3.47871													0
	TEQGPQVDQEQFNK	3	6	3	G3NJE7;H2LGT5;F1C759		1647.72	0	0.0004554							High	3.19301	High	2.90092							High	3.54395	0
	VVGNPFDLK	3	5	2	F1C759;G3NJE7		988.541	0	0.009671							High	2.07866	High	2.2778							High	1.72973	0
	AGTVWINCYDVFGAQAPFGGYK	3	3	2	F1C759;H2LGT5	C8(Carbamidomethyl)	2421.14	0	3.621e-08									High	3.11839	High	2.75473							0
	YGLAAAVFTK	1	5	2	F1C759;H2LGT5		1040.59	0	0.0007294									High	2.79582									0
P56251	Hemoglobin subunit beta OS=Leiostomus xanthurus GN=hbb PE=1 SV=1 - [HBB_LEIXA]	29.93	11	1	4	63		0			8.74485	29.93	4	21		0				0				0				0				0			19.1172	29.93	4	9	9.79067	29.93	4	7	147	16.2835	9.02686
	Sequence	# PSMs	# Proteins	# Protein Groups	Protein Group Accessions	Modifications	MH+ [Da]	q-Value	PEP	A2	XCorr A2	B2	XCorr B2	C2	XCorr C2	D2	XCorr D2	E2	XCorr E2	F2	XCorr F2	G2	XCorr G2	H2	XCorr H2	I2	XCorr I2	# Missed Cleavages
	LLIVYPWTQR	34	9	3	Q1PCB2;Q6S9E2;P56251		1288.74	0	0.001015	High	2.38586	High	2.0735	High	2.135	High	2.77796	High	2.78231	High	2.26895	High	2.20418	High	2.92557	High	3.17755	0
	HSEKIHVDPDNFR	5	7	1	P56251		1593.71	0	7.716e-06			High	2.72018											High	4.24707	High	1.78913	1
	IDVGEIGPQALSR	18	2	2	Q1PCB2;P56251		1354.72	0	6.504e-10			High	1.2332					High	3.46302	High	3.09266	High	2.92627	High	3.38687	High	3.08883	0
	TVMGGLDR	6	2	2	Q1PCB2;P56251	M3(Oxidation)	864.414	0.005	0.07501			High	1.5795							High	1.84718	High	1.84339	High	1.95913	High	1.78333	0
H2LYL0	Phosphorylase (Fragment) OS=Oryzias latipes GN=LOC101158492 PE=3 SV=1 - [H2LYL0_ORYLA]	29.73	3	2	23	223	93.6447	23.92	17	28	86.2525	26.65	17	30	65.512	15.83	10	21	59.6111	15.95	10	18	49.4921	15.38	10	17	68.9594	20.96	14	25	90.7884	22.21	15	30	91.5866	23.8	16	32	60.5643	20.16	13	22	878	100.51	7.1665
	Sequence	# PSMs	# Proteins	# Protein Groups	Protein Group Accessions	Modifications	MH+ [Da]	q-Value	PEP	A2	XCorr A2	B2	XCorr B2	C2	XCorr C2	D2	XCorr D2	E2	XCorr E2	F2	XCorr F2	G2	XCorr G2	H2	XCorr H2	I2	XCorr I2	# Missed Cleavages
	LAACFLDSMATLGLAAYGYGIRYEYGIFNQK	2	14	5	G3PE30;H2LYL0;H3DPT3;I3IVP0;W5N243	C4(Carbamidomethyl)	3476.71	0	1.269e-15	High	6.52209	High	4.4436															1
	RWLLLCNPGLAELIAEVIGEDYVK	4	5	4	H2T3Z9;G3PE30;H2LYL0;H3DPT3	C6(Carbamidomethyl)	2771.46	0	8.349e-13	High	4.713	High	4.06844													High	4.59402	1
	LAACFLDSMATLGLAAYGYGIR	38	24	6	H2LYL0;I3IVP0;W5K6Y4;W5N243;G3PE30;H3DPT3	C4(Carbamidomethyl)	2334.17	0	0.005117	High	4.34414	High	4.23981	High	4.29156	High	4.68666	High	4.50266	High	4.50859	High	4.26389	High	4.43344	High	4.02799	0
	IRDGWQVEEADDWLR	9	9	4	G3PE30;H2LYL0;H3DPT3;I3IVP0		1887.9	0	1.109e-09	High	3.76034	High	3.17203	High	3.39248					High	3.34101	High	3.36386	High	3.02093	High	3.25672	1
	MSLIEEDGCKR	2	5	2	G3PE30;H2LYL0	C9(Carbamidomethyl)	1337.57	0	1.81e-06	High	3.64422					High	3.54286											1
	KMSLIEEDGCKR	4	5	2	G3PE30;H2LYL0	C10(Carbamidomethyl)	1465.66	0	2.921e-09	High	3.56815											High	3.22824	High	2.87107			2
	VAIQLNDTHPAMAIPELMR	10	11	5	H2T3Z9;H2LYL0;I3IVP0;W5K6Y4;W5N243		2120.01	0	1.431e-09	High	3.5216	High	3.73652	High	3.69674					High	2.92231	High	2.9515	High	2.91728			0
	DFNVGDYIQAVLDR	29	19	5	H2T3Z9;H2LYL0;I3IVP0;W5K6Y4;H3DPT3		1624.73	0	7.597e-06	High	3.44593	High	3.37625	High	3.74274	High	3.72922	High	3.58235	High	3.0836	High	3.36579	High	3.49496	High	3.48424	0
	LKQEYFVVAATLQDIIR	22	21	6	H2T3Z9;H2LYL0;I3IVP0;G3PE30;H3DPT3;W5N243		2007.1	0	0.004754	High	3.36489	High	3.55683	High	3.69574	High	4.50966	High	3.56432	High	3.47473	High	3.53637	High	3.60853	High	3.28091	1
	FKVFADFEDYMK	1	2	1	H2LYL0		1539.72	0	4.056e-08	High	3.10396																	1
	GIVGVENVAELKK	8	15	4	G3PE30;H2LYL0;I3IVP0;W5K6Y4		1355.72	0	2.964e-08	High	2.81511					High	2.77182			High	2.76953	High	2.52312	High	2.72882	High	2.6763	1
	TITEYATEVWGVEPTDLK	16	5	3	H2T3Z9;H2LYL0;H3DPT3		2051.95	0	6.661e-05	High	2.72474	High	2.69546	High	2.49043	High	2.88769	High	2.71481	High	2.72517	High	2.71901	High	2.69253	High	2.91009	0
	TFAYTNHTVLPEALER	12	22	7	H2T3Z9;H2LYL0;I3IVP0;W5K6Y4;W5N243;G3PE30;H3DPT3		1861.87	0	0.1173	High	2.50443	High	2.68011	High	2.66409	High	2.73861	High	2.45638	High	2.72285			High	2.425	High	2.57776	0
	DYYFALAHTVR	4	12	6	H2T3Z9;G3PE30;H2LYL0;H3DPT3;I3IVP0;W5K6Y4		1355.61	0	0.03677	High	2.44145	High	2.28024									High	2.50264	High	2.71035			0
	IPPPNEPR	19	7	3	G3PE30;H2LYL0;W5N243		919.481	0	0.1596	High	2.03934	High	1.77206	High	2.09285	High	1.82831	High	2.03762	High	2.00216	High	2.04114	High	1.96112	High	2.05736	0
	VFADFEDYMK	10	2	1	H2LYL0		1264.55	0	2.099e-05	High	1.93965	High	2.15279	High	1.80866			High	2.54097			High	1.90013	High	2.3321	High	2.12813	0
	YEYGIFNQK	7	15	6	H2T3Z9;G3PE30;H2LYL0;H3DPT3;I3IVP0;W5N243		1161.52	0	0.01649	High	1.93435	High	1.88079					High	1.82111	High	1.65456			High	1.78844	High	1.49818	0
	VIPATDLSEQISTAGTEASGTGNMK	6	16	7	H2T3Z9;G3PE30;H2LYL0;I3IVP0;W5K6Y4;W5N243;H3DPT3		2478.13	0	4.38e-06			High	3.03454							High	3.17198	High	3.31312	High	2.91965			0
	TQQFYYEADPK	3	6	4	H2LYL0;I3IVP0;W5N243;H3DPT3		1389.58	0	4.852e-05			High	2.44153									High	2.41186			High	1.95341	0
	VIYLENYR	4	3	2	H2LYL0;W5K6Y4		1069.52	0	0.1195			High	1.62018			High	1.95464	High	1.78049	High	1.49498							0
	DGWQVEEADDWLR	8	19	5	H2LYL0;I3IVP0;W5K6Y4;G3PE30;H3DPT3		1618.64	0	0.0794					High	2.75323	High	3.01161	High	2.72909	High	2.553	High	2.9415	High	2.82317	High	2.50872	0
	GIVGVENVAELK	4	9	4	G3PE30;H2LYL0;I3IVP0;W5K6Y4		1227.65	0	0.0008665											High	2.39429	High	2.30633	High	2.39369			0
	HGNPWEK	1	12	6	H2T3Z9;G3PE30;H2LYL0;I3IVP0;W5K6Y4;W5N243		867.4	0.007	0.2101			High	2.09069															0
Q4SXC3	Chromosome undetermined SCAF12516, whole genome shotgun sequence. (Fragment) OS=Tetraodon nigroviridis GN=GSTENG00010927001 PE=4 SV=1 - [Q4SXC3_TETNG]	29.73	52	1	1	13									2.7528	29.73	1	1	8.65688	29.73	1	2	7.27721	29.73	1	2	6.1063	29.73	1	3	6.64693	29.73	1	2	7.64785	29.73	1	2	3.88376	29.73	1	1	111	12.5576	5.05908
	Sequence	# PSMs	# Proteins	# Protein Groups	Protein Group Accessions	Modifications	MH+ [Da]	q-Value	PEP	A2	XCorr A2	B2	XCorr B2	C2	XCorr C2	D2	XCorr D2	E2	XCorr E2	F2	XCorr F2	G2	XCorr G2	H2	XCorr H2	I2	XCorr I2	# Missed Cleavages
	IQSIPLVIGQFLEAVDQNTAIVGSTTGSNYYVR	13	52	1	Q4SXC3		3553.82	0	0.008723					High	2.7528	High	4.61078	High	3.7914	High	3.21943	High	3.54586	High	4.34237	High	3.88376	0
Q2HJ86	Tubulin alpha-1D chain OS=Bos taurus GN=TUBA1D PE=1 SV=1 - [TBA1D_BOVIN]	29.65	16	3	8	43		0								0				0				0				0				0			19.8214	13.05	4	6		0			452	50.2506	5.03369
	Sequence	# PSMs	# Proteins	# Protein Groups	Protein Group Accessions	Modifications	MH+ [Da]	q-Value	PEP	A2	XCorr A2	B2	XCorr B2	C2	XCorr C2	D2	XCorr D2	E2	XCorr E2	F2	XCorr F2	G2	XCorr G2	H2	XCorr H2	I2	XCorr I2	# Missed Cleavages
	EDAANNYAR	11	99	2	Q2HJ86;Q91060		1023.45	0	0.1147	High	2.72267			High	2.24182	High	2.73096	High	2.50488	High	2.43738	High	2.57151	High	2.44963			0
	LIGQIVSSITASLR	12	24	3	Q2HJ86;G1U7V8;H6QXT9		1457.87	0	1.301e-08	High	2.40021					High	3.39519	High	3.48009	High	3.20627	High	3.30707	High	3.35157	High	3.0599	0
	FDGALNVDLTEFQTNLVPYPR	11	95	2	Q2HJ86;Q91060		2409.2	0	4.202e-10							High	4.33141	High	4.48335	High	4.51143	High	4.30451	High	4.39424	High	4.15508	0
	IHFPLATYAPVISAEK	1	67	2	Q91060;Q2HJ86		1756.9	0	0.1273							High	2.50869											0
	AVFVDLEPTVIDEVR	2	49	1	Q2HJ86		1701.89	0	1.475e-06									High	3.75551					High	3.93357			0
	VGINYQPPTVVPGGDLAK	3	69	2	Q2HJ86;F1PLM3		1824.9	0	0.00135											High	2.09019					High	2.12379	0
	YMACCLLYR	2	54	1	Q91060	C4(Carbamidomethyl); C5(Carbamidomethyl)	1249.51	0	0.1256													High	2.2203					0
	LADQCTGLQGFLIFHSFGGGTGSGFTSLLMER	1	9	1	H6QXT9	C5(Carbamidomethyl)	3404.67	0	1.094e-09																	High	6.49857	0
L8YB91	Histone H2B type 1-M OS=Tupaia chinensis GN=TREES_T100008070 PE=3 SV=1 - [L8YB91_TUPCH]	29.63	8	3	9	52	32.4982	24.07	7	12	11.3936	8.89	3	4	13.1668	12.22	3	5		0				0			13.3766	18.89	5	7		0			18.2101	22.22	6	8		0			270	29.362	10.9458
	Sequence	# PSMs	# Proteins	# Protein Groups	Protein Group Accessions	Modifications	MH+ [Da]	q-Value	PEP	A2	XCorr A2	B2	XCorr B2	C2	XCorr C2	D2	XCorr D2	E2	XCorr E2	F2	XCorr F2	G2	XCorr G2	H2	XCorr H2	I2	XCorr I2	# Missed Cleavages
	TVTAMDVVYALKR	4	10	4	L8YB91;G3HPV6;S9X3V4;M7B1W1		1466.77	0	3.996e-07	High	3.3333	High	3.15135															1
	QVHPDTGISSK	6	3	1	L8YB91		1168.56	0	0.002178	High	3.11599	High	3.00249	High	3.13451									High	2.54139			0
	ISGLIYEETR	2	11	4	S9X3V4;L8IS77;L8YB91;G3HPV6		1180.57	0	6.342e-05	High	2.94263							High	2.97959									0
	DNIQGITKPAIR	14	11	4	S9X3V4;L8YB91;G3HPV6;L8IS77		1325.72	0	5.383e-10	High	2.93604					High	3.09062	High	3.26561	High	2.71267	High	2.89339	High	2.89396	High	2.75835	0
	TVTAMDVVYALK	10	11	5	L8YB91;M7ANC6;M7B1W1;G3HPV6;S9X3V4		1310.67	0	0.0001782	High	2.6764	High	2.27077	High	2.9367	High	2.83973	High	2.83219	High	2.49442			High	2.58925			0
	DAVTYTEHAK	8	12	5	L8YB91;L8IS77;G3HPV6;S9X3V4;M7ANC6		1134.53	0	0.0009514	High	2.38056			High	2.34778	High	2.25744	High	2.35413	High	2.228			High	2.23561			0
	EIQTAVR	1	3	1	L8YB91		816.434	0.001	0.01277															High	1.85238			0
	LLLPGELAK	2	4	1	L8YB91		953.588	0.002	0.03641	High	1.62782									High	1.56418							0
	VFLENVIR	5	13	6	L8YB91;G3HPV6;S9X3V4;L8IS77;M7ANC6;M7B1W1		989.578	0.002	0.01857											High	1.93125	High	1.66984	High	1.67089			0
I3NEV3	Uncharacterized protein (Fragment) OS=Spermophilus tridecemlineatus GN=RPS7 PE=4 SV=1 - [I3NEV3_SPETR]	29.45	92	3	3	33	4.54666	8.22	1	2	12.2004	23.29	2	4	8.92501	23.29	2	3	12.0871	23.29	2	4	13.9515	29.45	3	5	9.87403	23.29	2	3	13.813	29.45	3	5	11.5371	23.29	2	4	7.94296	23.29	2	3	146	16.8826	10.5649
	Sequence	# PSMs	# Proteins	# Protein Groups	Protein Group Accessions	Modifications	MH+ [Da]	q-Value	PEP	A2	XCorr A2	B2	XCorr B2	C2	XCorr C2	D2	XCorr D2	E2	XCorr E2	F2	XCorr F2	G2	XCorr G2	H2	XCorr H2	I2	XCorr I2	# Missed Cleavages
	AIIIFVPVPQLK	15	92	1	I3NEV3		1337.85	0	0.0009647	High	2.28501	High	2.33596	High	2.50976	High	2.47312	High	2.46144	High	2.37009	High	2.39836	High	2.44732	High	2.31026	0
	TLTAVHDAILEDLVFPSEIVGK	16	53	1	I3NEV3		2367.29	0	2.511e-07			High	3.90802	High	3.23099	High	3.64467	High	3.83192	High	3.88782	High	3.59965	High	3.573	High	3.37838	0
	VETFSGVYK	2	58	1	I3NEV3		1029.5	0	0.1488									High	1.84553			High	1.98022					0
H3DPT3	Phosphorylase OS=Tetraodon nigroviridis PE=3 SV=1 - [H3DPT3_TETNG]	28.96	4	2	19	184	83.8004	23.09	14	23		0				0				0			45.5971	14.54	8	14	63.9634	19.34	11	21	80.2563	19.81	12	25	75.2832	20.63	12	24	56.5177	20.52	12	19	853	97.809	6.56592
	Sequence	# PSMs	# Proteins	# Protein Groups	Protein Group Accessions	Modifications	MH+ [Da]	q-Value	PEP	A2	XCorr A2	B2	XCorr B2	C2	XCorr C2	D2	XCorr D2	E2	XCorr E2	F2	XCorr F2	G2	XCorr G2	H2	XCorr H2	I2	XCorr I2	# Missed Cleavages
	LAACFLDSMATLGLAAYGYGIRYEYGIFNQK	2	14	5	G3PE30;H2LYL0;H3DPT3;I3IVP0;W5N243	C4(Carbamidomethyl)	3476.71	0	1.269e-15	High	6.52209	High	4.4436															1
	NPDLFKDLTDMLFK	2	1	1	H3DPT3		1696.88	0	2.597e-12	High	5.09874																	1
	RWLLLCNPGLAELIAEVIGEDYVK	4	5	4	H2T3Z9;G3PE30;H2LYL0;H3DPT3	C6(Carbamidomethyl)	2771.46	0	8.349e-13	High	4.713	High	4.06844													High	4.59402	1
	LAACFLDSMATLGLAAYGYGIR	38	24	6	H2LYL0;I3IVP0;W5K6Y4;W5N243;G3PE30;H3DPT3	C4(Carbamidomethyl)	2334.17	0	0.005117	High	4.34414	High	4.23981	High	4.29156	High	4.68666	High	4.50266	High	4.50859	High	4.26389	High	4.43344	High	4.02799	0
	IRDGWQVEEADDWLR	9	9	4	G3PE30;H2LYL0;H3DPT3;I3IVP0		1887.9	0	1.109e-09	High	3.76034	High	3.17203	High	3.39248					High	3.34101	High	3.36386	High	3.02093	High	3.25672	1
	ARPEYMLPVHFYGR	10	13	6	G3PE30;H3DPT3;I3IVP0;H2T3Z9;W5N243;W5K6Y4		1735.82	0	6.336e-09	High	3.59349	High	3.35057	High	3.3176					High	3.42051	High	3.18135	High	3.57877	High	2.96889	0
	DFNVGDYIQAVLDR	29	19	5	H2T3Z9;H2LYL0;I3IVP0;W5K6Y4;H3DPT3		1624.73	0	7.597e-06	High	3.44593	High	3.37625	High	3.74274	High	3.72922	High	3.58235	High	3.0836	High	3.36579	High	3.49496	High	3.48424	0
	LKQEYFVVAATLQDIIR	22	21	6	H2T3Z9;H2LYL0;I3IVP0;G3PE30;H3DPT3;W5N243		2007.1	0	0.004754	High	3.36489	High	3.55683	High	3.69574	High	4.50966	High	3.56432	High	3.47473	High	3.53637	High	3.60853	High	3.28091	1
	HLQIIYQINQAHLDR	9	1	1	H3DPT3		1861.92	0	8.031e-05	High	3.17809							High	3.46807	High	3.058	High	3.34781	High	2.73825	High	3.56817	0
	TITEYATEVWGVEPTDLK	16	5	3	H2T3Z9;H2LYL0;H3DPT3		2051.95	0	6.661e-05	High	2.72474	High	2.69546	High	2.49043	High	2.88769	High	2.71481	High	2.72517	High	2.71901	High	2.69253	High	2.91009	0
	TFAYTNHTVLPEALER	12	22	7	H2T3Z9;H2LYL0;I3IVP0;W5K6Y4;W5N243;G3PE30;H3DPT3		1861.87	0	0.1173	High	2.50443	High	2.68011	High	2.66409	High	2.73861	High	2.45638	High	2.72285			High	2.425	High	2.57776	0
	DYYFALAHTVR	4	12	6	H2T3Z9;G3PE30;H2LYL0;H3DPT3;I3IVP0;W5K6Y4		1355.61	0	0.03677	High	2.44145	High	2.28024									High	2.50264	High	2.71035			0
	YEYGIFNQK	7	15	6	H2T3Z9;G3PE30;H2LYL0;H3DPT3;I3IVP0;W5N243		1161.52	0	0.01649	High	1.93435	High	1.88079					High	1.82111	High	1.65456			High	1.78844	High	1.49818	0
	VIPATDLSEQISTAGTEASGTGNMK	6	16	7	H2T3Z9;G3PE30;H2LYL0;I3IVP0;W5K6Y4;W5N243;H3DPT3		2478.13	0	4.38e-06			High	3.03454							High	3.17198	High	3.31312	High	2.91965			0
	TQQFYYEADPK	3	6	4	H2LYL0;I3IVP0;W5N243;H3DPT3		1389.58	0	4.852e-05			High	2.44153									High	2.41186			High	1.95341	0
	DGWQVEEADDWLR	8	19	5	H2LYL0;I3IVP0;W5K6Y4;G3PE30;H3DPT3		1618.64	0	0.0794					High	2.75323	High	3.01161	High	2.72909	High	2.553	High	2.9415	High	2.82317	High	2.50872	0
	APNDFNLR	1	10	5	H2T3Z9;G3PE30;H3DPT3;W5N243;W5K6Y4		946.439	0.003	0.07356	High	2.18923																	0
	IFVDIEK	1	8	4	H2T3Z9;G3PE30;H3DPT3;W5K6Y4		863.453	0.005	0.3083													High	1.8593					0
	HGNPWEK	1	12	6	H2T3Z9;G3PE30;H2LYL0;I3IVP0;W5K6Y4;W5N243		867.4	0.007	0.2101			High	2.09069															0
Q2KL09	Ribosomal protein L22 (Fragment) OS=Siniperca chuatsi PE=2 SV=1 - [Q2KL09_SINCH]	28.92	26	2	2	7	2.95905	15.66	1	1	2.55885	15.66	1	1									5.94014	15.66	1	2									8.43975	28.92	2	3					83	9.176	10.1401
	Sequence	# PSMs	# Proteins	# Protein Groups	Protein Group Accessions	Modifications	MH+ [Da]	q-Value	PEP	A2	XCorr A2	B2	XCorr B2	C2	XCorr C2	D2	XCorr D2	E2	XCorr E2	F2	XCorr F2	G2	XCorr G2	H2	XCorr H2	I2	XCorr I2	# Missed Cleavages
	AGNLGGGVVSIER	6	26	1	Q2KL09		1228.65	0	9.527e-07	High	2.95905	High	2.55885					High	3.09564					High	3.09807			0
	IAVNSEVPFSK	1	5	1	Q2KL09		1190.61	0	0.0005438															High	2.61676			0
H2VAE8	ATP synthase subunit alpha OS=Takifugu rubripes GN=LOC101061485 PE=3 SV=1 - [H2VAE8_TAKRU]	28.68	16	3	12	66	26.4658	14.52	6	8	37.2249	17.06	7	12	28.1092	13.79	5	8	6.00182	5.26	2	2	29.7545	18.15	7	9	13.9969	11.62	6	6	8.86884	7.44	3	3	20.7202	11.07	5	7	31.8626	19.24	7	11	551	59.7436	9.18799
	Sequence	# PSMs	# Proteins	# Protein Groups	Protein Group Accessions	Modifications	MH+ [Da]	q-Value	PEP	A2	XCorr A2	B2	XCorr B2	C2	XCorr C2	D2	XCorr D2	E2	XCorr E2	F2	XCorr F2	G2	XCorr G2	H2	XCorr H2	I2	XCorr I2	# Missed Cleavages
	AFLQHILSQHQDLLSAIR	10	1	1	H2VAE8		2090.1	0	5.427e-14	High	4.48506			High	4.23735	High	3.80802	High	4.44865			High	3.01179	High	3.45283	High	4.20359	0
	EVAAFAQFGSDLDAATQQLLNR	10	18	2	H2VAE8;H2LFC7		2365.2	0	1.403e-09	High	3.93094	High	4.07765	High	4.8739											High	3.40144	0
	HALIIYDDLSK	10	19	2	H2LFC7;H2VAE8		1287.67	0	3.686e-06	High	3.35142	High	3.26213	High	2.49444			High	3.64707	High	3.51628	High	2.85239	High	3.43375	High	3.43401	0
	TAIAIDTIINQK	11	22	2	H2LFC7;H2VAE8		1300.75	0	1.414e-08	High	3.12643	High	3.07349	High	2.59315			High	3.36276	High	2.81138	High	3.00466	High	3.00918	High	2.91224	0
	VLSIGDGIAR	3	19	2	H2LFC7;H2VAE8		1000.59	0	0.002104	High	2.09591	High	2.01481							High	2.32385							0
	TGAIVDVPVGEELLGR	3	15	2	H2VAE8;H2LFC7		1624.88	0	3.78e-10			High	3.45287					High	3.60846									0
	TGTAEVSSILEEK	8	18	2	H2VAE8;H2LFC7		1363.67	0	1.178e-09			High	2.7568	High	2.51584			High	3.17605	High	2.88635			High	3.13579	High	2.65816	0
	AVDSLVPIGR	4	22	2	H2LFC7;H2VAE8		1026.57	0	0.003725			High	2.5369					High	2.12861	High	2.45903					High	2.15438	0
	LYCIYVAIGQK	1	19	3	H2VAE8;K7FQ61;L9KK40	C3(Carbamidomethyl)	1327.67	0	0.2164							High	2.1938											0
	GMSLNLEPDNVGVVVFGNDK	3	13	1	H2VAE8		2103.95	0	0.0003048									High	2.98036							High	3.3249	0
	LELAQYR	2	23	3	H2LFC7;H2VAE8;L9KK40		892.468	0.002	0.03366	High	1.84636													High	2.01471			0
	FNEGTDEK	1	7	1	H2VAE8		939.404	0.008	0.173											High	1.46264							0
H0XIX9	Histone H3 OS=Otolemur garnettii PE=3 SV=1 - [H0XIX9_OTOGA]	28.68	14	1	2	3		0				0								0				0				0			3.42973	23.53	1	1		0				0			136	15.2064	11.0044
	Sequence	# PSMs	# Proteins	# Protein Groups	Protein Group Accessions	Modifications	MH+ [Da]	q-Value	PEP	A2	XCorr A2	B2	XCorr B2	C2	XCorr C2	D2	XCorr D2	E2	XCorr E2	F2	XCorr F2	G2	XCorr G2	H2	XCorr H2	I2	XCorr I2	# Missed Cleavages
	STELLIR	2	69	5	F7C8E5;G1QD60;H0XIX9;S9X3V4;L8IUP0		831.474	0	0.006994									High	1.78207	High	1.75713							0
	FQNAAIGALQEASEAYLVGLFEDTNLCAIHAK	1	1	1	H0XIX9	C27(Carbamidomethyl)	3464.69	0	0.005129													High	3.42973					0
L8IUP0	Histone H3 OS=Bos mutus GN=M91_11343 PE=3 SV=1 - [L8IUP0_9CETA]	28.68	14	1	2	3													3.66021	23.53	1	1		0				0															136	15.3204	11.2681
	Sequence	# PSMs	# Proteins	# Protein Groups	Protein Group Accessions	Modifications	MH+ [Da]	q-Value	PEP	A2	XCorr A2	B2	XCorr B2	C2	XCorr C2	D2	XCorr D2	E2	XCorr E2	F2	XCorr F2	G2	XCorr G2	H2	XCorr H2	I2	XCorr I2	# Missed Cleavages
	FQSSAVMALQEACEAYPVGLFEDTNLCAIHAK	1	1	1	L8IUP0	M7(Oxidation); C13(Carbamidomethyl); C27(Carbamidomethyl)	3586.67	0	0.1051							High	3.66021											0
	STELLIR	2	69	5	F7C8E5;G1QD60;H0XIX9;S9X3V4;L8IUP0		831.474	0	0.006994									High	1.78207	High	1.75713							0
C1BM30	Myelin P2 protein OS=Osmerus mordax GN=MYP2 PE=2 SV=1 - [C1BM30_OSMMO]	28.36	1	2	3	6		0				0			2.41	8.96	1	1																		0							134	15.1166	6.69775
	Sequence	# PSMs	# Proteins	# Protein Groups	Protein Group Accessions	Modifications	MH+ [Da]	q-Value	PEP	A2	XCorr A2	B2	XCorr B2	C2	XCorr C2	D2	XCorr D2	E2	XCorr E2	F2	XCorr F2	G2	XCorr G2	H2	XCorr H2	I2	XCorr I2	# Missed Cleavages
	LNEPFEETTADDRK	3	14	1	H2M559		1664.73	0	0.0001611	High	2.64972													High	2.66974			1
	MISSENFDDYMK	1	3	1	M3ZN29		1479.59	0	4.357e-06			High	3.08107															0
	QSWDGKETNIER	2	8	2	C1BM30;M3ZN29		1462.64	0.002	0.01439			High	2.33796	High	2.41													1
Q4QY65	Ribosomal protein large P0-like protein (Fragment) OS=Sparus aurata PE=2 SV=1 - [Q4QY65_SPAAU]	28.34	29	7	7	46	19.1801	14.97	4	7	16.2404	18.15	4	6	7.84283	14.97	3	3	10.3615	14.65	4	4	17.5889	11.46	3	6	12.4837	11.15	3	5	10.895	10.83	3	4	14.2322	17.52	5	6	12.7846	14.65	4	5	314	33.8786	5.97314
	Sequence	# PSMs	# Proteins	# Protein Groups	Protein Group Accessions	Modifications	MH+ [Da]	q-Value	PEP	A2	XCorr A2	B2	XCorr B2	C2	XCorr C2	D2	XCorr D2	E2	XCorr E2	F2	XCorr F2	G2	XCorr G2	H2	XCorr H2	I2	XCorr I2	# Missed Cleavages
	TSFFQALGITTK	13	29	1	Q4QY65		1313.69	0	2.812e-06	High	3.03293	High	2.40438	High	2.10753	High	2.55328	High	2.41569	High	2.44149			High	2.44836	High	2.56483	0
	GTIEILSDVSLIK	14	2	1	Q4QY65		1387.78	0	1.482e-08	High	2.92663	High	3.05967	High	2.43266	High	2.77883	High	3.23626	High	2.83925	High	2.875	High	2.2436	High	2.76316	0
	CFIVGADNVGSK	1	26	1	Q4QY65	C1(Carbamidomethyl)	1266.61	0	6.314e-05	High	2.84584																	0
	IIQLLDDYPK	9	2	1	Q4QY65		1217.64	0	5.523e-05	High	2.63996	High	2.49359			High	2.50453			High	2.5566	High	2.51133	High	2.60595	High	2.67023	0
	AGAIAPCNVTVPAQNTGLGPEK	2	1	1	Q4QY65	C7(Carbamidomethyl)	2165.06	0	3.418e-08			High	3.36315	High	3.30264													0
	GHLENNPALEK	6	29	1	Q4QY65		1221.59	0	1.946e-06							High	2.52483	High	3.52642			High	2.99949	High	2.13103	High	2.10924	0
	GNVGFVFTK	1	28	1	Q4QY65		968.504	0.001	0.01185															High	2.61987			0
F7C8E5	Histone H3 (Fragment) OS=Monodelphis domestica PE=3 SV=1 - [F7C8E5_MONDO]	28.26	16	1	2	17	13.9313	23.19	1	3	12.7865	23.19	1	3	16.0466	23.19	1	4	5.10365	23.19	1	1	11.6205	28.26	2	3	7.05021	28.26	2	2	4.38025	23.19	1	1		0				0			138	15.6697	11.2827
	Sequence	# PSMs	# Proteins	# Protein Groups	Protein Group Accessions	Modifications	MH+ [Da]	q-Value	PEP	A2	XCorr A2	B2	XCorr B2	C2	XCorr C2	D2	XCorr D2	E2	XCorr E2	F2	XCorr F2	G2	XCorr G2	H2	XCorr H2	I2	XCorr I2	# Missed Cleavages
	FQSSAVMALQEASESYLVGLFEDTNLCAIHAK	15	3	1	F7C8E5	C27(Carbamidomethyl)	3529.73	0	0.001333	High	4.86898	High	4.89251	High	4.93207	High	5.10365	High	4.92163	High	5.29308	High	4.38025					0
	STELLIR	2	69	5	F7C8E5;G1QD60;H0XIX9;S9X3V4;L8IUP0		831.474	0	0.006994									High	1.78207	High	1.75713							0
V9HVZ7	Epididymis luminal protein 176 OS=Homo sapiens GN=HEL-176 PE=2 SV=1 - [V9HVZ7_HUMAN]	28.25	1	2	5	10		0				0				0							4.39293	8.52	2	2		0				0				0				0			223	25.0195	5.65576
	Sequence	# PSMs	# Proteins	# Protein Groups	Protein Group Accessions	Modifications	MH+ [Da]	q-Value	PEP	A2	XCorr A2	B2	XCorr B2	C2	XCorr C2	D2	XCorr D2	E2	XCorr E2	F2	XCorr F2	G2	XCorr G2	H2	XCorr H2	I2	XCorr I2	# Missed Cleavages
	QEYDESGPSIVHR	3	89	3	Q93129;G5B2F5;B4E335		1516.64	0	0.002551	High	2.7368	High	2.61855	High	2.62567													0
	GYSFTTTAER	3	85	2	B4E335;Q93129		1132.52	0	0.001188	High	2.27353									High	2.27159							0
	KITALAPSTMK	1	1	1	V9HVZ7		1160.64	0	0.002209									High	2.33406									1
	DLYANTVLSGGTTMYPGIADR	1	65	1	B4E335		2214.96	0	1.666e-10											High	3.92448							0
	DLTDYLMK	2	155	7	L9L3X5;V9HVZ7;Q26484;B4E335;Q93129;Q8MVL3;F6ZZG9		998.474	0.006	0.2215									High	2.05887			High	1.87101					0
G3PE30	Phosphorylase OS=Gasterosteus aculeatus PE=3 SV=1 - [G3PE30_GASAC]	28.18	5	2	22	188	79.5339	23.58	17	24	65.8174	20.87	13	22	49.445	13.33	9	17		0			35.3462	11.08	7	12	70.8563	18.63	13	24	76.9024	19.46	14	26	79.242	22.76	16	28	57.7507	18.75	12	21	848	97.4649	6.75635
	Sequence	# PSMs	# Proteins	# Protein Groups	Protein Group Accessions	Modifications	MH+ [Da]	q-Value	PEP	A2	XCorr A2	B2	XCorr B2	C2	XCorr C2	D2	XCorr D2	E2	XCorr E2	F2	XCorr F2	G2	XCorr G2	H2	XCorr H2	I2	XCorr I2	# Missed Cleavages
	LAACFLDSMATLGLAAYGYGIRYEYGIFNQK	2	14	5	G3PE30;H2LYL0;H3DPT3;I3IVP0;W5N243	C4(Carbamidomethyl)	3476.71	0	1.269e-15	High	6.52209	High	4.4436															1
	RWLLLCNPGLAELIAEVIGEDYVK	4	5	4	H2T3Z9;G3PE30;H2LYL0;H3DPT3	C6(Carbamidomethyl)	2771.46	0	8.349e-13	High	4.713	High	4.06844													High	4.59402	1
	LAACFLDSMATLGLAAYGYGIR	38	24	6	H2LYL0;I3IVP0;W5K6Y4;W5N243;G3PE30;H3DPT3	C4(Carbamidomethyl)	2334.17	0	0.005117	High	4.34414	High	4.23981	High	4.29156	High	4.68666	High	4.50266	High	4.50859	High	4.26389	High	4.43344	High	4.02799	0
	IRDGWQVEEADDWLR	9	9	4	G3PE30;H2LYL0;H3DPT3;I3IVP0		1887.9	0	1.109e-09	High	3.76034	High	3.17203	High	3.39248					High	3.34101	High	3.36386	High	3.02093	High	3.25672	1
	MSLIEEDGCKR	2	5	2	G3PE30;H2LYL0	C9(Carbamidomethyl)	1337.57	0	1.81e-06	High	3.64422					High	3.54286											1
	ARPEYMLPVHFYGR	10	13	6	G3PE30;H3DPT3;I3IVP0;H2T3Z9;W5N243;W5K6Y4		1735.82	0	6.336e-09	High	3.59349	High	3.35057	High	3.3176					High	3.42051	High	3.18135	High	3.57877	High	2.96889	0
	KMSLIEEDGCKR	4	5	2	G3PE30;H2LYL0	C10(Carbamidomethyl)	1465.66	0	2.921e-09	High	3.56815											High	3.22824	High	2.87107			2
	LKQEYFVVAATLQDIIR	22	21	6	H2T3Z9;H2LYL0;I3IVP0;G3PE30;H3DPT3;W5N243		2007.1	0	0.004754	High	3.36489	High	3.55683	High	3.69574	High	4.50966	High	3.56432	High	3.47473	High	3.53637	High	3.60853	High	3.28091	1
	GIVGVENVAELKK	8	15	4	G3PE30;H2LYL0;I3IVP0;W5K6Y4		1355.72	0	2.964e-08	High	2.81511					High	2.77182			High	2.76953	High	2.52312	High	2.72882	High	2.6763	1
	INPSSMFDVHVK	9	10	1	G3PE30		1373.66	0	3.512e-05	High	2.81192			High	2.50471	High	2.16999					High	2.57502	High	2.48607	High	2.36102	0
	TFAYTNHTVLPEALER	12	22	7	H2T3Z9;H2LYL0;I3IVP0;W5K6Y4;W5N243;G3PE30;H3DPT3		1861.87	0	0.1173	High	2.50443	High	2.68011	High	2.66409	High	2.73861	High	2.45638	High	2.72285			High	2.425	High	2.57776	0
	DYYFALAHTVR	4	12	6	H2T3Z9;G3PE30;H2LYL0;H3DPT3;I3IVP0;W5K6Y4		1355.61	0	0.03677	High	2.44145	High	2.28024									High	2.50264	High	2.71035			0
	TSFESFPEK	12	2	1	G3PE30		1071.46	0	0.000471	High	2.43125	High	2.44548	High	2.35878			High	2.47265	High	2.04953	High	2.21287	High	2.44561	High	2.42757	0
	MNPTAPFVPR	5	3	2	G3PE30;I3IVP0		1129.58	0	2.33e-05	High	2.3252					High	2.33081			High	2.30508			High	1.88741			0
	IPPPNEPR	19	7	3	G3PE30;H2LYL0;W5N243		919.481	0	0.1596	High	2.03934	High	1.77206	High	2.09285	High	1.82831	High	2.03762	High	2.00216	High	2.04114	High	1.96112	High	2.05736	0
	YEYGIFNQK	7	15	6	H2T3Z9;G3PE30;H2LYL0;H3DPT3;I3IVP0;W5N243		1161.52	0	0.01649	High	1.93435	High	1.88079					High	1.82111	High	1.65456			High	1.78844	High	1.49818	0
	VIPATDLSEQISTAGTEASGTGNMK	6	16	7	H2T3Z9;G3PE30;H2LYL0;I3IVP0;W5K6Y4;W5N243;H3DPT3		2478.13	0	4.38e-06			High	3.03454							High	3.17198	High	3.31312	High	2.91965			0
	DGWQVEEADDWLR	8	19	5	H2LYL0;I3IVP0;W5K6Y4;G3PE30;H3DPT3		1618.64	0	0.0794					High	2.75323	High	3.01161	High	2.72909	High	2.553	High	2.9415	High	2.82317	High	2.50872	0
	GIVGVENVAELK	4	9	4	G3PE30;H2LYL0;I3IVP0;W5K6Y4		1227.65	0	0.0008665											High	2.39429	High	2.30633	High	2.39369			0
	APNDFNLR	1	10	5	H2T3Z9;G3PE30;H3DPT3;W5N243;W5K6Y4		946.439	0.003	0.07356	High	2.18923																	0
	IFVDIEK	1	8	4	H2T3Z9;G3PE30;H3DPT3;W5K6Y4		863.453	0.005	0.3083													High	1.8593					0
	HGNPWEK	1	12	6	H2T3Z9;G3PE30;H2LYL0;I3IVP0;W5K6Y4;W5N243		867.4	0.007	0.2101			High	2.09069															0
M4AFH9	Uncharacterized protein (Fragment) OS=Xiphophorus maculatus PE=4 SV=1 - [M4AFH9_XIPMA]	28.13	1	2	2	8					5.88962	28.13	2	2	4.01456	15.63	1	1	4.02115	15.63	1	1					3.86056	15.63	1	1					7.92217	15.63	1	2	3.63109	15.63	1	1	96	9.89314	11.7954
	Sequence	# PSMs	# Proteins	# Protein Groups	Protein Group Accessions	Modifications	MH+ [Da]	q-Value	PEP	A2	XCorr A2	B2	XCorr B2	C2	XCorr C2	D2	XCorr D2	E2	XCorr E2	F2	XCorr F2	G2	XCorr G2	H2	XCorr H2	I2	XCorr I2	# Missed Cleavages
	PGPAASATNVGASSR	7	1	1	M4AFH9		1342.63	0	0.0248			High	3.62339	High	4.01456	High	4.02115			High	3.86056			High	4.01238	High	3.63109	0
	TTGSAGTGGMWR	1	1	1	M4AFH9		1181.52	0	0.0003609			High	2.26623															0
C1BM22	Malate dehydrogenase OS=Osmerus mordax GN=MDHC PE=2 SV=1 - [C1BM22_OSMMO]	27.93	20	2	9	50		0			17.0733	12.31	4	6	9.08299	6.91	2	3	7.88688	9.91	3	3		0			21.2087	16.52	5	7	11.6835	10.51	3	4	14.1972	14.11	4	5		0			333	36.1948	7.13721
	Sequence	# PSMs	# Proteins	# Protein Groups	Protein Group Accessions	Modifications	MH+ [Da]	q-Value	PEP	A2	XCorr A2	B2	XCorr B2	C2	XCorr C2	D2	XCorr D2	E2	XCorr E2	F2	XCorr F2	G2	XCorr G2	H2	XCorr H2	I2	XCorr I2	# Missed Cleavages
	KLSSAMSAAK	9	86	3	G3Q7Q5;C1BM22;J3S4M2		993.505	0	0.001278	High	3.47632	High	3.39752	High	3.5695	High	2.66182			High	3.43923					High	3.34625	1
	DLDAAILVGSMPR	16	39	2	G3Q7Q5;C1BM22		1357.7	0	2.78e-09	High	3.27472	High	3.53656	High	2.53686	High	3.20104	High	3.20673	High	3.16688	High	3.31376	High	2.95573	High	2.99354	0
	GDFISTVQLR	6	9	2	G3Q7Q5;C1BM22		1135.56	0	0.001438	High	2.23295	High	2.26732			High	2.02402	High	1.83897			High	2.17497			High	2.19479	0
	ENFSCLTR	5	79	3	G3Q7Q5;J3S4M2;C1BM22	C5(Carbamidomethyl)	1026.44	0	0.01601	High	2.04561	High	1.67807					High	2.23654							High	1.95501	0
	MDATAAELVEER	7	19	2	G3Q7Q5;C1BM22		1334.6	0	4.116e-09									High	3.33039	High	3.0052	High	2.93055	High	3.00004			0
	EVIPTDKVEVGFK	3	9	1	C1BM22		1460.74	0	0.0004576									High	3.17642					High	3.17952			1
	NVIIWGNHSSTQYPDVHHAK	1	2	2	G3Q7Q5;C1BM22		2303.05	0	0.0003418											High	3.16761							0
	LSSAMSAAK	2	84	3	G3Q7Q5;C1BM22;J3S4M2		865.43	0	0.004911											High	2.4973			High	2.07501			0
	AICDHMR	1	34	1	C1BM22	C3(Carbamidomethyl)	902.365	0.005	0.07735																	High	1.57463	0
Q26484	Alpha-muscle actin (Fragment) OS=Styela clava GN=Tb30 PE=2 SV=1 - [Q26484_STYCL]	27.88	7	1	10	48	11.5649	16.09	5	5	13.7389	13.94	5	7	7.48301	6.17	2	3		0				0			15.4966	9.12	4	6	12.8275	14.48	5	5	24.6429	16.89	6	10		0			373	41.5108	5.70654
	Sequence	# PSMs	# Proteins	# Protein Groups	Protein Group Accessions	Modifications	MH+ [Da]	q-Value	PEP	A2	XCorr A2	B2	XCorr B2	C2	XCorr C2	D2	XCorr D2	E2	XCorr E2	F2	XCorr F2	G2	XCorr G2	H2	XCorr H2	I2	XCorr I2	# Missed Cleavages
	HQGVMVGMGQK	6	189	5	B4E335;Q93129;L9L3X5;Q26484;F6R9F4		1171.52	0	1.353e-05	High	2.97368							High	3.55238					High	3.85082	High	3.3232	0
	YPIEHGIITNWDDMEK	4	98	3	L9L3X5;Q26484;M7B8Q1		1960.84	0	0.04322	High	2.41277					High	2.13636	High	2.67352			High	3.90297					0
	AVFPSIVGRPR	6	197	5	B4E335;Q93129;L9L3X5;Q26484;F6ZZG9		1198.67	0	0.0003262	High	2.36043	High	2.08236							High	2.82862			High	2.84454	High	2.69623	0
	IWHHTMYNELR	5	3	1	Q26484	M6(Oxidation)	1515.65	0	0.002917	High	2.1702	High	2.20725	High	2.0346					High	2.26244			High	2.14179			0
	DSYVGDEAQSK	6	211	5	B4E335;Q93129;Q26484;F6ZZG9;L9L3X5		1198.48	0	0.0006691	High	1.64784	High	1.979							High	1.97264	High	1.9222	High	1.92075	High	1.80977	0
	DSYVGDEAQSKR	13	210	5	L9L3X5;B4E335;Q93129;Q26484;F6ZZG9		1354.61	0	0.1194			High	3.06159	High	2.88035	High	2.56172	High	2.70081	High	2.92554	High	3.03607	High	3.08569			1
	VAPEEHPTLLTEAPLNPK	4	86	4	L9L3X5;Q26484;C3Z4K3;M7B8Q1		1955.98	0	0.1699			High	2.06794									High	2.09524	High	1.8105			0
	EITALAPSTMK	1	149	4	B4E335;L9L3X5;Q26484;Q93129		1161.59	0	0.0002006									High	2.56725									0
	DLTDYLMK	2	155	7	L9L3X5;V9HVZ7;Q26484;B4E335;Q93129;Q8MVL3;F6ZZG9		998.474	0.006	0.2215									High	2.05887			High	1.87101					0
	GILTLK	1	185	6	B4E335;C3Z4K3;L9L3X5;F6R9F4;Q26484;Q93129		644.42	0.009	0.2484									High	1.94624									0
I3IVP0	Phosphorylase OS=Oreochromis niloticus GN=LOC100694493 PE=3 SV=1 - [I3IVP0_ORENI]	27.7	4	3	20	197	80.3124	21.6	14	23	87.2666	23.94	15	29	65.6739	14.91	9	20	54.5075	13.5	8	16	41.8108	11.85	7	13	76.4173	21.6	14	26		0			84.5791	22.89	15	28	47.6005	17.61	12	17	852	97.637	6.91748
	Sequence	# PSMs	# Proteins	# Protein Groups	Protein Group Accessions	Modifications	MH+ [Da]	q-Value	PEP	A2	XCorr A2	B2	XCorr B2	C2	XCorr C2	D2	XCorr D2	E2	XCorr E2	F2	XCorr F2	G2	XCorr G2	H2	XCorr H2	I2	XCorr I2	# Missed Cleavages
	LAACFLDSMATLGLAAYGYGIRYEYGIFNQK	2	14	5	G3PE30;H2LYL0;H3DPT3;I3IVP0;W5N243	C4(Carbamidomethyl)	3476.71	0	1.269e-15	High	6.52209	High	4.4436															1
	LAACFLDSMATLGLAAYGYGIR	38	24	6	H2LYL0;I3IVP0;W5K6Y4;W5N243;G3PE30;H3DPT3	C4(Carbamidomethyl)	2334.17	0	0.005117	High	4.34414	High	4.23981	High	4.29156	High	4.68666	High	4.50266	High	4.50859	High	4.26389	High	4.43344	High	4.02799	0
	IRDGWQVEEADDWLR	9	9	4	G3PE30;H2LYL0;H3DPT3;I3IVP0		1887.9	0	1.109e-09	High	3.76034	High	3.17203	High	3.39248					High	3.34101	High	3.36386	High	3.02093	High	3.25672	1
	QVMDQITSGFFSPK	3	1	1	I3IVP0		1584.71	0	1.551e-10	High	3.70255	High	3.58979															0
	ARPEYMLPVHFYGR	10	13	6	G3PE30;H3DPT3;I3IVP0;H2T3Z9;W5N243;W5K6Y4		1735.82	0	6.336e-09	High	3.59349	High	3.35057	High	3.3176					High	3.42051	High	3.18135	High	3.57877	High	2.96889	0
	VAIQLNDTHPAMAIPELMR	10	11	5	H2T3Z9;H2LYL0;I3IVP0;W5K6Y4;W5N243		2120.01	0	1.431e-09	High	3.5216	High	3.73652	High	3.69674					High	2.92231	High	2.9515	High	2.91728			0
	DFNVGDYIQAVLDR	29	19	5	H2T3Z9;H2LYL0;I3IVP0;W5K6Y4;H3DPT3		1624.73	0	7.597e-06	High	3.44593	High	3.37625	High	3.74274	High	3.72922	High	3.58235	High	3.0836	High	3.36579	High	3.49496	High	3.48424	0
	LKQEYFVVAATLQDIIR	22	21	6	H2T3Z9;H2LYL0;I3IVP0;G3PE30;H3DPT3;W5N243		2007.1	0	0.004754	High	3.36489	High	3.55683	High	3.69574	High	4.50966	High	3.56432	High	3.47473	High	3.53637	High	3.60853	High	3.28091	1
	VEDVAEMDKK	15	2	1	I3IVP0		1163.54	0	6.354e-05	High	2.89642	High	2.65043	High	2.66565	High	2.77906	High	2.86447	High	2.78741	High	2.56135	High	2.54671	High	2.69776	1
	GIVGVENVAELKK	8	15	4	G3PE30;H2LYL0;I3IVP0;W5K6Y4		1355.72	0	2.964e-08	High	2.81511					High	2.77182			High	2.76953	High	2.52312	High	2.72882	High	2.6763	1
	TFAYTNHTVLPEALER	12	22	7	H2T3Z9;H2LYL0;I3IVP0;W5K6Y4;W5N243;G3PE30;H3DPT3		1861.87	0	0.1173	High	2.50443	High	2.68011	High	2.66409	High	2.73861	High	2.45638	High	2.72285			High	2.425	High	2.57776	0
	DYYFALAHTVR	4	12	6	H2T3Z9;G3PE30;H2LYL0;H3DPT3;I3IVP0;W5K6Y4		1355.61	0	0.03677	High	2.44145	High	2.28024									High	2.50264	High	2.71035			0
	MNPTAPFVPR	5	3	2	G3PE30;I3IVP0		1129.58	0	2.33e-05	High	2.3252					High	2.33081			High	2.30508			High	1.88741			0
	YEYGIFNQK	7	15	6	H2T3Z9;G3PE30;H2LYL0;H3DPT3;I3IVP0;W5N243		1161.52	0	0.01649	High	1.93435	High	1.88079					High	1.82111	High	1.65456			High	1.78844	High	1.49818	0
	VIPATDLSEQISTAGTEASGTGNMK	6	16	7	H2T3Z9;G3PE30;H2LYL0;I3IVP0;W5K6Y4;W5N243;H3DPT3		2478.13	0	4.38e-06			High	3.03454							High	3.17198	High	3.31312	High	2.91965			0
	TQQFYYEADPK	3	6	4	H2LYL0;I3IVP0;W5N243;H3DPT3		1389.58	0	4.852e-05			High	2.44153									High	2.41186			High	1.95341	0
	DGWQVEEADDWLR	8	19	5	H2LYL0;I3IVP0;W5K6Y4;G3PE30;H3DPT3		1618.64	0	0.0794					High	2.75323	High	3.01161	High	2.72909	High	2.553	High	2.9415	High	2.82317	High	2.50872	0
	GIVGVENVAELK	4	9	4	G3PE30;H2LYL0;I3IVP0;W5K6Y4		1227.65	0	0.0008665											High	2.39429	High	2.30633	High	2.39369			0
	GYDAMAYYK	1	1	1	I3IVP0	M5(Oxidation)	1097.45	0.003	0.03794																	High	1.84574	0
	HGNPWEK	1	12	6	H2T3Z9;G3PE30;H2LYL0;I3IVP0;W5K6Y4;W5N243		867.4	0.007	0.2101			High	2.09069															0
Q9PWI0	Alpha globin (Fragment) OS=Morone saxatilis GN=SB-a2 PE=3 SV=1 - [Q9PWI0_MORSA]	27.69	1	1	1	1														0				0				0				0							0	27.69	1	1	65	7.08162	7.51807
	Sequence	# PSMs	# Proteins	# Protein Groups	Protein Group Accessions	Modifications	MH+ [Da]	q-Value	PEP	A2	XCorr A2	B2	XCorr B2	C2	XCorr C2	D2	XCorr D2	E2	XCorr E2	F2	XCorr F2	G2	XCorr G2	H2	XCorr H2	I2	XCorr I2	# Missed Cleavages
	IDDLAGGLISLSELHAFK	1	1	1	Q9PWI0		1898.94	0.001	0.007716																	High	1.87098	0
P70685	Glyceraldehyde-3-phosphate dehydrogenase (Fragment) OS=Cavia porcellus GN=GAPDH PE=2 SV=2 - [G3P_CAVPO]	27.64	1	2	3	4		0				0											2.08524	12.2	1	1														0			123	12.9578	8.44092
	Sequence	# PSMs	# Proteins	# Protein Groups	Protein Group Accessions	Modifications	MH+ [Da]	q-Value	PEP	A2	XCorr A2	B2	XCorr B2	C2	XCorr C2	D2	XCorr D2	E2	XCorr E2	F2	XCorr F2	G2	XCorr G2	H2	XCorr H2	I2	XCorr I2	# Missed Cleavages
	LEKPAKYDDIKK	2	3	2	Q155W8;A1IGU6		1447.78	0	0.0001101	High	2.65946	High	2.34808															2
	AAAQNIIPASTGAAK	1	1	1	P70685		1383.69	0	1.284e-05									High	2.08524									0
	LTGMAFR	1	2	1	A9JPH9		795.38	0.009	0.2284																	High	1.67523	0
M9P0B0	Superoxide dismutase OS=Sparus aurata GN=Mn-SOD PE=2 SV=1 - [M9P0B0_SPAAU]	27.56	11	3	3	9					3.0217	6.22	1	1		0											8.62048	21.33	2	2	5.28523	15.11	1	1	13.5548	21.33	2	3	5.55994	6.22	1	2	225	25.1167	8.26514
	Sequence	# PSMs	# Proteins	# Protein Groups	Protein Group Accessions	Modifications	MH+ [Da]	q-Value	PEP	A2	XCorr A2	B2	XCorr B2	C2	XCorr C2	D2	XCorr D2	E2	XCorr E2	F2	XCorr F2	G2	XCorr G2	H2	XCorr H2	I2	XCorr I2	# Missed Cleavages
	GDVTTQVALQPALK	1	10	1	M9P0B0		1440.79	0	3.467e-08			High	3.0217															0
	IAACANQDPLQGSTGLIPLLGIDVWEHAYYLQYK	4	2	1	M9P0B0	C4(Carbamidomethyl)	3817.93	0	6.649e-09											High	5.79486	High	5.28523	High	6.15108			0
	AIWNVISWENVSER	4	1	1	M9P0B0		1702.85	0	1.118e-05											High	2.82562			High	3.16847	High	3.33657	0
G3HPV6	Histone H2A type 1 OS=Cricetulus griseus GN=I79_012827 PE=3 SV=1 - [G3HPV6_CRIGR]	27.48	5	1	7	45		0				0				0				0				0			15.8177	23.28	5	7		0			16.0864	23.28	5	7		0			262	28.4457	11.0337
	Sequence	# PSMs	# Proteins	# Protein Groups	Protein Group Accessions	Modifications	MH+ [Da]	q-Value	PEP	A2	XCorr A2	B2	XCorr B2	C2	XCorr C2	D2	XCorr D2	E2	XCorr E2	F2	XCorr F2	G2	XCorr G2	H2	XCorr H2	I2	XCorr I2	# Missed Cleavages
	TVTAMDVVYALKR	4	10	4	L8YB91;G3HPV6;S9X3V4;M7B1W1		1466.77	0	3.996e-07	High	3.3333	High	3.15135															1
	ISGLIYEETR	2	11	4	S9X3V4;L8IS77;L8YB91;G3HPV6		1180.57	0	6.342e-05	High	2.94263							High	2.97959									0
	DNIQGITKPAIR	14	11	4	S9X3V4;L8YB91;G3HPV6;L8IS77		1325.72	0	5.383e-10	High	2.93604					High	3.09062	High	3.26561	High	2.71267	High	2.89339	High	2.89396	High	2.75835	0
	TVTAMDVVYALK	10	11	5	L8YB91;M7ANC6;M7B1W1;G3HPV6;S9X3V4		1310.67	0	0.0001782	High	2.6764	High	2.27077	High	2.9367	High	2.83973	High	2.83219	High	2.49442			High	2.58925			0
	DAVTYTEHAK	8	12	5	L8YB91;L8IS77;G3HPV6;S9X3V4;M7ANC6		1134.53	0	0.0009514	High	2.38056			High	2.34778	High	2.25744	High	2.35413	High	2.228			High	2.23561			0
	VFLENVIR	5	13	6	L8YB91;G3HPV6;S9X3V4;L8IS77;M7ANC6;M7B1W1		989.578	0.002	0.01857											High	1.93125	High	1.66984	High	1.67089			0
	VTIAQGGVLPNIQAVLLPK	2	2	1	G3HPV6		1931.16	0.004	0.05266											High	2.44115			High	2.27009			0
H2DQ56	Glutamate dehydrogenase OS=Carassius auratus red var. PE=2 SV=1 - [H2DQ56_CARAU]	27.35	46	3	12	49		0				0			11.2918	14.29	5	5	5.17695	5.92	2	2		0				0			19.9328	20	8	9		0				0			490	54.3347	8.48486
	Sequence	# PSMs	# Proteins	# Protein Groups	Protein Group Accessions	Modifications	MH+ [Da]	q-Value	PEP	A2	XCorr A2	B2	XCorr B2	C2	XCorr C2	D2	XCorr D2	E2	XCorr E2	F2	XCorr F2	G2	XCorr G2	H2	XCorr H2	I2	XCorr I2	# Missed Cleavages
	KGFIGPGIDVPAPDMSTGER	8	94	3	M4ANE8;H2DQ56;M4VRL7		2043.93	0	3.24e-07	High	3.16235	High	3.62653	High	3.17465	High	3.02545			High	3.18565	High	3.45836	High	3.30086			1
	CAVVDVPFGGAK	2	77	1	M4ANE8	C1(Carbamidomethyl)	1219.58	0	1.649e-10	High	3.07902	High	2.31693															0
	TAAYVNAIEK	3	86	2	M4ANE8;H2DQ56		1079.54	0	2.508e-05	High	2.33671							High	2.23697			High	1.78472					0
	NYSDNELEK	6	25	2	M4ANE8;H2DQ56		1111.48	0	0.0005967	High	2.17508	High	1.77828	High	1.56015							High	1.92693			High	2.00444	0
	MVEGFFDR	8	63	2	M4ANE8;H2DQ56		1000.43	0	0.01547	High	1.91241	High	1.75068					High	1.78893	High	1.65582	High	1.72673	High	1.86577			0
	YNLGLDLR	6	75	1	M4ANE8		963.511	0	0.004083	High	1.45851	High	2.01891											High	1.81816	High	1.73445	0
	DSNYHLLMSVQESLER	3	92	3	M4ANE8;H2DQ56;M4VRL7		1920.9	0	0.0001371					High	3.65523											High	3.80505	0
	TFIIQGFGNVGLHSMR	2	12	2	H2DQ56;M4VRL7		1776.92	0	0.024					High	2.45141							High	2.84712					0
	NLNHVSYGR	3	94	3	M4ANE8;M4VRL7;H2DQ56		1059.5	0	0.1929					High	2.01054	High	2.1515					High	1.7613					0
	IIKPCNHVLSVSFPIKR	1	25	2	H2DQ56;M4ANE8	C5(Carbamidomethyl)	2008.1	0	0.1439													High	2.85232					1
	GFIGPGIDVPAPDMSTGER	1	82	1	M4ANE8		1915.89	0	1.464e-08															High	3.4143			0
	ALASLMTYK	6	88	2	M4ANE8;H2DQ56		997.517	0.001	0.008987	High	1.69102	High	1.83126									High	1.79117			High	1.88835	0
I1SRI7	Liver-basic fatty acid binding protein (Fragment) OS=Oryzias melastigma PE=2 SV=1 - [I1SRI7_9TELE]	27.35	2	1	4	28		0				0				0				0				0			7.05746	18.8	3	3		0				0				0			117	12.9678	8.71924
	Sequence	# PSMs	# Proteins	# Protein Groups	Protein Group Accessions	Modifications	MH+ [Da]	q-Value	PEP	A2	XCorr A2	B2	XCorr B2	C2	XCorr C2	D2	XCorr D2	E2	XCorr E2	F2	XCorr F2	G2	XCorr G2	H2	XCorr H2	I2	XCorr I2	# Missed Cleavages
	EAEITTMDGKK	17	5	4	Q4QY75;B3FQT5;Q8JJ05;I1SRI7		1222.55	0	0.0642	High	2.80765	High	2.76129	High	2.745	High	2.82159	High	2.44887	High	2.75798	High	2.89047	High	2.71855	High	2.43936	1
	EAEITTMDGK	3	3	3	B3FQT5;Q4QY75;Q8JJ05		1094.47	0	3.704e-05	High	2.15193	High	2.15565											High	2.02127			0
	EAEITTMDGK	6	5	4	Q4QY75;B3FQT5;Q8JJ05;I1SRI7	M7(Oxidation)	1110.49	0	0.1725	High	1.96383	High	1.80664	High	2.34662			High	1.68516	High	1.85026	High	2.03366					0
	TVTNSFTIGK	1	4	4	Q4QY75;B3FQT5;Q8JJ05;Q7LZK9		1067.53	0.001	0.01078			High	2.14277															0
	QTGNDFVITSK	1	2	1	I1SRI7		1209.58	0.003	0.04334											High	2.44923							0
G3P6I9	Triosephosphate isomerase OS=Gasterosteus aculeatus PE=3 SV=1 - [G3P6I9_GASAC]	27.13	12	1	5	53	15.2848	18.62	3	5	11.3998	18.62	3	4	15.3612	12.55	2	5		0			17.7171	23.89	4	6	11.2317	17.81	3	4	10.2169	21.05	4	4	24.739	27.13	5	9	22.0929	27.13	5	9	247	26.4797	7.32764
	Sequence	# PSMs	# Proteins	# Protein Groups	Protein Group Accessions	Modifications	MH+ [Da]	q-Value	PEP	A2	XCorr A2	B2	XCorr B2	C2	XCorr C2	D2	XCorr D2	E2	XCorr E2	F2	XCorr F2	G2	XCorr G2	H2	XCorr H2	I2	XCorr I2	# Missed Cleavages
	TAHALESGLGVIACIGEK	15	7	2	G3P6I9;H2MB61	C14(Carbamidomethyl)	1825.93	0	0.0006336	High	3.38221	High	3.35386	High	3.37673	High	3.3757	High	3.31667	High	3.32155	High	3.32348	High	3.43522	High	3.46094	0
	VVLAYEPVWAIGTGK	6	25	6	Q90XG1;G3P6I9;H2MB61;E9QBF0;Q1MTI4;W5LL60		1602.82	0	1.723e-08	High	3.07591	High	2.8769			High	3.07477	High	3.05579					High	2.91494	High	2.54945	0
	TASPQQAQEVHEK	22	11	4	Q90XG1;G3P6I9;H2MB61;V9KUX9		1452.69	0	5.767e-06	High	2.92506	High	2.81135	High	3.41173	High	3.00699	High	2.58978	High	2.78306	High	2.88493	High	3.28288	High	2.78256	0
	IIYGGSVTGATCK	6	1	1	G3P6I9	C12(Carbamidomethyl)	1326.63	0	2.96e-07									High	2.96687	High	2.11122	High	2.39255	High	2.56644	High	2.14082	0
	FFVGGNWK	4	11	6	Q90XG1;G3P6I9;H2MB61;E9QBF0;W5LL60;Q1MTI4		954.472	0.001	0.02121													High	1.61597	High	2.01701	High	1.86288	0
M3ZLA0	Uncharacterized protein OS=Xiphophorus maculatus PE=4 SV=1 - [M3ZLA0_XIPMA]	27.07	2	1	4	13		0				0								0				0							9.56937	21.8	3	4		0				0			133	14.9287	6.20166
	Sequence	# PSMs	# Proteins	# Protein Groups	Protein Group Accessions	Modifications	MH+ [Da]	q-Value	PEP	A2	XCorr A2	B2	XCorr B2	C2	XCorr C2	D2	XCorr D2	E2	XCorr E2	F2	XCorr F2	G2	XCorr G2	H2	XCorr H2	I2	XCorr I2	# Missed Cleavages
	WDGKETSLVR	6	9	3	M3ZLA0;M9P0N9;Q4RNL9		1190.58	0	0.1504	High	2.80266							High	2.55873			High	2.81843	High	2.49274			1
	NTELSFK	2	12	2	M9P0N9;Q58DW1		838.393	0	0.01204	High	1.84593							High	1.84883									0
	ELGVGFATR	4	7	2	M9P0N9;M3ZLA0		949.478	0	0.0001313			High	2.28234			High	1.9134					High	2.0647					0
	ESDKFDDYMK	1	1	1	M3ZLA0		1277.52	0.002	0.2402													High	2.64886					1
G0T333	Peroxiredoxin 2 OS=Sparus aurata GN=PRDX2 PE=2 SV=1 - [G0T333_SPAAU]	26.9	33	3	4	20	8.90182	22.84	3	3		0			2.38385	4.57	1	1	1.6615	4.06	1	1	5.94381	17.26	2	2		0				0			8.20648	8.63	2	4	2.1878	4.57	1	1	197	21.643	6.20166
	Sequence	# PSMs	# Proteins	# Protein Groups	Protein Group Accessions	Modifications	MH+ [Da]	q-Value	PEP	A2	XCorr A2	B2	XCorr B2	C2	XCorr C2	D2	XCorr D2	E2	XCorr E2	F2	XCorr F2	G2	XCorr G2	H2	XCorr H2	I2	XCorr I2	# Missed Cleavages
	SAGCEVIGCSVDSHFSHLAWINTPR	2	1	1	G0T333	C4(Carbamidomethyl); C9(Carbamidomethyl)	2800.29	0	3.466e-13	High	3.59256							High	3.65527									0
	QITINDLPVGR	4	118	3	Q6DV14;G0T332;G0T333		1225.65	0	2.589e-05	High	2.86123	High	2.95828							High	2.54634							0
	IPLVADLTK	10	13	1	G0T333		969.591	0	1.649e-05	High	2.44803	High	2.27828	High	2.38385			High	2.28854	High	2.37122	High	2.27039	High	2.41109	High	2.1878	0
	GLFVIDDK	4	32	1	G0T333		906.455	0.001	0.2403							High	1.6615			High	1.9655			High	1.8125			0
C3KHG0	40S ribosomal protein S2 OS=Anoplopoma fimbria GN=RS2 PE=2 SV=1 - [C3KHG0_ANOFI]	26.88	15	6	6	25	10.0974	10.75	2	3	10.7613	11.47	2	3	13.1119	11.47	2	4	7.30706	11.47	2	2	15.5776	19	4	5	9.91958	10.75	2	3	10.037	10.75	2	3	3.30373	6.81	1	1	3.53317	6.81	1	1	279	30.1791	10.1548
	Sequence	# PSMs	# Proteins	# Protein Groups	Protein Group Accessions	Modifications	MH+ [Da]	q-Value	PEP	A2	XCorr A2	B2	XCorr B2	C2	XCorr C2	D2	XCorr D2	E2	XCorr E2	F2	XCorr F2	G2	XCorr G2	H2	XCorr H2	I2	XCorr I2	# Missed Cleavages
	ESEIIDFFLGSGLKDEVLK	15	11	1	C3KHG0		2139.12	0	9.641e-10	High	3.99381	High	3.80716	High	3.63317	High	3.6817	High	4.24551	High	3.96116	High	3.97187	High	3.30373	High	3.53317	1
	TYSYLTPDLWK	1	12	1	C3KHG0		1386.68	0	9.369e-06	High	2.25971																	0
	SLEEIYLYSLPIK	5	6	1	C3KHG0		1567.88	0	7.323e-06			High	3.68121	High	3.72814	High	3.62535	High	3.64503									0
	GTGIVSAPVPK	1	10	1	C3KHG0		1025.55	0	0.0001674									High	2.09252									0
	IGKPHTVPCK	1	13	1	C3KHG0	C9(Carbamidomethyl)	1136.62	0	0.004537									High	1.82699									0
	GCTATLGNFAK	2	10	1	C3KHG0	C2(Carbamidomethyl)	1139.51	0.001	0.01174											High	2.23789	High	2.45699					0
I3J4F9	3-hydroxyanthranilate 3,4-dioxygenase OS=Oreochromis niloticus GN=LOC100706847 PE=3 SV=1 - [I3J4F9_ORENI]	26.83	2	2	8	69	27.3495	20.56	4	8	29.9302	17.42	5	10	21.6569	24.04	5	7	15.6287	14.98	3	5	32.6303	24.39	6	10	25.3213	24.04	5	8	13.1844	17.42	3	5	25.8649	24.04	5	8	23.3093	20.56	4	8	287	33.0874	5.51611
	Sequence	# PSMs	# Proteins	# Protein Groups	Protein Group Accessions	Modifications	MH+ [Da]	q-Value	PEP	A2	XCorr A2	B2	XCorr B2	C2	XCorr C2	D2	XCorr D2	E2	XCorr E2	F2	XCorr F2	G2	XCorr G2	H2	XCorr H2	I2	XCorr I2	# Missed Cleavages
	KDYHIEEGEELFYQLK	15	2	2	H2SVM5;I3J4F9		2040.99	0	2.255e-07	High	4.08427	High	4.39483	High	4.16771			High	4.38892	High	4.29972	High	3.52489	High	4.03872	High	3.55096	1
	LMHFSQLLVMFVGGPNTR	4	2	2	I3J4F9;M3ZYZ4	M2(Oxidation)	2063.06	0	6.368e-05	High	3.5368	High	3.90123	High	3.43677													0
	LMHFSQLLVMFVGGPNTR	18	2	2	I3J4F9;M3ZYZ4		2047.03	0	0.01871	High	3.47895	High	3.54452	High	3.20971	High	4.05031	High	3.63712	High	3.80938	High	3.28395	High	3.48253	High	3.19432	0
	WFYCQDLGTQLVPIIK	11	1	1	I3J4F9	C4(Carbamidomethyl)	1980.97	0	0.04014	High	3.47238			High	3.23026	High	3.58959	High	3.25701	High	3.27245	High	3.25184	High	3.54053	High	3.3395	0
	LLTETDCLR	10	4	4	F1C761;H2SVM5;I3J4F9;M3ZYZ4	C7(Carbamidomethyl)	1120.54	0	0.000553	High	2.52452	High	2.24678	High	2.27113	High	2.06868	High	2.2746	High	2.07978			High	2.13069	High	1.79083	0
	DYHIEEGEELFYQLK	2	2	2	H2SVM5;I3J4F9		1912.87	0	1.058e-05			High	2.51736															0
	IPHSPQR	1	6	5	F1C761;H2SVM5;I3J4F9;G3NDX3;M3ZYZ4		834.457	0	0.006444			High	1.33656															0
	EGEMFLLPAR	7	4	4	I3J4F9;H2SVM5;F1C761;M3ZYZ4		1162.58	0	9.092e-05					High	2.76043			High	2.92686	High	2.79677			High	2.80817			0
	RLLTETDCLR	1	1	1	I3J4F9	C8(Carbamidomethyl)	1276.64	0	4.975e-07									High	3.97738									1
D2IYE8	Hypoxanthine-guanine phosphoribosyltransferase 1 (Fragment) OS=Hippoglossus hippoglossus GN=HPRT1 PE=4 SV=1 - [D2IYE8_HIPHI]	26.83	129	2	2	5									2.54464	14.63	1	1					2.38007	12.2	1	1	1.94074	12.2	1	1	2.46928	12.2	1	1		0			2.0616	12.2	1	1	82	9.08866	7.86963
	Sequence	# PSMs	# Proteins	# Protein Groups	Protein Group Accessions	Modifications	MH+ [Da]	q-Value	PEP	A2	XCorr A2	B2	XCorr B2	C2	XCorr C2	D2	XCorr D2	E2	XCorr E2	F2	XCorr F2	G2	XCorr G2	H2	XCorr H2	I2	XCorr I2	# Missed Cleavages
	FFADLLDYIK	4	127	1	D2IYE8		1244.65	0	0.06345									High	2.38007	High	1.94074	High	2.46928			High	2.0616	0
	SYCNDQSTGEIK	1	16	1	D2IYE8	C3(Carbamidomethyl)	1401.57	0.009	0.1079					High	2.54464													0
I3JQE5	Uncharacterized protein OS=Oreochromis niloticus GN=LOC102078683 PE=3 SV=1 - [I3JQE5_ORENI]	26.75	9	2	10	67	19.177	14.76	5	7	15.842	11.62	5	6	24.067	14.21	5	8	12.9349	11.81	4	5	25.9896	16.05	6	9	13.7584	9.59	4	5	27.7679	19	7	9	10.8534	6.27	3	5	36.5128	21.4	8	13	542	59.172	6.26514
	Sequence	# PSMs	# Proteins	# Protein Groups	Protein Group Accessions	Modifications	MH+ [Da]	q-Value	PEP	A2	XCorr A2	B2	XCorr B2	C2	XCorr C2	D2	XCorr D2	E2	XCorr E2	F2	XCorr F2	G2	XCorr G2	H2	XCorr H2	I2	XCorr I2	# Missed Cleavages
	VTVFQQNQHYAENFIQSIISVIEPAER	13	2	2	I3JQE5;G3NVH9		3160.63	0	1.894e-15	High	4.18337			High	4.65469	High	4.04596	High	4.80364			High	4.33897			High	4.52322	0
	LSGTGSAGATIR	11	6	3	I3JQE5;H2VDZ6;G3NVH9		1090.56	0	4.852e-06	High	3.3334	High	3.21951	High	3.11644			High	3.30016	High	3.51362	High	3.22113			High	3.13187	0
	TKPYTDQKPGTSGLR	12	6	2	I3JQE5;H2VDZ6		1648.86	0	2.18e-07	High	3.20657			High	2.53039	High	2.48238			High	2.87485	High	3.03042	High	2.92035	High	2.80077	0
	LDAMHGVVGPYVK	5	8	3	I3JQE5;S4S3W7;H2VDZ6		1385.66	0	1.072e-07	High	2.979	High	2.63968	High	2.47875							High	2.75139			High	2.63574	0
	SMPTSGALDNVAK	7	8	4	I3JQE5;S4S3W7;H2VDZ6;G3NVH9		1290.58	0	2.228e-05	High	2.65328	High	2.68501			High	2.46098	High	2.40956			High	2.31376			High	2.112	0
	YNISSGGPAPEGITNK	3	3	1	I3JQE5		1604.74	0	6.282e-10			High	3.35968					High	3.28329	High	3.16098							0
	FFGNLMDAGK	7	7	3	I3JQE5;H2VDZ6;G3NVH9		1099.54	0	0.001528					High	2.06834			High	2.09632			High	1.83773	High	1.73792	High	2.04726	0
	YDYEEVDSDAANK	1	3	1	I3JQE5		1518.6	0	0.0108													High	3.00674					0
	LSLCGEESFGTGSDHIR	1	11	3	G3NVH9;H2VDZ6;I3JQE5	C4(Carbamidomethyl)	1864.79	0	0.00023																	High	2.15936	0
	GIFDFAALK	7	5	3	H2VDZ6;I3JQE5;S4S3W7		981.523	0.002	0.03129			High	1.73877			High	1.8	High	1.71288	High	1.72088			High	1.65069	High	1.85183	0
G3NRT5	Malate dehydrogenase OS=Gasterosteus aculeatus PE=3 SV=1 - [G3NRT5_GASAC]	26.71	26	1	6	34	11.8046	11.28	3	4	7.93764	11.87	3	3	12.0091	11.87	3	4		0			8.20429	5.64	1	2	11.0175	14.24	2	3		0			14.5825	12.46	3	5		0			337	35.2904	7.88428
	Sequence	# PSMs	# Proteins	# Protein Groups	Protein Group Accessions	Modifications	MH+ [Da]	q-Value	PEP	A2	XCorr A2	B2	XCorr B2	C2	XCorr C2	D2	XCorr D2	E2	XCorr E2	F2	XCorr F2	G2	XCorr G2	H2	XCorr H2	I2	XCorr I2	# Missed Cleavages
	VAVLGASGGIGQPLSLLLK	17	94	6	Q0QF26;H2SBI8;G3NRT5;H2LMF5;Q90YZ7;A0A060XXI1		1793.1	0	2.549e-11	High	4.15989	High	3.73415	High	3.86043	High	4.06544	High	4.31112	High	3.81736	High	3.76585	High	4.0635	High	3.49965	0
	YFSTPLLLGK	6	17	4	A0A060XXI1;H2SBI8;G3NRT5;H2LMF5		1138.63	0	0.0001772	High	1.86323	High	1.78682	High	1.9124	High	1.78248					High	1.83482			High	1.91431	0
	VFGVTTLDIVR	7	17	4	A0A060XXI1;H2SBI8;G3NRT5;H2LMF5		1219.65	0	0.0009721			High	2.41667	High	2.48412							High	2.16426	High	2.36993	High	2.44687	0
	NSPLVSQLSLYDIAHTPGVAADLSHIETR	1	2	1	G3NRT5		3104.53	0	5.08e-10											High	3.5636							0
	TIIPLISQCTPK	1	67	3	G3NRT5;H2LMF5;H2SBI8	C9(Carbamidomethyl)	1370.76	0	0.001637															High	2.79599			0
	ANAFVAELK	2	12	2	A0A060XXI1;G3NRT5		962.49	0.003	0.05807	High	2.11252															High	2.15738	0
H2LFC7	ATP synthase subunit alpha OS=Oryzias latipes GN=LOC101160076 PE=3 SV=1 - [H2LFC7_ORYLA]	26.68	13	2	11	59		0			37.2249	17.06	7	12		0				0				0			13.9969	10.16	5	5		0				0				0			551	59.8867	9.0415
	Sequence	# PSMs	# Proteins	# Protein Groups	Protein Group Accessions	Modifications	MH+ [Da]	q-Value	PEP	A2	XCorr A2	B2	XCorr B2	C2	XCorr C2	D2	XCorr D2	E2	XCorr E2	F2	XCorr F2	G2	XCorr G2	H2	XCorr H2	I2	XCorr I2	# Missed Cleavages
	EVAAFAQFGSDLDAATQQLLNR	10	18	2	H2VAE8;H2LFC7		2365.2	0	1.403e-09	High	3.93094	High	4.07765	High	4.8739											High	3.40144	0
	HALIIYDDLSK	10	19	2	H2LFC7;H2VAE8		1287.67	0	3.686e-06	High	3.35142	High	3.26213	High	2.49444			High	3.64707	High	3.51628	High	2.85239	High	3.43375	High	3.43401	0
	TAIAIDTIINQK	11	22	2	H2LFC7;H2VAE8		1300.75	0	1.414e-08	High	3.12643	High	3.07349	High	2.59315			High	3.36276	High	2.81138	High	3.00466	High	3.00918	High	2.91224	0
	ILGADTSADLEETGR	4	4	1	H2LFC7		1547.72	0	1.629e-12	High	3.04986							High	3.92645			High	2.94067					0
	VLSIGDGIAR	3	19	2	H2LFC7;H2VAE8		1000.59	0	0.002104	High	2.09591	High	2.01481							High	2.32385							0
	TGAIVDVPVGEELLGR	3	15	2	H2VAE8;H2LFC7		1624.88	0	3.78e-10			High	3.45287					High	3.60846									0
	TGTAEVSSILEEK	8	18	2	H2VAE8;H2LFC7		1363.67	0	1.178e-09			High	2.7568	High	2.51584			High	3.17605	High	2.88635			High	3.13579	High	2.65816	0
	AVDSLVPIGR	4	22	2	H2LFC7;H2VAE8		1026.57	0	0.003725			High	2.5369					High	2.12861	High	2.45903					High	2.15438	0
	LYCIYVAIGQK	1	19	3	H2VAE8;K7FQ61;L9KK40	C3(Carbamidomethyl)	1327.67	0	0.2164							High	2.1938											0
	GMSLNLEPDNVGVVVFGNDK	3	13	1	H2VAE8		2103.95	0	0.0003048									High	2.98036							High	3.3249	0
	LELAQYR	2	23	3	H2LFC7;H2VAE8;L9KK40		892.468	0.002	0.03366	High	1.84636													High	2.01471			0
F8WE71	Serine/threonine-protein phosphatase PP1-beta catalytic subunit OS=Homo sapiens GN=PPP1CB PE=4 SV=1 - [F8WE71_HUMAN]	26.56	222	1	1	1																	3.07921	26.56	1	1																	64	6.93966	5.24951
	Sequence	# PSMs	# Proteins	# Protein Groups	Protein Group Accessions	Modifications	MH+ [Da]	q-Value	PEP	A2	XCorr A2	B2	XCorr B2	C2	XCorr C2	D2	XCorr D2	E2	XCorr E2	F2	XCorr F2	G2	XCorr G2	H2	XCorr H2	I2	XCorr I2	# Missed Cleavages
	EIFLSQPILLELEAPLK	1	222	1	F8WE71		1953.15	0	0.0001411									High	3.07921									0
G3NA75	Uncharacterized protein OS=Gasterosteus aculeatus PE=4 SV=1 - [G3NA75_GASAC]	26.46	10	3	3	5	3.11181	7.94	1	1	3.93316	10.58	1	1	5.74416	18.52	2	2													4.6475	10.58	1	1									189	19.8492	6.53662
	Sequence	# PSMs	# Proteins	# Protein Groups	Protein Group Accessions	Modifications	MH+ [Da]	q-Value	PEP	A2	XCorr A2	B2	XCorr B2	C2	XCorr C2	D2	XCorr D2	E2	XCorr E2	F2	XCorr F2	G2	XCorr G2	H2	XCorr H2	I2	XCorr I2	# Missed Cleavages
	NVVICPDASLEEASK	1	2	1	G3NA75	C5(Carbamidomethyl)	1631.77	0	1.717e-09	High	3.11181																	0
	AGIAVTVAGLTGKEPVQCSR	3	7	1	G3NA75	C18(Carbamidomethyl)	2014.04	0	0.002626			High	3.93316	High	3.02063							High	4.6475					1
	GAEEMETVIPVDIMR	1	8	1	G3NA75		1689.79	0	4.154e-05					High	2.72353													0
I3K4T2	Uncharacterized protein (Fragment) OS=Oreochromis niloticus GN=LOC100693365 PE=4 SV=1 - [I3K4T2_ORENI]	26.37	6	2	3	10	6.98717	17.91	2	2	8.21205	10.45	1	2	4.47212	10.45	1	1					2.63896	7.46	1	1					7.14267	15.92	2	2	3.85918	8.46	1	1	3.5785	10.45	1	1	201	21.8806	6.68311
	Sequence	# PSMs	# Proteins	# Protein Groups	Protein Group Accessions	Modifications	MH+ [Da]	q-Value	PEP	A2	XCorr A2	B2	XCorr B2	C2	XCorr C2	D2	XCorr D2	E2	XCorr E2	F2	XCorr F2	G2	XCorr G2	H2	XCorr H2	I2	XCorr I2	# Missed Cleavages
	TSFTMMIEEVQKELEALGNPK	5	1	1	I3K4T2		2395.19	0	1.291e-13	High	4.39648	High	4.3194	High	4.47212											High	3.5785	1
	GLGPTVPELGAEDLK	3	6	2	I3K4T2;H2SRG7		1495.75	0	0.01439	High	2.59069							High	2.63896			High	2.76813					0
	FRPNIFQFTNIVSNAAR	2	6	1	I3K4T2		1995.07	0	0.03259													High	4.37454	High	3.85918			0
W5K513	Uncharacterized protein OS=Astyanax mexicanus PE=4 SV=1 - [W5K513_ASTMX]	26.18	33	3	6	11	2.49736	3.79	1	1	2.19094	3.79	1	1	6.93036	10.41	2	2						0				0				0				0				0			317	35.0445	7.69385
	Sequence	# PSMs	# Proteins	# Protein Groups	Protein Group Accessions	Modifications	MH+ [Da]	q-Value	PEP	A2	XCorr A2	B2	XCorr B2	C2	XCorr C2	D2	XCorr D2	E2	XCorr E2	F2	XCorr F2	G2	XCorr G2	H2	XCorr H2	I2	XCorr I2	# Missed Cleavages
	DVLSVAFSADNR	1	57	2	Q6Y217;W5K513		1293.64	0	5.802e-06	High	2.49736																	0
	YWLCAATGPSIK	3	86	2	Q6Y217;W5K513	C4(Carbamidomethyl)	1366.68	0	2.515e-06			High	2.19094					High	2.48415									0
	HLYTLDGGDMINALCFSPNR	1	1	1	W5K513	C15(Carbamidomethyl)	2293.97	0	0.0003966					High	3.56359													0
	DGQAMLWDLNEGK	1	91	2	Q6Y217;W5K513		1476.64	0	0.005382					High	3.36677													0
	LWNTLGVCK	4	84	1	Q6Y217	C8(Carbamidomethyl)	1090.57	0	0.001191									High	2.02372	High	2.15795			High	1.74191	High	1.8565	0
	FSPNSSNPIIVSCGWDK	1	74	1	Q6Y217	C13(Carbamidomethyl)	1907.84	0	0.0004927															High	2.38334			0
H2M559	Uncharacterized protein OS=Oryzias latipes GN=LOC101162795 PE=3 SV=1 - [H2M559_ORYLA]	26.12	18	2	3	13		0				0								0				0			2.24729	6.72	1	1	2.21274	6.72	1	1	7.4032	17.16	2	3					134	14.9996	6.771
	Sequence	# PSMs	# Proteins	# Protein Groups	Protein Group Accessions	Modifications	MH+ [Da]	q-Value	PEP	A2	XCorr A2	B2	XCorr B2	C2	XCorr C2	D2	XCorr D2	E2	XCorr E2	F2	XCorr F2	G2	XCorr G2	H2	XCorr H2	I2	XCorr I2	# Missed Cleavages
	AIGVGFATR	9	41	4	S4S3R9;H2M559;M3ZN29;Q4RKE4		891.484	0	0.01222	High	2.76996	High	2.2028			High	2.3284	High	2.28331	High	2.24729	High	2.21274	High	2.15558			0
	LNEPFEETTADDRK	3	14	1	H2M559		1664.73	0	0.0001611	High	2.64972													High	2.66974			1
	MISSENFDDYMK	1	3	1	M3ZN29		1479.59	0	4.357e-06			High	3.08107															0
M4VRL7	Glutamate dehydrogenase (Fragment) OS=Clarias batrachus GN=Gdh PE=2 SV=1 - [M4VRL7_CLABA]	26.02	29	4	11	40		0				0			11.2918	12.4	4	4	5.17695	5.89	2	2		0				0				0				0				0			492	54.3759	8.60205
	Sequence	# PSMs	# Proteins	# Protein Groups	Protein Group Accessions	Modifications	MH+ [Da]	q-Value	PEP	A2	XCorr A2	B2	XCorr B2	C2	XCorr C2	D2	XCorr D2	E2	XCorr E2	F2	XCorr F2	G2	XCorr G2	H2	XCorr H2	I2	XCorr I2	# Missed Cleavages
	KGFIGPGIDVPAPDMSTGER	8	94	3	M4ANE8;H2DQ56;M4VRL7		2043.93	0	3.24e-07	High	3.16235	High	3.62653	High	3.17465	High	3.02545			High	3.18565	High	3.45836	High	3.30086			1
	CAVVDVPFGGAK	2	77	1	M4ANE8	C1(Carbamidomethyl)	1219.58	0	1.649e-10	High	3.07902	High	2.31693															0
	YSTDVSVDEVK	5	45	1	M4ANE8		1241.56	0	0.001143	High	2.50453							High	2.48656	High	2.40991	High	2.42823	High	2.55125			0
	TAAYVNAIEK	3	86	2	M4ANE8;H2DQ56		1079.54	0	2.508e-05	High	2.33671							High	2.23697			High	1.78472					0
	YNLGLDLR	6	75	1	M4ANE8		963.511	0	0.004083	High	1.45851	High	2.01891											High	1.81816	High	1.73445	0
	DSNYHLLMSVQESLER	3	92	3	M4ANE8;H2DQ56;M4VRL7		1920.9	0	0.0001371					High	3.65523											High	3.80505	0
	TFIIQGFGNVGLHSMR	2	12	2	H2DQ56;M4VRL7		1776.92	0	0.024					High	2.45141							High	2.84712					0
	NLNHVSYGR	3	94	3	M4ANE8;M4VRL7;H2DQ56		1059.5	0	0.1929					High	2.01054	High	2.1515					High	1.7613					0
	IIKPCNHVLSVSFPIKR	1	25	2	H2DQ56;M4ANE8	C5(Carbamidomethyl)	2008.1	0	0.1439													High	2.85232					1
	GFIGPGIDVPAPDMSTGER	1	82	1	M4ANE8		1915.89	0	1.464e-08															High	3.4143			0
	ALASLMTYK	6	88	2	M4ANE8;H2DQ56		997.517	0.001	0.008987	High	1.69102	High	1.83126									High	1.79117			High	1.88835	0
I3L3P7	40S ribosomal protein S15a OS=Homo sapiens GN=RPS15A PE=1 SV=1 - [I3L3P7_HUMAN]	26	128	3	3	12	2.24874	8	1	1									2.49804	9	1	1	4.27789	17	2	2	1.77674	9	1	1	6.736	17	2	3	1.93819	8	1	1	6.46632	26	3	3	100	11.4702	10.1548
	Sequence	# PSMs	# Proteins	# Protein Groups	Protein Group Accessions	Modifications	MH+ [Da]	q-Value	PEP	A2	XCorr A2	B2	XCorr B2	C2	XCorr C2	D2	XCorr D2	E2	XCorr E2	F2	XCorr F2	G2	XCorr G2	H2	XCorr H2	I2	XCorr I2	# Missed Cleavages
	IVVNLTGR	5	94	1	I3L3P7		871.518	0	0.004782	High	2.24874							High	1.76082			High	1.94019	High	1.93819	High	2.35706	0
	WQNNLLPSR	5	66	1	I3L3P7		1127.57	0	0.1612							High	2.49804	High	2.51707			High	2.59528			High	2.35772	0
	MNVLADALK	2	86	1	I3L3P7		974.539	0.001	0.01128											High	1.77674					High	1.75153	0
I3JQN0	Uncharacterized protein OS=Oreochromis niloticus GN=LOC100712095 PE=4 SV=1 - [I3JQN0_ORENI]	25.97	10	6	7	45	7.06119	4.97	1	2	19.3639	15.19	4	6	11.1207	9.67	2	3	18.9976	15.47	4	6	18.4814	15.47	4	6	13.7683	9.67	2	4	22.6218	17.96	4	7	17.8198	12.43	4	6	15.7826	12.43	4	5	362	38.9464	7.04932
	Sequence	# PSMs	# Proteins	# Protein Groups	Protein Group Accessions	Modifications	MH+ [Da]	q-Value	PEP	A2	XCorr A2	B2	XCorr B2	C2	XCorr C2	D2	XCorr D2	E2	XCorr E2	F2	XCorr F2	G2	XCorr G2	H2	XCorr H2	I2	XCorr I2	# Missed Cleavages
	DGDSFVLDMATSAVALGK	21	8	1	I3JQN0		1796.82	0	0.008628	High	3.58646	High	3.75619	High	3.76596	High	4.05665	High	3.83368	High	3.60049	High	3.56825	High	3.73992	High	3.73894	0
	NLLGPVVGNFCMNLAIK	8	3	1	I3JQN0	C11(Carbamidomethyl)	1859.97	0	8.167e-06			High	3.78592	High	3.60162	High	3.65046	High	3.23793	High	3.55269	High	3.71404	High	3.36126	High	3.84335	0
	ENMIGMSFTNTSPLVVPTR	1	6	1	I3JQN0		2093.99	0	6.897e-14			High	3.66999															0
	NLLGPVVGNFCMNLAIKK	4	3	1	I3JQN0	C11(Carbamidomethyl)	1988.06	0	8.094e-05			High	2.60816											High	2.68877	High	2.29351	1
	SLAEVLVEGDHR	3	7	1	I3JQN0		1324.64	0	8.373e-08							High	2.61757	High	3.01389			High	2.6174					0
	MSDLLSIHR	7	7	2	I3JQN0;W5LY39		1071.51	0	0.05614							High	2.5016	High	2.4513					High	2.62829	High	2.66106	0
	AKECTLGTNPISVAAPAKDGDSFVLDMATSAVALGK	1	1	1	I3JQN0	C4(Carbamidomethyl)	3605.77	0	0.0489													High	3.68419					2
F1C734	UTP--glucose-1-phosphate uridylyltransferase (Fragment) OS=Perca flavescens GN=Ugp2 PE=2 SV=1 - [F1C734_PERFV]	25.89	56	2	7	49	14.3687	11.16	3	4	24.8592	20.19	5	8	14.3895	9.03	2	4	20.9751	9.03	2	5	24.8026	14.01	4	7	23.2199	16.86	4	7	14.7672	9.03	2	4	20.4924	11.16	3	6	13.2584	11.88	3	4	421	47.1155	8.41162
	Sequence	# PSMs	# Proteins	# Protein Groups	Protein Group Accessions	Modifications	MH+ [Da]	q-Value	PEP	A2	XCorr A2	B2	XCorr B2	C2	XCorr C2	D2	XCorr D2	E2	XCorr E2	F2	XCorr F2	G2	XCorr G2	H2	XCorr H2	I2	XCorr I2	# Missed Cleavages
	NENTFLDLTVQQIEHLNK	18	66	2	F1C734;H2TA96		2156.01	0	0.07903	High	3.96721	High	3.94608	High	3.29808	High	3.93724	High	3.86092	High	3.98854	High	4.02121	High	3.91047	High	4.0844	0
	TLDGGLNVIQLETAVGAAIK	18	71	2	F1C734;I3KGA9		1983.09	0	0.01715	High	3.89717	High	3.77454	High	4.07206	High	4.51645	High	4.24763	High	3.78766	High	3.4508	High	4.18882	High	4.06839	0
	LLEIAQVPK	6	17	3	F1C734;I3KGA9;H2TA96		1010.6	0	0.001557	High	2.5577	High	2.45105					High	2.49216	High	2.37175			High	2.12865			0
	TSSDLLLVMSNLYSLDAGSLTMSK	3	4	1	F1C734		2546.29	0	3.629e-05			High	3.25832							High	3.65976							0
	INRPPEDSIQPYEK	2	1	1	F1C734		1685.79	0	0.0001491			High	2.72158															0
	GGTLIQYEDHLR	1	10	2	F1C734;I3KGA9		1401.69	0	4.107e-06									High	2.64297									0
	LNGGLGTSMGCK	1	70	2	F1C734;I3KGA9	C11(Carbamidomethyl)	1194.52	0.001	0.01225																	High	1.81975	0
Q4RKE4	Chromosome 21 SCAF15029, whole genome shotgun sequence. (Fragment) OS=Tetraodon nigroviridis GN=GSTENG00032994001 PE=3 SV=1 - [Q4RKE4_TETNG]	25.86	14	2	3	11		0				0								0				0			2.24729	7.76	1	1	2.21274	7.76	1	1		0							116	13.2827	6.7124
	Sequence	# PSMs	# Proteins	# Protein Groups	Protein Group Accessions	Modifications	MH+ [Da]	q-Value	PEP	A2	XCorr A2	B2	XCorr B2	C2	XCorr C2	D2	XCorr D2	E2	XCorr E2	F2	XCorr F2	G2	XCorr G2	H2	XCorr H2	I2	XCorr I2	# Missed Cleavages
	AIGVGFATR	9	41	4	S4S3R9;H2M559;M3ZN29;Q4RKE4		891.484	0	0.01222	High	2.76996	High	2.2028			High	2.3284	High	2.28331	High	2.24729	High	2.21274	High	2.15558			0
	TVVTLENGK	1	11	1	Q4RKE4		960.531	0	0.0002075	High	2.26191																	0
	MISSENFDDYMK	1	3	1	M3ZN29		1479.59	0	4.357e-06			High	3.08107															0
Q4S9Q5	Chromosome 2 SCAF14695, whole genome shotgun sequence. (Fragment) OS=Tetraodon nigroviridis GN=GSTENG00021781001 PE=3 SV=1 - [Q4S9Q5_TETNG]	25.85	3	2	9	97	50.2015	24.15	8	16	52.8068	20.98	7	17	24.8609	11.95	4	8	19.849	8.54	3	6		0			36.157	14.63	5	12		0				0			34.5289	14.39	5	11	410	46.2803	6.75635
	Sequence	# PSMs	# Proteins	# Protein Groups	Protein Group Accessions	Modifications	MH+ [Da]	q-Value	PEP	A2	XCorr A2	B2	XCorr B2	C2	XCorr C2	D2	XCorr D2	E2	XCorr E2	F2	XCorr F2	G2	XCorr G2	H2	XCorr H2	I2	XCorr I2	# Missed Cleavages
	DATDDRVTVEAAEAVQR	2	2	1	Q4S9Q5		1845.81	0	2.997e-09	High	4.35165	High	4.80524															1
	ADYLNTFEFLDKLAENLKVK	9	2	1	Q4S9Q5		2371.18	0	8.392e-08	High	3.69178	High	3.63378	High	3.05288	High	3.05003									High	3.04932	2
	TVESEAAHGTVTR	9	6	2	I3KHL8;Q4S9Q5		1357.66	0	1.502e-10	High	3.47932							High	3.71503	High	3.46389					High	3.30776	0
	ETSTNPIASIFAWTR	35	10	4	B0UXL2;Q4S9Q5;M3ZYJ4;I3KHL8		1693.82	0	5.134e-05	High	3.45402	High	3.33505	High	3.59714	High	3.5683	High	3.57348	High	3.44448	High	3.41214	High	3.47012	High	3.58699	0
	FKDIFQEIYEK	17	8	3	I3KHL8;M3ZYJ4;Q4S9Q5		1459.7	0	0.000109	High	3.38994	High	3.40352					High	2.5839	High	3.27077	High	3.3038	High	3.51609	High	3.17914	1
	AGSVVEMQGDEMTR	4	10	4	B0UXL2;Q4S9Q5;M3ZYJ4;I3KHL8		1509.62	0	1.249e-05	High	2.72992	High	2.64993	High	3.34894							High	2.94234					0
	ADYLNTFEFLDK	14	4	2	Q4S9Q5;I3KHL8		1475.64	0	0.0184	High	2.59493	High	2.93642	High	2.57573	High	3.15966	High	2.86482	High	2.79173	High	2.89844	High	2.7461	High	2.82794	0
	NILGGTVFR	6	12	5	I3KHL8;Q4S9Q5;B0UXL2;M3ZYJ4;H2MB62		976.528	0	0.002572	High	2.03325	High	2.17849					High	2.22365	High	1.86432			High	1.91718			0
	GIWYEHR	1	6	2	I3KHL8;Q4S9Q5		960.452	0.002	0.07055									High	1.48495									0
J7FII7	Glutathione S-transferase (Fragment) OS=Channa striata PE=2 SV=1 - [J7FII7_CHASR]	25.84	2	2	2	57	19.8355	25.84	2	5	46.1654	25.84	2	14	22.9175	25.84	2	6	9.45987	25.84	2	3	24.6389	25.84	2	7	16.0129	25.84	2	5	18.3557	25.84	2	5	21.9517	25.84	2	6	25.2659	25.84	2	6	178	20.0486	7.48877
	Sequence	# PSMs	# Proteins	# Protein Groups	Protein Group Accessions	Modifications	MH+ [Da]	q-Value	PEP	A2	XCorr A2	B2	XCorr B2	C2	XCorr C2	D2	XCorr D2	E2	XCorr E2	F2	XCorr F2	G2	XCorr G2	H2	XCorr H2	I2	XCorr I2	# Missed Cleavages
	ISLADLVAIVEIMQPVGTGLDVFEGRPK	6	2	1	J7FII7	M13(Oxidation)	2983.61	0	2.91e-11	High	4.92761	High	3.61722	High	5.01113			High	3.79729			High	3.27425			High	4.59868	0
	ISLADLVAIVEIMQPVGTGLDVFEGRPK	32	2	1	J7FII7		2967.6	0	6.84868e-12	High	4.74312	High	5.17987	High	5.69107	High	3.19984	High	4.61053	High	4.73581	High	4.79488	High	5.38389	High	5.29111	0
	MDAAVEDLKQSLNLLEEK	19	2	1	J7FII7		2046.03	0	0.000185	High	2.6944	High	3.01445	High	2.45934	High	3.24737	High	3.34036	High	2.88514	High	2.81126	High	3.21275	High	2.87729	1
B5RI39	Ribosomal protein S17 (Fragment) OS=Salmo salar GN=rps17 PE=2 SV=1 - [B5RI39_SALSA]	25.76	63	2	2	3	3.56642	16.67	1	1																									2.61374	9.09	1	1	3.11923	9.09	1	1	132	15.2693	9.84717
	Sequence	# PSMs	# Proteins	# Protein Groups	Protein Group Accessions	Modifications	MH+ [Da]	q-Value	PEP	A2	XCorr A2	B2	XCorr B2	C2	XCorr C2	D2	XCorr D2	E2	XCorr E2	F2	XCorr F2	G2	XCorr G2	H2	XCorr H2	I2	XCorr I2	# Missed Cleavages
	LLDFGNLSNLQVTQPTVGMNFK	1	4	1	B5RI39		2436.26	0	4.11e-06	High	3.56642																	0
	VCEEIAIIPSKK	2	63	1	B5RI39	C2(Carbamidomethyl)	1386.73	0.001	0.001024															High	2.61374	High	3.11923	1
H0YMV3	Proteasome subunit alpha type-4 OS=Homo sapiens GN=PSMA4 PE=1 SV=1 - [H0YMV3_HUMAN]	25.58	87	1	1	1																									2.2631	25.58	1	1									86	9.84779	8.1626
	Sequence	# PSMs	# Proteins	# Protein Groups	Protein Group Accessions	Modifications	MH+ [Da]	q-Value	PEP	A2	XCorr A2	B2	XCorr B2	C2	XCorr C2	D2	XCorr D2	E2	XCorr E2	F2	XCorr F2	G2	XCorr G2	H2	XCorr H2	I2	XCorr I2	# Missed Cleavages
	YLLQYQEPIPCEQLVTALCDIK	1	87	1	H0YMV3	C11(Carbamidomethyl); C19(Carbamidomethyl)	2694.38	0	0.1022													High	2.2631					0
C1KBH6	Phosphoenolpyruvate carboxykinase OS=Lateolabrax japonicus PE=2 SV=1 - [C1KBH6_LATJA]	25.51	3	4	13	36	18.3441	11.97	6	7	8.26256	6.3	3	3	2.9763	2.2	1	1		0				0				0			7.82151	3.62	2	3	24.3419	15.75	7	8	19.6116	17.17	8	9	635	69.0719	8.52881
	Sequence	# PSMs	# Proteins	# Protein Groups	Protein Group Accessions	Modifications	MH+ [Da]	q-Value	PEP	A2	XCorr A2	B2	XCorr B2	C2	XCorr C2	D2	XCorr D2	E2	XCorr E2	F2	XCorr F2	G2	XCorr G2	H2	XCorr H2	I2	XCorr I2	# Missed Cleavages
	TNLAMMKPSLPGWK	2	3	2	C1KBH6;F8U8U4		1573.81	0	0.0006235	High	3.07164	High	2.49075															0
	AINPENGFFGVAPGTSDK	6	12	5	C1KBH6;F8U8U4;G8XRZ5;Q8AYI4;F2YQA8		1820.81	0	7.37e-07	High	3.06336							High	2.92687	High	3.3913			High	3.51367	High	3.42886	0
	SQLGSWMSESDWQK	5	2	1	C1KBH6		1668.7	0	0.0002825	High	2.99773	High	2.91202	High	2.9763									High	3.29546			0
	VECVGDDIAWMK	5	18	7	C1KBH6;G8XRZ5;H0ZD57;H2LPB4;F2YQA8;F8U8U4;I3JMZ5	C3(Carbamidomethyl)	1422.63	0	0.02025	High	2.82447	High	2.85978									High	3.04995			High	2.43634	0
	DTIPIPAGGVK	3	3	1	C1KBH6		1067.56	0	0.1824	High	1.69507											High	1.72544	High	1.70384			0
	VLEWIFKR	1	10	2	G8XRZ5;H2LPB4		1090.6	0	0.1892							High	2.10533											1
	AYFTQQVGADLPAQVEAELK	2	3	2	C1KBH6;I3JMZ5		2178.11	0	0.0003501									High	3.29099							High	3.49637	0
	APLVNSWPCNPEK	1	3	1	C1KBH6	C9(Carbamidomethyl)	1511.68	0	1.602e-06															High	4.01922			0
	DEGWLAEHMLILGITNPQGVK	2	14	4	C1KBH6;F8U8U4;G8XRZ5;H2LPB4		2321.19	0	1.986e-05															High	3.9596	High	3.63409	0
	YVAAAFPSACGK	2	10	3	C1KBH6;F8U8U4;G8XRZ5	C10(Carbamidomethyl)	1241.54	0	0.001244															High	2.52006	High	2.57751	0
	TNPYAMATIAK	2	9	4	C1KBH6;F8U8U4;G8XRZ5;Q8AYI4		1180.57	0.001	0.005214															High	2.28308	High	2.28614	0
	IFHVNWFR	1	4	1	C1KBH6		1118.58	0.001	0.01242																	High	1.70369	0
	VLEWIFK	4	15	5	C1KBH6;F2YQA8;G8XRZ5;H2LPB4;I3JMZ5		934.532	0.005	0.1359	High	1.77751					High	1.7555									High	1.75224	0
F6U9U4	Uncharacterized protein OS=Macaca mulatta PE=4 SV=1 - [F6U9U4_MACMU]	25.51	94	2	2	3														0			2.06258	15.31	1	1					4.74112	25.51	2	2									98	10.6941	10.1108
	Sequence	# PSMs	# Proteins	# Protein Groups	Protein Group Accessions	Modifications	MH+ [Da]	q-Value	PEP	A2	XCorr A2	B2	XCorr B2	C2	XCorr C2	D2	XCorr D2	E2	XCorr E2	F2	XCorr F2	G2	XCorr G2	H2	XCorr H2	I2	XCorr I2	# Missed Cleavages
	GLAPDLPEDLYHLIK	2	94	1	F6U9U4		1693.89	0	0.1073									High	2.06258			High	2.11151					0
	GLSQSALPYR	1	67	1	F6U9U4		1091.58	0	0.09962													High	2.62961					0
G3QBS9	Uncharacterized protein OS=Gasterosteus aculeatus PE=4 SV=1 - [G3QBS9_GASAC]	25.49	50	4	4	7					4.56355	11.76	1	1	2.36647	4.71	1	1	3.02284	5.1	1	1	5.39325	9.02	2	2						0								0			255	28.4834	7.29834
	Sequence	# PSMs	# Proteins	# Protein Groups	Protein Group Accessions	Modifications	MH+ [Da]	q-Value	PEP	A2	XCorr A2	B2	XCorr B2	C2	XCorr C2	D2	XCorr D2	E2	XCorr E2	F2	XCorr F2	G2	XCorr G2	H2	XCorr H2	I2	XCorr I2	# Missed Cleavages
	VHEFQAINTEVVACSVDSQFTHLAWINTPR	1	3	1	G3QBS9	C14(Carbamidomethyl)	3469.69	0	8.395e-18			High	4.56355															0
	VPVSDHSLHLSK	1	31	1	G3QBS9		1318.65	0	0.0002675					High	2.36647													0
	IPLLSDLTHQISK	2	62	1	G3QBS9		1464.83	0	5.67e-07							High	3.02284	High	3.01792									0
	LVQAFQYTDK	3	84	1	G3QBS9		1212.62	0	0.001614									High	2.37533			High	2.32204			High	2.26246	0
W5K6Y4	Phosphorylase OS=Astyanax mexicanus PE=3 SV=1 - [W5K6Y4_ASTMX]	25.21	1	5	20	173		0			78.647	19.11	12	26	64.8928	14.65	9	20	44.7518	13.25	8	14	42.671	10.9	8	14	58.5232	19.11	12	21	75.5861	17.47	12	24	71.2234	19.46	12	23	43.7658	15.01	9	14	853	97.8589	6.12549
	Sequence	# PSMs	# Proteins	# Protein Groups	Protein Group Accessions	Modifications	MH+ [Da]	q-Value	PEP	A2	XCorr A2	B2	XCorr B2	C2	XCorr C2	D2	XCorr D2	E2	XCorr E2	F2	XCorr F2	G2	XCorr G2	H2	XCorr H2	I2	XCorr I2	# Missed Cleavages
	LAACFLDSMATLGLAAYGYGIR	38	24	6	H2LYL0;I3IVP0;W5K6Y4;W5N243;G3PE30;H3DPT3	C4(Carbamidomethyl)	2334.17	0	0.005117	High	4.34414	High	4.23981	High	4.29156	High	4.68666	High	4.50266	High	4.50859	High	4.26389	High	4.43344	High	4.02799	0
	ARPEYMLPVHFYGR	10	13	6	G3PE30;H3DPT3;I3IVP0;H2T3Z9;W5N243;W5K6Y4		1735.82	0	6.336e-09	High	3.59349	High	3.35057	High	3.3176					High	3.42051	High	3.18135	High	3.57877	High	2.96889	0
	VAIQLNDTHPAMAIPELMR	10	11	5	H2T3Z9;H2LYL0;I3IVP0;W5K6Y4;W5N243		2120.01	0	1.431e-09	High	3.5216	High	3.73652	High	3.69674					High	2.92231	High	2.9515	High	2.91728			0
	IFVDIEKLDWDTAWDITKR	8	4	1	W5K6Y4		2364.21	0	1.633e-05	High	3.51777	High	3.45457	High	3.28297	High	3.04588											2
	DFNVGDYIQAVLDR	29	19	5	H2T3Z9;H2LYL0;I3IVP0;W5K6Y4;H3DPT3		1624.73	0	7.597e-06	High	3.44593	High	3.37625	High	3.74274	High	3.72922	High	3.58235	High	3.0836	High	3.36579	High	3.49496	High	3.48424	0
	GIVGVENVAELKK	8	15	4	G3PE30;H2LYL0;I3IVP0;W5K6Y4		1355.72	0	2.964e-08	High	2.81511					High	2.77182			High	2.76953	High	2.52312	High	2.72882	High	2.6763	1
	TFAYTNHTVLPEALER	12	22	7	H2T3Z9;H2LYL0;I3IVP0;W5K6Y4;W5N243;G3PE30;H3DPT3		1861.87	0	0.1173	High	2.50443	High	2.68011	High	2.66409	High	2.73861	High	2.45638	High	2.72285			High	2.425	High	2.57776	0
	DYYFALAHTVR	4	12	6	H2T3Z9;G3PE30;H2LYL0;H3DPT3;I3IVP0;W5K6Y4		1355.61	0	0.03677	High	2.44145	High	2.28024									High	2.50264	High	2.71035			0
	EAIEETAR	11	6	2	H2T3Z9;W5K6Y4		918.448	0	0.0003806	High	2.41342	High	2.21329	High	2.35679	High	2.05224	High	2.31274	High	2.16835			High	2.34352			0
	IFVDIEKLDWDTAWDITK	7	4	1	W5K6Y4		2208.12	0	3.582e-06			High	3.6821	High	3.20527							High	2.71659			High	2.90781	1
	VIPATDLSEQISTAGTEASGTGNMK	6	16	7	H2T3Z9;G3PE30;H2LYL0;I3IVP0;W5K6Y4;W5N243;H3DPT3		2478.13	0	4.38e-06			High	3.03454							High	3.17198	High	3.31312	High	2.91965			0
	VIYLENYR	4	3	2	H2LYL0;W5K6Y4		1069.52	0	0.1195			High	1.62018			High	1.95464	High	1.78049	High	1.49498							0
	DGWQVEEADDWLR	8	19	5	H2LYL0;I3IVP0;W5K6Y4;G3PE30;H3DPT3		1618.64	0	0.0794					High	2.75323	High	3.01161	High	2.72909	High	2.553	High	2.9415	High	2.82317	High	2.50872	0
	LDWDTAWDITK	9	4	1	W5K6Y4		1363.61	0	9.727e-05									High	3.08382	High	3.03029	High	3.01382	High	3.1814	High	3.02868	0
	LDWDTAWDITKR	1	4	1	W5K6Y4		1519.74	0	7.96e-06									High	2.92012									1
	GIVGVENVAELK	4	9	4	G3PE30;H2LYL0;I3IVP0;W5K6Y4		1227.65	0	0.0008665											High	2.39429	High	2.30633	High	2.39369			0
	APNDFNLR	1	10	5	H2T3Z9;G3PE30;H3DPT3;W5N243;W5K6Y4		946.439	0.003	0.07356	High	2.18923																	0
	IFVDIEK	1	8	4	H2T3Z9;G3PE30;H3DPT3;W5K6Y4		863.453	0.005	0.3083													High	1.8593					0
	TDVFKDFSELEPEKFQNK	1	1	1	W5K6Y4		2201	0.005	0.07202																	High	2.45027	2
	HGNPWEK	1	12	6	H2T3Z9;G3PE30;H2LYL0;I3IVP0;W5K6Y4;W5N243		867.4	0.007	0.2101			High	2.09069															0
H2VEC8	Uncharacterized protein OS=Takifugu rubripes GN=LOC101069203 PE=3 SV=1 - [H2VEC8_TAKRU]	25.07	2	1	5	41	17.7464	18.58	3	5		0				0				0				0				0				0			16.308	16.52	4	5		0			339	36.9539	6.99072
	Sequence	# PSMs	# Proteins	# Protein Groups	Protein Group Accessions	Modifications	MH+ [Da]	q-Value	PEP	A2	XCorr A2	B2	XCorr B2	C2	XCorr C2	D2	XCorr D2	E2	XCorr E2	F2	XCorr F2	G2	XCorr G2	H2	XCorr H2	I2	XCorr I2	# Missed Cleavages
	YIVCFDPLDGSSNIDCLVSIGTIFAIYKK	2	5	3	C3KJC1;H2VEC8;M3ZSY8	C4(Carbamidomethyl); C16(Carbamidomethyl)	3308.7	0	5.118e-13	High	4.7148	High	4.5862															1
	AHGTGELTNLLNSICTAVK	16	5	1	H2VEC8	C15(Carbamidomethyl)	1998.95	0	3.026e-13	High	3.37202	High	5.24968	High	3.12251	High	3.69513	High	3.52635	High	2.81156	High	3.12772	High	3.22055	High	3.18854	0
	TLVYGGIFLYPANVK	15	11	3	C3KJC1;H2VEC8;A0A060Y8H0		1654.9	0	2.008e-09	High	3.23647	High	3.21987	High	2.77398	High	3.15598	High	3.18419	High	2.91708	High	3.19267	High	3.04842	High	2.96559	0
	KAGIANLYGIAGSTNVTGDQVK	4	12	4	C3KJC1;A0A060Y8H0;M3ZSY8;H2VEC8		2177.15	0	2.9e-10			High	3.78399					High	4.37172	High	4.36229			High	3.67389			1
	AGIANLYGIAGSTNVTGDQVK	4	12	4	A0A060Y8H0;C3KJC1;H2VEC8;M3ZSY8		2048.96	0	1.851e-09			High	3.1473					High	3.63421	High	3.2352			High	3.5904			0
F6KMG0	Betaine homocysteine S-methyltansferase (Fragment) OS=Epinephelus coioides PE=2 SV=1 - [F6KMG0_EPICO]	25	1	1	5	38		0				0				0				0			11.4004	13.96	3	4		0			5.26565	9.42	2	3	5.74483	9.42	2	2	11.8835	16.88	4	4	308	33.9588	7.6499
	Sequence	# PSMs	# Proteins	# Protein Groups	Protein Group Accessions	Modifications	MH+ [Da]	q-Value	PEP	A2	XCorr A2	B2	XCorr B2	C2	XCorr C2	D2	XCorr D2	E2	XCorr E2	F2	XCorr F2	G2	XCorr G2	H2	XCorr H2	I2	XCorr I2	# Missed Cleavages
	KNVDFLIAEYFEHVEEAEWAVQVLK	1	5	4	Q1KMD2;I3KAP1;H1ZRL5;F6KMG0		3006.55	0	2.22e-06	High	3.65461																	1
	GHADLLQHK	4	2	2	Q1KMD2;F6KMG0		1018.53	0	0.003107	High	2.80572	High	3.34228	High	3.37447											High	3.17584	0
	HVLEMQK	13	3	2	Q1KMD2;F6KMG0		884.433	0	0.003447	High	2.52172	High	2.52814	High	2.11163			High	2.38928	High	2.59344			High	2.42001	High	2.43399	0
	FIGGCCGFEPYHIR	9	7	4	Q1KMD2;H2V0K9;F6KMG0;I3KAP1	C5(Carbamidomethyl); C6(Carbamidomethyl)	1712.7	0	5.142e-08	High	2.35795	High	2.14074	High	2.50533			High	3.08872	High	3.17773					High	2.92084	0
	AGAQIIGVNCHFDPMTCVKAVK	4	1	1	F6KMG0	C10(Carbamidomethyl); C17(Carbamidomethyl)	2416.1	0	6.557e-06									High	3.67644			High	3.36046	High	3.32481	High	3.35285	1
	HVLEMQK	7	3	2	Q1KMD2;F6KMG0	M5(Oxidation)	900.449	0.003	0.08647			High	2.07249							High	1.74731	High	1.90518					0
H3C9H4	Uncharacterized protein (Fragment) OS=Tetraodon nigroviridis PE=3 SV=1 - [H3C9H4_TETNG]	25	17	2	19	94	38.3979	14.49	9	12	43.1556	14.16	11	17		0			8.84826	5.75	4	4	27.1809	10.4	7	10	23.201	10.07	8	11		0			28.3949	13.5	9	11	32.9865	13.27	9	15	904	99.5045	6.44287
	Sequence	# PSMs	# Proteins	# Protein Groups	Protein Group Accessions	Modifications	MH+ [Da]	q-Value	PEP	A2	XCorr A2	B2	XCorr B2	C2	XCorr C2	D2	XCorr D2	E2	XCorr E2	F2	XCorr F2	G2	XCorr G2	H2	XCorr H2	I2	XCorr I2	# Missed Cleavages
	TAACLAAGNTVVLKPAQVTPLTALK	2	48	5	G3PBH8;H3C9H4;I3J595;H2M0H9;H2SQT9	C4(Carbamidomethyl)	2508.32	0	0.05319	High	4.07889					High	4.55016											0
	SPLIIFSDCDMDK	11	16	4	H2SQT9;H3C9H4;H2T8G6;E7EXW7	C9(Carbamidomethyl)	1540.67	0	1.155e-12	High	3.65532	High	3.00307	High	2.83174			High	3.56742	High	3.38304	High	3.33494	High	2.84691	High	3.3205	0
	GGFTVFWADDGLDTGPILLQR	16	11	5	G3PBH8;H2SQT9;H3C9H4;I3J595;H2M0H9		2278.15	0	4.653e-06	High	3.55195	High	3.63994	High	3.76503			High	3.96623	High	3.83795	High	3.55956	High	3.68565	High	4.08727	0
	HGSIIYHPSLLPR	7	52	5	H2SQT9;H3C9H4;H2M0H9;I3J595;M3ZU09		1489.75	0	5.156e-08	High	3.2915	High	3.11347					High	3.16672	High	3.11463	High	3.15353	High	2.92601	High	3.07852	0
	IAVIGQSLFGQEVYK	8	11	4	G3PBH8;H3C9H4;I3J595;H2SQT9		1651.9	0	3.507e-08	High	3.13658	High	2.15687					High	3.48032			High	2.69876	High	3.0272			0
	EPIGVCAIVIPWNYPLMMLAWK	3	23	6	G3PBH8;H2SQT9;H3C9H4;H2M0H9;H2T8G6;E7EXW7	C6(Carbamidomethyl)	2601.34	0	7.645e-06	High	3.12359	High	2.71695															0
	KEPIGVCAIVIPWNYPLMMLAWK	5	23	6	H2SQT9;H3C9H4;H2T8G6;E7EXW7;G3PBH8;H2M0H9	C7(Carbamidomethyl)	2729.44	0	1.993e-07	High	2.79345	High	2.90165													High	3.20652	1
	EGATLVCGGK	7	3	1	H3C9H4	C7(Carbamidomethyl)	991.462	0	2.029e-05	High	2.64776	High	2.53417			High	2.34141			High	2.15309			High	2.63382	High	2.45635	0
	LGFTGSTEIGK	2	13	5	H2SQT9;H3C9H4;I3J595;G3PBH8;H2M0H9		1109.57	0	0.01481	High	2.1626													High	2.26898			0
	KGGFTVFWADDGLDTGPILLQR	1	5	3	G3PBH8;H3C9H4;H2M0H9		2406.26	0	1.971e-08			High	4.17102															1
	IDWNQSAEALHNWIR	2	4	2	H2M0H9;H3C9H4		1852.88	0	1.282e-09			High	3.51635															0
	ECDVEPNDTVNTIYKR	1	1	1	I3J595	C2(Carbamidomethyl)	1952.83	0	0.004066					High	2.54394													1
	KVSLELGGK	2	64	6	G3PBH8;H3C9H4;I3J595;H2SQT9;H2M0H9;H2T8G6		930.549	0	0.01193									High	2.56225	High	2.14764							1
	ECDVEPNDTVNTIYK	2	4	2	H3C9H4;I3J595	C2(Carbamidomethyl)	1796.78	0	0.0005711									High	2.13872					High	2.54733			0
	IQGSTIPINQARPNR	3	40	6	G3PBH8;H2SQT9;I3J595;H2M0H9;H3C9H4;E7EXW7		1664.87	0	0.05773													High	2.47622			High	2.30863	0
	GASAINWTLIHGDKK	1	47	6	G3PBH8;H3C9H4;I3J595;H2M0H9;M3ZU09;H2T8G6		1610.82	0	0.002364															High	2.47312			1
	GENCIAAGR	8	67	7	G3PBH8;H2SQT9;H3C9H4;H2M0H9;H2T8G6;E7EXW7;I3J595	C4(Carbamidomethyl)	947.39	0.001	0.01069			High	1.97579	High	1.78443	High	1.95669			High	1.94059			High	1.45313	High	1.8052	0
	FLFPEGVK	11	28	5	G3PBH8;H3C9H4;I3J595;H2SQT9;H2M0H9		936.518	0.001	0.03403			High	1.56081			High	1.51114	High	1.60565	High	1.57329	High	1.68978			High	1.49625	0
	YFAGWCDK	2	68	7	H2SQT9;H3C9H4;I3J595;H2M0H9;G3PBH8;H2T8G6;E7EXW7	C6(Carbamidomethyl)	1046.4	0.003	0.03457											High	1.55054					High	1.34265	0
I3J595	Uncharacterized protein (Fragment) OS=Oreochromis niloticus GN=LOC100704523 PE=3 SV=1 - [I3J595_ORENI]	25	45	3	19	84	33.5638	12.01	7	11		0			18.8161	7.58	5	7		0			28.8849	11.36	8	11	19.6071	9.96	8	10		0				0				0			924	101.796	6.44287
	Sequence	# PSMs	# Proteins	# Protein Groups	Protein Group Accessions	Modifications	MH+ [Da]	q-Value	PEP	A2	XCorr A2	B2	XCorr B2	C2	XCorr C2	D2	XCorr D2	E2	XCorr E2	F2	XCorr F2	G2	XCorr G2	H2	XCorr H2	I2	XCorr I2	# Missed Cleavages
	TAACLAAGNTVVLKPAQVTPLTALK	2	48	5	G3PBH8;H3C9H4;I3J595;H2M0H9;H2SQT9	C4(Carbamidomethyl)	2508.32	0	0.05319	High	4.07889					High	4.55016											0
	GGFTVFWADDGLDTGPILLQR	16	11	5	G3PBH8;H2SQT9;H3C9H4;I3J595;H2M0H9		2278.15	0	4.653e-06	High	3.55195	High	3.63994	High	3.76503			High	3.96623	High	3.83795	High	3.55956	High	3.68565	High	4.08727	0
	HGSIIYHPSLLPR	7	52	5	H2SQT9;H3C9H4;H2M0H9;I3J595;M3ZU09		1489.75	0	5.156e-08	High	3.2915	High	3.11347					High	3.16672	High	3.11463	High	3.15353	High	2.92601	High	3.07852	0
	GVINILPGSGALVGQR	5	1	1	I3J595		1550.86	0	3.274e-08	High	3.27964			High	3.06071			High	3.44546	High	3.15384							0
	IAVIGQSLFGQEVYK	8	11	4	G3PBH8;H3C9H4;I3J595;H2SQT9		1651.9	0	3.507e-08	High	3.13658	High	2.15687					High	3.48032			High	2.69876	High	3.0272			0
	EAFEEGEWGK	5	6	2	H2SQT9;I3J595		1181.48	0	0.0008625	High	2.20943	High	2.28789									High	1.95145			High	1.63872	0
	LGFTGSTEIGK	2	13	5	H2SQT9;H3C9H4;I3J595;G3PBH8;H2M0H9		1109.57	0	0.01481	High	2.1626													High	2.26898			0
	KGGFTVFWADDGLDTGPILLQR	1	5	3	G3PBH8;H3C9H4;H2M0H9		2406.26	0	1.971e-08			High	4.17102															1
	IDWNQSAEALHNWIR	2	4	2	H2M0H9;H3C9H4		1852.88	0	1.282e-09			High	3.51635															0
	ECDVEPNDTVNTIYKR	1	1	1	I3J595	C2(Carbamidomethyl)	1952.83	0	0.004066					High	2.54394													1
	LSDHPDVR	5	47	4	H2SQT9;I3J595;H2M0H9;G3PBH8		938.461	0	0.00135					High	2.41402	High	1.70087	High	1.8259	High	2.09594	High	1.79545					0
	KVSLELGGK	2	64	6	G3PBH8;H3C9H4;I3J595;H2SQT9;H2M0H9;H2T8G6		930.549	0	0.01193									High	2.56225	High	2.14764							1
	ECDVEPNDTVNTIYK	2	4	2	H3C9H4;I3J595	C2(Carbamidomethyl)	1796.78	0	0.0005711									High	2.13872					High	2.54733			0
	ADPLATEAEKDGVPVFK	1	6	1	H2SQT9		1786.86	0	0.1118													High	2.84917					1
	IQGSTIPINQARPNR	3	40	6	G3PBH8;H2SQT9;I3J595;H2M0H9;H3C9H4;E7EXW7		1664.87	0	0.05773													High	2.47622			High	2.30863	0
	GASAINWTLIHGDKK	1	47	6	G3PBH8;H3C9H4;I3J595;H2M0H9;M3ZU09;H2T8G6		1610.82	0	0.002364															High	2.47312			1
	GENCIAAGR	8	67	7	G3PBH8;H2SQT9;H3C9H4;H2M0H9;H2T8G6;E7EXW7;I3J595	C4(Carbamidomethyl)	947.39	0.001	0.01069			High	1.97579	High	1.78443	High	1.95669			High	1.94059			High	1.45313	High	1.8052	0
	FLFPEGVK	11	28	5	G3PBH8;H3C9H4;I3J595;H2SQT9;H2M0H9		936.518	0.001	0.03403			High	1.56081			High	1.51114	High	1.60565	High	1.57329	High	1.68978			High	1.49625	0
	YFAGWCDK	2	68	7	H2SQT9;H3C9H4;I3J595;H2M0H9;G3PBH8;H2T8G6;E7EXW7	C6(Carbamidomethyl)	1046.4	0.003	0.03457											High	1.55054					High	1.34265	0
H3C1L7	Uncharacterized protein OS=Tetraodon nigroviridis PE=3 SV=1 - [H3C1L7_TETNG]	24.93	3	0	6	69		0				0				0				0			24.2513	24.67	5	8		0				0				0				0			377	40.5857	7.28369
	Sequence	# PSMs	# Proteins	# Protein Groups	Protein Group Accessions	Modifications	MH+ [Da]	q-Value	PEP	A2	XCorr A2	B2	XCorr B2	C2	XCorr C2	D2	XCorr D2	E2	XCorr E2	F2	XCorr F2	G2	XCorr G2	H2	XCorr H2	I2	XCorr I2	# Missed Cleavages
	AAVAWEPNKPLVIEEIEVAPPQANEIR	2	4	2	Q4SYL2;H3C1L7		2983.54	0	8.214e-14	High	4.18479							High	3.64534									0
	VEPGSTCAVFGLGAVGLAAVMGCK	42	16	7	G3NPB1;Q4SYL2;I3KTT7;H2MZR4;F5BZL7;H2MTI3;H3C1L7	C7(Carbamidomethyl); C23(Carbamidomethyl)	2351.16	0	2.073e-07	High	4.02743	High	3.97449	High	3.95296	High	4.10712	High	3.65595	High	4.17912	High	4.05672	High	4.10421	High	3.82764	0
	IDPAAPLDK	11	18	7	H2MTI3;Q4SYL2;M4ALN8;G3NPB1;I3KTT7;H3C1L7;F5BZL7		939.489	0	0.0001361	High	2.50912	High	2.47741			High	1.94005	High	2.37332	High	2.36911					High	2.25606	0
	IIAVDINPDKFEK	8	7	3	H3C1L7;I3KTT7;Q4SYL2		1501.76	0	1.856e-08			High	3.62956					High	3.62863	High	3.55561	High	3.62467			High	3.16926	1
	RIIAVDINPDKFEK	4	7	3	I3KTT7;Q4SYL2;H3C1L7		1657.85	0	8.336e-05			High	3.49461	High	3.48049					High	3.25851							2
	IVATGVCHTDLYHLFEGMHK	2	6	3	G3NPB1;I3KTT7;H3C1L7	C7(Carbamidomethyl)	2328.11	0	0.1333									High	2.92893			High	3.64381					0
H2T3Z9	Phosphorylase OS=Takifugu rubripes GN=LOC101073278 PE=3 SV=1 - [H2T3Z9_TAKRU]	24.88	1	2	16	145	57.5004	20.33	13	19	73.4259	22.66	13	27	47.4004	13.79	8	16	38.1634	9.93	6	12	30.9068	10.98	7	11		0			44.5134	16	9	15		0			32.6555	14.49	8	11	856	98.2953	6.48096
	Sequence	# PSMs	# Proteins	# Protein Groups	Protein Group Accessions	Modifications	MH+ [Da]	q-Value	PEP	A2	XCorr A2	B2	XCorr B2	C2	XCorr C2	D2	XCorr D2	E2	XCorr E2	F2	XCorr F2	G2	XCorr G2	H2	XCorr H2	I2	XCorr I2	# Missed Cleavages
	RWLLLCNPGLAELIAEVIGEDYVK	4	5	4	H2T3Z9;G3PE30;H2LYL0;H3DPT3	C6(Carbamidomethyl)	2771.46	0	8.349e-13	High	4.713	High	4.06844													High	4.59402	1
	ARPEYMLPVHFYGR	10	13	6	G3PE30;H3DPT3;I3IVP0;H2T3Z9;W5N243;W5K6Y4		1735.82	0	6.336e-09	High	3.59349	High	3.35057	High	3.3176					High	3.42051	High	3.18135	High	3.57877	High	2.96889	0
	VAIQLNDTHPAMAIPELMR	10	11	5	H2T3Z9;H2LYL0;I3IVP0;W5K6Y4;W5N243		2120.01	0	1.431e-09	High	3.5216	High	3.73652	High	3.69674					High	2.92231	High	2.9515	High	2.91728			0
	DFNVGDYIQAVLDR	29	19	5	H2T3Z9;H2LYL0;I3IVP0;W5K6Y4;H3DPT3		1624.73	0	7.597e-06	High	3.44593	High	3.37625	High	3.74274	High	3.72922	High	3.58235	High	3.0836	High	3.36579	High	3.49496	High	3.48424	0
	LKQEYFVVAATLQDIIR	22	21	6	H2T3Z9;H2LYL0;I3IVP0;G3PE30;H3DPT3;W5N243		2007.1	0	0.004754	High	3.36489	High	3.55683	High	3.69574	High	4.50966	High	3.56432	High	3.47473	High	3.53637	High	3.60853	High	3.28091	1
	LNDFVDDAAFIRDVSK	2	1	1	H2T3Z9		1824.85	0	1.61e-06	High	3.145																	1
	LNDFVDDAAFIR	9	1	1	H2T3Z9		1395.62	0	0.05472	High	2.77824	High	2.70247	High	2.67568	High	2.94799	High	2.88209			High	2.91354			High	2.80874	0
	TITEYATEVWGVEPTDLK	16	5	3	H2T3Z9;H2LYL0;H3DPT3		2051.95	0	6.661e-05	High	2.72474	High	2.69546	High	2.49043	High	2.88769	High	2.71481	High	2.72517	High	2.71901	High	2.69253	High	2.91009	0
	TFAYTNHTVLPEALER	12	22	7	H2T3Z9;H2LYL0;I3IVP0;W5K6Y4;W5N243;G3PE30;H3DPT3		1861.87	0	0.1173	High	2.50443	High	2.68011	High	2.66409	High	2.73861	High	2.45638	High	2.72285			High	2.425	High	2.57776	0
	DYYFALAHTVR	4	12	6	H2T3Z9;G3PE30;H2LYL0;H3DPT3;I3IVP0;W5K6Y4		1355.61	0	0.03677	High	2.44145	High	2.28024									High	2.50264	High	2.71035			0
	EAIEETAR	11	6	2	H2T3Z9;W5K6Y4		918.448	0	0.0003806	High	2.41342	High	2.21329	High	2.35679	High	2.05224	High	2.31274	High	2.16835			High	2.34352			0
	YEYGIFNQK	7	15	6	H2T3Z9;G3PE30;H2LYL0;H3DPT3;I3IVP0;W5N243		1161.52	0	0.01649	High	1.93435	High	1.88079					High	1.82111	High	1.65456			High	1.78844	High	1.49818	0
	VIPATDLSEQISTAGTEASGTGNMK	6	16	7	H2T3Z9;G3PE30;H2LYL0;I3IVP0;W5K6Y4;W5N243;H3DPT3		2478.13	0	4.38e-06			High	3.03454							High	3.17198	High	3.31312	High	2.91965			0
	APNDFNLR	1	10	5	H2T3Z9;G3PE30;H3DPT3;W5N243;W5K6Y4		946.439	0.003	0.07356	High	2.18923																	0
	IFVDIEK	1	8	4	H2T3Z9;G3PE30;H3DPT3;W5K6Y4		863.453	0.005	0.3083													High	1.8593					0
	HGNPWEK	1	12	6	H2T3Z9;G3PE30;H2LYL0;I3IVP0;W5K6Y4;W5N243		867.4	0.007	0.2101			High	2.09069															0
G3QBU5	Uncharacterized protein OS=Gasterosteus aculeatus PE=3 SV=1 - [G3QBU5_GASAC]	24.83	105	1	5	37		0			9.76848	13.09	3	4		0			14.0012	22.15	4	5	15.038	22.15	4	5		0				0				0			9.34958	12.08	3	4	298	32.774	9.72998
	Sequence	# PSMs	# Proteins	# Protein Groups	Protein Group Accessions	Modifications	MH+ [Da]	q-Value	PEP	A2	XCorr A2	B2	XCorr B2	C2	XCorr C2	D2	XCorr D2	E2	XCorr E2	F2	XCorr F2	G2	XCorr G2	H2	XCorr H2	I2	XCorr I2	# Missed Cleavages
	YFPTQALNFAFK	16	113	2	G3QBU5;Q7ZT24		1446.73	0	1.808e-05	High	2.36451	High	2.54095	High	2.29758	High	2.50846	High	2.7917	High	2.34382	High	2.56543	High	2.35391	High	2.39772	0
	TAVAPIER	2	89	2	Q7ZT24;G3QBU5		856.479	0	0.002667	High	2.02025															High	1.99537	0
	GMGGAFVLVLYDELKK	11	109	2	G3QBU5;Q7ZT24		1739.92	0	1.796e-06			High	3.33534			High	3.00845	High	2.86304	High	3.18063	High	3.23507	High	3.21842	High	2.58195	1
	EFNGLGDCLAK	3	1	1	G3QBU5	C8(Carbamidomethyl)	1223.58	0	0.002719			High	1.83389			High	2.23893	High	2.86482									0
	YFAGNLASGGAAGATSLCFVYPLDFAR	5	102	2	G3QBU5;Q7ZT24	C18(Carbamidomethyl)	2796.37	0	7.311e-11							High	3.64684	High	4.01968	High	3.52847			High	3.90995			0
Q7ZT24	ADP/ATP translocase (Fragment) OS=Glandirana rugosa GN=AAT-Yec PE=2 SV=1 - [Q7ZT24_GLARU]	24.83	112	1	5	42	11.6042	10	3	5		0			6.3484	7.24	2	3		0				0			21.7886	22.07	4	8	15.7217	12.76	3	6	14.1714	22.07	4	5	9.34958	12.41	3	4	290	32.2248	9.78857
	Sequence	# PSMs	# Proteins	# Protein Groups	Protein Group Accessions	Modifications	MH+ [Da]	q-Value	PEP	A2	XCorr A2	B2	XCorr B2	C2	XCorr C2	D2	XCorr D2	E2	XCorr E2	F2	XCorr F2	G2	XCorr G2	H2	XCorr H2	I2	XCorr I2	# Missed Cleavages
	YFPTQALNFAFK	16	113	2	G3QBU5;Q7ZT24		1446.73	0	1.808e-05	High	2.36451	High	2.54095	High	2.29758	High	2.50846	High	2.7917	High	2.34382	High	2.56543	High	2.35391	High	2.39772	0
	TAVAPIER	2	89	2	Q7ZT24;G3QBU5		856.479	0	0.002667	High	2.02025															High	1.99537	0
	GMGGAFVLVLYDELKK	11	109	2	G3QBU5;Q7ZT24		1739.92	0	1.796e-06			High	3.33534			High	3.00845	High	2.86304	High	3.18063	High	3.23507	High	3.21842	High	2.58195	1
	YFAGNLASGGAAGATSLCFVYPLDFAR	5	102	2	G3QBU5;Q7ZT24	C18(Carbamidomethyl)	2796.37	0	7.311e-11							High	3.64684	High	4.01968	High	3.52847			High	3.90995			0
	EQGFVSFWR	8	8	1	Q7ZT24		1155.52	0.001	0.2073	High	2.54381			High	2.10281					High	2.3229	High	2.34756	High	1.74506			0
M3ZN29	Uncharacterized protein OS=Xiphophorus maculatus PE=3 SV=1 - [M3ZN29_XIPMA]	24.81	13	1	3	12		0			9.60625	24.81	3	4	2.41	9.02	1	1		0				0				0				0				0							133	15.0244	6.72705
	Sequence	# PSMs	# Proteins	# Protein Groups	Protein Group Accessions	Modifications	MH+ [Da]	q-Value	PEP	A2	XCorr A2	B2	XCorr B2	C2	XCorr C2	D2	XCorr D2	E2	XCorr E2	F2	XCorr F2	G2	XCorr G2	H2	XCorr H2	I2	XCorr I2	# Missed Cleavages
	ALGVGFATR	9	41	4	S4S3R9;H2M559;M3ZN29;Q4RKE4		891.484	0	0.01222	High	2.76996	High	2.2028			High	2.3284	High	2.28331	High	2.24729	High	2.21274	High	2.15558			0
	MISSENFDDYMK	1	3	1	M3ZN29		1479.59	0	4.357e-06			High	3.08107															0
	QSWDGKETNIER	2	8	2	C1BM30;M3ZN29		1462.64	0.002	0.01439			High	2.33796	High	2.41													1
G3PPY9	Uncharacterized protein OS=Gasterosteus aculeatus PE=4 SV=1 - [G3PPY9_GASAC]	24.78	1	1	1	3	4.18116	24.78	1	1					2.62568	24.78	1	1													2.99774	24.78	1	1									113	12.6273	4.71631
	Sequence	# PSMs	# Proteins	# Protein Groups	Protein Group Accessions	Modifications	MH+ [Da]	q-Value	PEP	A2	XCorr A2	B2	XCorr B2	C2	XCorr C2	D2	XCorr D2	E2	XCorr E2	F2	XCorr F2	G2	XCorr G2	H2	XCorr H2	I2	XCorr I2	# Missed Cleavages
	SANMLAQETAQLEEQLQGWGEVILAGDR	3	1	1	G3PPY9		3057.57	0	4.174e-11	High	4.18116			High	2.62568							High	2.99774					0
H2MZ25	Uncharacterized protein OS=Oryzias latipes GN=LOC101162421 PE=3 SV=1 - [H2MZ25_ORYLA]	24.75	118	3	4	10					6.6289	16.34	3	3					2.57021	7.92	1	1	2.58384	4.46	1	1		0			6.0533	16.34	2	2	4.98432	4.46	1	2	2.53123	4.46	1	1	202	22.4063	6.21436
	Sequence	# PSMs	# Proteins	# Protein Groups	Protein Group Accessions	Modifications	MH+ [Da]	q-Value	PEP	A2	XCorr A2	B2	XCorr B2	C2	XCorr C2	D2	XCorr D2	E2	XCorr E2	F2	XCorr F2	G2	XCorr G2	H2	XCorr H2	I2	XCorr I2	# Missed Cleavages
	EFADNLGIPFLETSAK	3	3	1	H2MZ25		1751.89	0	0.07423			High	2.50288			High	2.57021					High	2.57713					0
	KVVDYTTAK	5	128	2	G9KJR2;H2MZ25		1024.56	0	0.001331			High	2.48637					High	2.58384					High	2.58176	High	2.53123	1
	SATNVEQAFMTMAAEIK	1	9	1	H2MZ25		1841.89	0	0.02063													High	3.47617					0
	YASENVNK	1	113	1	H2MZ25		924.439	0.005	0.1072			High	1.63966															0
F6KMQ6	Alcohol dehydrogenase 3-like protein (Fragment) OS=Epinephelus coioides PE=2 SV=1 - [F6KMQ6_EPICO]	24.66	1	1	2	7		0			4.68007	24.66	2	2		0			1.64998	10.96	1	1	2.05814	10.96	1	1		0			2.03539	10.96	1	1		0							73	8.09334	9.64209
	Sequence	# PSMs	# Proteins	# Protein Groups	Protein Group Accessions	Modifications	MH+ [Da]	q-Value	PEP	A2	XCorr A2	B2	XCorr B2	C2	XCorr C2	D2	XCorr D2	E2	XCorr E2	F2	XCorr F2	G2	XCorr G2	H2	XCorr H2	I2	XCorr I2	# Missed Cleavages
	SKDGVPQMVK	3	6	3	G3NPB1;F6KMQ6;H2MTI3		1088.52	0	0.00294	High	2.54104	High	2.67726	High	2.56482													1
	PIQLIAGR	4	1	1	F6KMQ6		867.511	0.001	0.03661			High	2.00281			High	1.64998	High	2.05814			High	2.03539					0
A9JPH9	Glyceraldehyde-3-phosphate dehydrogenase OS=Platichthys flesus GN=gapdh PE=2 SV=1 - [A9JPH9_PLAFE]	24.62	1	3	5	30		0				0				0				0				0				0				0				0			17.9078	15.92	3	5	333	35.8433	8.22119
	Sequence	# PSMs	# Proteins	# Protein Groups	Protein Group Accessions	Modifications	MH+ [Da]	q-Value	PEP	A2	XCorr A2	B2	XCorr B2	C2	XCorr C2	D2	XCorr D2	E2	XCorr E2	F2	XCorr F2	G2	XCorr G2	H2	XCorr H2	I2	XCorr I2	# Missed Cleavages
	VINDNFGIIEGLMSTVHAITATQK	12	3	3	A9JPH9;Q155W8;A1IGU6		2572.37	0	0.0004062	High	3.79418	High	4.01684	High	3.8475	High	3.55353	High	3.84016			High	3.7963	High	3.98093	High	4.41317	0
	KVEIVAINDPFIDLEYMVYMFK	7	5	3	Q155W8;B5SXM1;A9JPH9		2677.35	0	2.783e-08	High	3.52437	High	5.06725	High	4.51584							High	4.49994			High	4.34555	1
	VINDNFGIIEGLMSTVHAITATQK	5	1	1	Q155W8	M13(Oxidation)	2588.3	0	0.05433	High	3.43454					High	3.80485	High	3.26931	High	3.16145	High	3.63306					0
	VPTPNVSVVDLTVR	3	6	3	B5SXM1;Q155W8;A1IGU6		1495.78	0	0.004588			High	3.18634			High	2.55812					High	3.50176					0
	GASQNIIPASTGAAK	2	4	1	Q155W8		1385.7	0	0.06613							High	3.03378	High	2.98538									0
	LTGMAFR	1	2	1	A9JPH9		795.38	0.009	0.2284																	High	1.67523	0
H2SQT9	Uncharacterized protein (Fragment) OS=Takifugu rubripes GN=LOC101063025 PE=3 SV=1 - [H2SQT9_TAKRU]	24.58	21	2	17	92	40.1554	14.64	9	13	32.3195	12.51	9	14	18.6569	7.37	5	7		0				0			23.1438	9.94	8	11	28.5618	13.41	9	11		0			30.3144	13.41	9	14	895	98.6803	6.771
	Sequence	# PSMs	# Proteins	# Protein Groups	Protein Group Accessions	Modifications	MH+ [Da]	q-Value	PEP	A2	XCorr A2	B2	XCorr B2	C2	XCorr C2	D2	XCorr D2	E2	XCorr E2	F2	XCorr F2	G2	XCorr G2	H2	XCorr H2	I2	XCorr I2	# Missed Cleavages
	TAACLAAGNTVVLKPAQVTPLTALK	2	48	5	G3PBH8;H3C9H4;I3J595;H2M0H9;H2SQT9	C4(Carbamidomethyl)	2508.32	0	0.05319	High	4.07889					High	4.55016											0
	SPLIIFSDCDMDK	11	16	4	H2SQT9;H3C9H4;H2T8G6;E7EXW7	C9(Carbamidomethyl)	1540.67	0	1.155e-12	High	3.65532	High	3.00307	High	2.83174			High	3.56742	High	3.38304	High	3.33494	High	2.84691	High	3.3205	0
	GGFTVFWADDGLDTGPILLQR	16	11	5	G3PBH8;H2SQT9;H3C9H4;I3J595;H2M0H9		2278.15	0	4.653e-06	High	3.55195	High	3.63994	High	3.76503			High	3.96623	High	3.83795	High	3.55956	High	3.68565	High	4.08727	0
	HGSIIYHPSLLPR	7	52	5	H2SQT9;H3C9H4;H2M0H9;I3J595;M3ZU09		1489.75	0	5.156e-08	High	3.2915	High	3.11347					High	3.16672	High	3.11463	High	3.15353	High	2.92601	High	3.07852	0
	IAVIGQSLFGQEVYK	8	11	4	G3PBH8;H3C9H4;I3J595;H2SQT9		1651.9	0	3.507e-08	High	3.13658	High	2.15687					High	3.48032			High	2.69876	High	3.0272			0
	EPIGVCAIVIPWNYPLMMLAWK	3	23	6	G3PBH8;H2SQT9;H3C9H4;H2M0H9;H2T8G6;E7EXW7	C6(Carbamidomethyl)	2601.34	0	7.645e-06	High	3.12359	High	2.71695															0
	KEPIGVCAIVIPWNYPLMMLAWK	5	23	6	H2SQT9;H3C9H4;H2T8G6;E7EXW7;G3PBH8;H2M0H9	C7(Carbamidomethyl)	2729.44	0	1.993e-07	High	2.79345	High	2.90165													High	3.20652	1
	EAFEEGEWGK	5	6	2	H2SQT9;I3J595		1181.48	0	0.0008625	High	2.20943	High	2.28789									High	1.95145			High	1.63872	0
	LGFTGSTEIGK	2	13	5	H2SQT9;H3C9H4;I3J595;G3PBH8;H2M0H9		1109.57	0	0.01481	High	2.1626													High	2.26898			0
	GASAINWTLIHGDQK	1	6	1	H2SQT9		1610.76	0	0.005114					High	2.61373													0
	LSDHPDVR	5	47	4	H2SQT9;I3J595;H2M0H9;G3PBH8		938.461	0	0.00135					High	2.41402	High	1.70087	High	1.8259	High	2.09594	High	1.79545					0
	KVSLELGGK	2	64	6	G3PBH8;H3C9H4;I3J595;H2SQT9;H2M0H9;H2T8G6		930.549	0	0.01193									High	2.56225	High	2.14764							1
	ADPLATEAEKDGVPVFK	1	6	1	H2SQT9		1786.86	0	0.1118													High	2.84917					1
	IQGSTIPINQARPNR	3	40	6	G3PBH8;H2SQT9;I3J595;H2M0H9;H3C9H4;E7EXW7		1664.87	0	0.05773													High	2.47622			High	2.30863	0
	GENCIAAGR	8	67	7	G3PBH8;H2SQT9;H3C9H4;H2M0H9;H2T8G6;E7EXW7;I3J595	C4(Carbamidomethyl)	947.39	0.001	0.01069			High	1.97579	High	1.78443	High	1.95669			High	1.94059			High	1.45313	High	1.8052	0
	FLFPEGVK	11	28	5	G3PBH8;H3C9H4;I3J595;H2SQT9;H2M0H9		936.518	0.001	0.03403			High	1.56081			High	1.51114	High	1.60565	High	1.57329	High	1.68978			High	1.49625	0
	YFAGWCDK	2	68	7	H2SQT9;H3C9H4;I3J595;H2M0H9;G3PBH8;H2T8G6;E7EXW7	C6(Carbamidomethyl)	1046.4	0.003	0.03457											High	1.55054					High	1.34265	0
F1AQ84	Glutathione S-transferase zeta 1 isoform 2 OS=Oplegnathus fasciatus PE=2 SV=1 - [F1AQ84_OPLFA]	24.55	4	1	3	39	14.6623	14.09	2	5	11.1108	9.55	1	4	20.998	24.55	3	7	11.8933	14.09	2	4	8.55894	14.09	2	3	14.7767	14.09	2	5	10.6465	14.09	2	4	10.1215	9.55	1	3	12.8744	20	2	4	220	24.716	8.41162
	Sequence	# PSMs	# Proteins	# Protein Groups	Protein Group Accessions	Modifications	MH+ [Da]	q-Value	PEP	A2	XCorr A2	B2	XCorr B2	C2	XCorr C2	D2	XCorr D2	E2	XCorr E2	F2	XCorr F2	G2	XCorr G2	H2	XCorr H2	I2	XCorr I2	# Missed Cleavages
	MISDIIASGIQPLQNLYVIQK	29	4	1	F1AQ84		2344.31	0	3.353e-05	High	4.10836	High	3.45131	High	3.54602	High	3.65036	High	3.5709	High	3.78094	High	3.45786	High	3.86117	High	3.57492	0
	GFQALEPILK	6	4	2	C3KHD8;F1AQ84		1115.62	0	0.004787	High	1.71539			High	2.07817	High	2.04559	High	2.14451	High	1.64312	High	1.80234					0
	YCVGDEISMADICLVPQVYNAER	4	4	2	F1AQ84;A0A060WHV4	C2(Carbamidomethyl); C13(Carbamidomethyl)	2702.24	0	2.095e-07					High	3.66685											High	3.5576	0
B2RFG5	Lysozyme OS=Sparus aurata GN=lys PE=2 SV=1 - [B2RFG5_SPAAU]	24.47	6	3	3	23	9.10531	13.3	2	3	6.34353	7.45	1	2	6.89277	7.45	1	2	10.8105	18.62	2	3	7.2466	7.45	1	2	6.57383	7.45	1	2	8.92849	13.3	2	3	9.94551	18.62	2	3	10.8204	18.62	2	3	188	20.234	7.48877
	Sequence	# PSMs	# Proteins	# Protein Groups	Protein Group Accessions	Modifications	MH+ [Da]	q-Value	PEP	A2	XCorr A2	B2	XCorr B2	C2	XCorr C2	D2	XCorr D2	E2	XCorr E2	F2	XCorr F2	G2	XCorr G2	H2	XCorr H2	I2	XCorr I2	# Missed Cleavages
	YGIDPAIIAAIISR	18	6	1	B2RFG5		1472.86	0	4.874e-13	High	3.5407	High	3.43893	High	3.59814	High	3.72868	High	3.76079	High	3.33623	High	3.40925	High	3.65594	High	3.63941	0
	GGIAAYNFGVK	2	1	1	B2RFG5		1096.53	0	0.002448	High	2.2232											High	2.11719					0
	GAWDSEEHLCQGAEILVDFIK	3	1	1	B2RFG5	C10(Carbamidomethyl)	2417.16	0	0.0001115							High	3.42236							High	2.98229	High	3.82815	0
H2M0H9	Uncharacterized protein (Fragment) OS=Oryzias latipes GN=LOC101174660 PE=3 SV=1 - [H2M0H9_ORYLA]	24.43	51	3	19	75		0			35.4615	9.73	8	14		0				0				0			18.5542	9.62	8	10		0				0				0			925	101.985	6.80029
	Sequence	# PSMs	# Proteins	# Protein Groups	Protein Group Accessions	Modifications	MH+ [Da]	q-Value	PEP	A2	XCorr A2	B2	XCorr B2	C2	XCorr C2	D2	XCorr D2	E2	XCorr E2	F2	XCorr F2	G2	XCorr G2	H2	XCorr H2	I2	XCorr I2	# Missed Cleavages
	TAACLAAGNTVVLKPAQVTPLTALK	2	48	5	G3PBH8;H3C9H4;I3J595;H2M0H9;H2SQT9	C4(Carbamidomethyl)	2508.32	0	0.05319	High	4.07889					High	4.55016											0
	GGFTVFWADDGLDTGPILLQR	16	11	5	G3PBH8;H2SQT9;H3C9H4;I3J595;H2M0H9		2278.15	0	4.653e-06	High	3.55195	High	3.63994	High	3.76503			High	3.96623	High	3.83795	High	3.55956	High	3.68565	High	4.08727	0
	HGSIIYHPSLLPR	7	52	5	H2SQT9;H3C9H4;H2M0H9;I3J595;M3ZU09		1489.75	0	5.156e-08	High	3.2915	High	3.11347					High	3.16672	High	3.11463	High	3.15353	High	2.92601	High	3.07852	0
	EPIGVCAIVIPWNYPLMMLAWK	3	23	6	G3PBH8;H2SQT9;H3C9H4;H2M0H9;H2T8G6;E7EXW7	C6(Carbamidomethyl)	2601.34	0	7.645e-06	High	3.12359	High	2.71695															0
	KEPIGVCAIVIPWNYPLMMLAWK	5	23	6	H2SQT9;H3C9H4;H2T8G6;E7EXW7;G3PBH8;H2M0H9	C7(Carbamidomethyl)	2729.44	0	1.993e-07	High	2.79345	High	2.90165													High	3.20652	1
	LGFTGSTEIGK	2	13	5	H2SQT9;H3C9H4;I3J595;G3PBH8;H2M0H9		1109.57	0	0.01481	High	2.1626													High	2.26898			0
	KGGFTVFWADDGLDTGPILLQR	1	5	3	G3PBH8;H3C9H4;H2M0H9		2406.26	0	1.971e-08			High	4.17102															1
	IDWNQSAEAIHNWIR	2	4	2	H2M0H9;H3C9H4		1852.88	0	1.282e-09			High	3.51635															0
	ECDVEPNDTVNTIYKR	1	1	1	I3J595	C2(Carbamidomethyl)	1952.83	0	0.004066					High	2.54394													1
	LSDHPDVR	5	47	4	H2SQT9;I3J595;H2M0H9;G3PBH8		938.461	0	0.00135					High	2.41402	High	1.70087	High	1.8259	High	2.09594	High	1.79545					0
	KVSLELGGK	2	64	6	G3PBH8;H3C9H4;I3J595;H2SQT9;H2M0H9;H2T8G6		930.549	0	0.01193									High	2.56225	High	2.14764							1
	ECDVEPNDTVNTIYK	2	4	2	H3C9H4;I3J595	C2(Carbamidomethyl)	1796.78	0	0.0005711									High	2.13872					High	2.54733			0
	ADPLATEAEKDGVPVFK	1	6	1	H2SQT9		1786.86	0	0.1118													High	2.84917					1
	IQGSTIPINQARPNR	3	40	6	G3PBH8;H2SQT9;I3J595;H2M0H9;H3C9H4;E7EXW7		1664.87	0	0.05773													High	2.47622			High	2.30863	0
	GASAINWTLIHGDKK	1	47	6	G3PBH8;H3C9H4;I3J595;H2M0H9;M3ZU09;H2T8G6		1610.82	0	0.002364															High	2.47312			1
	GENCIAAGR	8	67	7	G3PBH8;H2SQT9;H3C9H4;H2M0H9;H2T8G6;E7EXW7;I3J595	C4(Carbamidomethyl)	947.39	0.001	0.01069			High	1.97579	High	1.78443	High	1.95669			High	1.94059			High	1.45313	High	1.8052	0
	FLFPEGVK	11	28	5	G3PBH8;H3C9H4;I3J595;H2SQT9;H2M0H9		936.518	0.001	0.03403			High	1.56081			High	1.51114	High	1.60565	High	1.57329	High	1.68978			High	1.49625	0
	LFVEESIHDQFVK	1	1	1	H2M0H9		1590.82	0.003	0.04121											High	2.10093							0
	YFAGWCDK	2	68	7	H2SQT9;H3C9H4;I3J595;H2M0H9;G3PBH8;H2T8G6;E7EXW7	C6(Carbamidomethyl)	1046.4	0.003	0.03457											High	1.55054					High	1.34265	0
G3NRQ4	Uncharacterized protein OS=Gasterosteus aculeatus PE=3 SV=1 - [G3NRQ4_GASAC]	23.79	1	3	6	24		0				0				0			11.7699	13.55	3	3		0				0								0				0			391	43.2806	7.25439
	Sequence	# PSMs	# Proteins	# Protein Groups	Protein Group Accessions	Modifications	MH+ [Da]	q-Value	PEP	A2	XCorr A2	B2	XCorr B2	C2	XCorr C2	D2	XCorr D2	E2	XCorr E2	F2	XCorr F2	G2	XCorr G2	H2	XCorr H2	I2	XCorr I2	# Missed Cleavages
	FIGGCCGFEPYHIR	9	7	4	Q1KMD2;H2V0K9;F6KMG0;I3KAP1	C5(Carbamidomethyl); C6(Carbamidomethyl)	1712.7	0	5.142e-08	High	2.35795	High	2.14074	High	2.50533			High	3.08872	High	3.17773					High	2.92084	0
	AGPWTPEATVTHPEAVR	10	2	2	Q1KMD2;H1ZRL5		1818.84	0	0.000588			High	2.56876					High	2.84215	High	2.58502			High	2.66371	High	2.46905	0
	AHYMVQPLAYHTPDCNCQGFIDLPEFPFALEPR	2	3	2	Q1KMD2;G3NRQ4	C15(Carbamidomethyl); C17(Carbamidomethyl)	3933.79	0	2.688e-12							High	4.39064			High	5.06033							0
	LNSGEVVIGDGGFVFALEK	1	2	1	G3NRQ4		1950.99	0	0.07932							High	3.8029											0
	LNSGEVVIGDGGFVFALEKR	1	2	1	G3NRQ4		2107.05	0	0.04197							High	3.57635											1
	EATSQDQLK	1	1	1	G3NRU1		1019.48	0.009	0.2865			High	1.95468															0
D3TJL0	Glutathione S-transferase(Rho) OS=Siniperca chuatsi PE=2 SV=1 - [D3TJL0_SINCH]	23.56	13	2	5	26	9.10568	14.67	3	4	7.51317	12.44	2	3		0			3.25454	6.67	1	1		0				0				0				0				0			225	25.999	8.33838
	Sequence	# PSMs	# Proteins	# Protein Groups	Protein Group Accessions	Modifications	MH+ [Da]	q-Value	PEP	A2	XCorr A2	B2	XCorr B2	C2	XCorr C2	D2	XCorr D2	E2	XCorr E2	F2	XCorr F2	G2	XCorr G2	H2	XCorr H2	I2	XCorr I2	# Missed Cleavages
	DMTLLWGSGSPPCWR	11	19	1	D3TJL0	C13(Carbamidomethyl)	1762.73	0	2.552e-05	High	3.02025	High	2.54336	High	2.63643	High	3.25454	High	2.99084	High	2.86036	High	3.22129			High	3.3435	0
	MADVIYYNWK	8	6	2	Q6USB8;D3TJL0		1302.6	0	0.000135	High	2.57209							High	2.47651	High	2.65397	High	2.42097			High	2.46088	0
	VPEGERHDSAVKR	1	7	2	D3TJL0;Q6USB8		1479.75	0	7.913e-06			High	2.53324															2
	FGLCEER	1	2	1	D3TJL0	C4(Carbamidomethyl)	910.387	0.002	0.2531													High	1.81395					0
	VMIALEEK	5	9	2	D3TJL0;Q6USB8		932.485	0.003	0.09154	High	1.90534			High	1.55509					High	1.59703			High	1.55066			0
E3TDF8	Ribonuclease uk114 OS=Ictalurus furcatus GN=UK114 PE=2 SV=1 - [E3TDF8_ICTFU]	23.53	29	2	3	13	9.85005	23.53	3	4	6.85031	15.44	2	3		0							4.56023	7.35	1	2					6.49468	15.44	2	3	2.32947	7.35	1	1					136	14.4374	7.18115
	Sequence	# PSMs	# Proteins	# Protein Groups	Protein Group Accessions	Modifications	MH+ [Da]	q-Value	PEP	A2	XCorr A2	B2	XCorr B2	C2	XCorr C2	D2	XCorr D2	E2	XCorr E2	F2	XCorr F2	G2	XCorr G2	H2	XCorr H2	I2	XCorr I2	# Missed Cleavages
	QALINMGEILK	2	8	1	E3TDF8		1229.65	0	1.371e-05	High	3.16128	High	2.93963															0
	AAYQVAALPR	9	30	2	C3KK60;E3TDF8		1059.58	0	1.678e-05	High	2.38881	High	1.96082					High	2.58545			High	1.97492	High	2.32947			0
	AAGCGYENVVK	2	3	1	E3TDF8	C4(Carbamidomethyl)	1167.53	0	0.09231	High	2.15661											High	2.60968					0
K4FTE4	Histone H3 OS=Callorhynchus milii PE=2 SV=1 - [K4FTE4_CALMI]	23.53	1	1	1	2																		0			2.26189	23.53	1	1		0			3.75752	23.53	1	1		0			136	15.3465	11.2681
	Sequence	# PSMs	# Proteins	# Protein Groups	Protein Group Accessions	Modifications	MH+ [Da]	q-Value	PEP	A2	XCorr A2	B2	XCorr B2	C2	XCorr C2	D2	XCorr D2	E2	XCorr E2	F2	XCorr F2	G2	XCorr G2	H2	XCorr H2	I2	XCorr I2	# Missed Cleavages
	FQSVAIGALQEASEAYLVGLFEDTNLCAIHAK	2	1	1	K4FTE4	C27(Carbamidomethyl)	3465.73	0	8.915e-05											High	2.26189			High	3.75752			0
A5X7N4	NADH dehydrogenase subunit 5 (Fragment) OS=Bassaricyon alleni GN=NADH5 PE=4 SV=1 - [A5X7N4_9CARN]	23.47	1	1	1	1																					0	23.47	1	1													98	11.3919	9.36377
	Sequence	# PSMs	# Proteins	# Protein Groups	Protein Group Accessions	Modifications	MH+ [Da]	q-Value	PEP	A2	XCorr A2	B2	XCorr B2	C2	XCorr C2	D2	XCorr D2	E2	XCorr E2	F2	XCorr F2	G2	XCorr G2	H2	XCorr H2	I2	XCorr I2	# Missed Cleavages
	SSAMVTLLVLTLPILMTNTQIYK	1	1	1	A5X7N4	M16(Oxidation)	2566.3	0.006	0.08651											High	0.968972							0
H2SV41	Uncharacterized protein (Fragment) OS=Takifugu rubripes GN=LOC101074398 PE=3 SV=1 - [H2SV41_TAKRU]	23.33	22	3	3	7					5.17401	14.44	2	2	5.29105	14.44	2	2					0	8.89	1	1									2.59334	8.89	1	1	0	8.89	1	1	180	21.2993	6.0874
	Sequence	# PSMs	# Proteins	# Protein Groups	Protein Group Accessions	Modifications	MH+ [Da]	q-Value	PEP	A2	XCorr A2	B2	XCorr B2	C2	XCorr C2	D2	XCorr D2	E2	XCorr E2	F2	XCorr F2	G2	XCorr G2	H2	XCorr H2	I2	XCorr I2	# Missed Cleavages
	LGMDFPNLPYLEDGDRK	2	9	1	H2SV41		1979.9	0	0.002613			High	2.75267	High	2.82623													1
	IVQSNAIMR	2	17	1	H2SV41		1031.52	0	0.005205			High	2.42134	High	2.46482													0
	ITFVDFIMYELLDQHR	3	21	1	H2SV41		2040.01	0	1.632e-05									High	1.9107					High	2.59334	High	0.9636	0
C5H4R1	PBEF (Fragment) OS=Bos taurus PE=4 SV=1 - [C5H4R1_BOVIN]	23.26	75	1	1	2																	1.71847	23.26	1	1					1.90364	23.26	1	1									43	4.91344	4.55127
	Sequence	# PSMs	# Proteins	# Protein Groups	Protein Group Accessions	Modifications	MH+ [Da]	q-Value	PEP	A2	XCorr A2	B2	XCorr B2	C2	XCorr C2	D2	XCorr D2	E2	XCorr E2	F2	XCorr F2	G2	XCorr G2	H2	XCorr H2	I2	XCorr I2	# Missed Cleavages
	AVPEGSVIPR	2	75	1	C5H4R1		1024.58	0.001	0.1904									High	1.71847			High	1.90364					0
Q4RZP6	Protein disulfide-isomerase (Fragment) OS=Tetraodon nigroviridis GN=GSTENG00026385001 PE=3 SV=1 - [Q4RZP6_TETNG]	23.22	2	2	13	58	21.6427	14.05	8	10	11.5237	8.55	5	6	20.3556	12.22	7	8		0			18.741	9.37	5	7	14.9619	11.2	6	6	8.08623	5.5	2	3	15.8961	10.79	5	6	18.9991	13.44	6	7	491	54.7765	4.84326
	Sequence	# PSMs	# Proteins	# Protein Groups	Protein Group Accessions	Modifications	MH+ [Da]	q-Value	PEP	A2	XCorr A2	B2	XCorr B2	C2	XCorr C2	D2	XCorr D2	E2	XCorr E2	F2	XCorr F2	G2	XCorr G2	H2	XCorr H2	I2	XCorr I2	# Missed Cleavages
	GGEKESPKEYSAGR	3	4	3	Q4RZP6;M4AU96;U3LS30		1494.72	0	2.368e-07	High	2.98058	High	1.10099	High	2.77564													2
	SHILMFLPK	5	10	6	G3Q2E1;Q4RZP6;I3J5M6;M4AU96;H2L8E0;U3LS30		1085.58	0	0.003627	High	2.81764			High	2.92551			High	3.30933	High	3.06516					High	2.23543	0
	KVIDYNGER	8	5	4	Q4RZP6;I3J5M6;B0S564;U3LS30		1093.52	0	0.004874	High	2.53457	High	2.4021	High	2.76561	High	2.76444	High	2.8541	High	2.40215			High	2.71213			1
	NFEEVAFDPSK	11	3	1	Q4RZP6		1282.54	0	0.08313	High	2.52009	High	2.29708					High	2.30975	High	2.33572	High	2.55643	High	2.30913	High	2.55511	0
	LITLEDEMTK	6	12	6	G3Q2E1;Q4RZP6;M4AU96;W5KFX1;H2L8E0;I3J5M6		1192.58	0	0.0007052	High	2.32477					High	2.47072			High	2.77225					High	2.83574	0
	ESPKEYSAGR	2	5	4	H2L8E0;Q4RZP6;M4AU96;U3LS30		1123.53	0	8.078e-05	High	1.40597	High	1.99164															1
	FEVSKDSVVLFK	2	3	2	Q4RZP6;U3LS30		1397.73	0	0.0007382					High	3.05134											High	2.94345	1
	KSNFDEALK	3	4	1	Q4RZP6		1051.52	0	0.001701							High	3.13655	High	3.45498					High	3.46399			1
	VDATEETELAQEFGVR	3	4	2	H2L8E0;Q4RZP6		1793.8	0	1.825e-06													High	3.16671	High	3.49965	High	3.63332	0
	ILEFFGLK	6	13	7	Q4RZP6;B0S564;M4AU96;G3Q2E1;W5KFX1;H2L8E0;U3LS30		966.529	0.001	0.02091	High	2.08585			High	2.13338	High	2.01117	High	1.99128	High	2.0267							0
	KEECPAIR	5	10	6	W5KFX1;G3Q2E1;H2L8E0;Q4RZP6;U3LS30;I3J5M6	C4(Carbamidomethyl)	1002.47	0.001	0.01234			High	2.54955	High	2.41103					High	2.3599					High	2.44423	1
	VHSFPTLK	2	13	6	G3Q2E1;Q4RZP6;B0S564;M4AU96;W5KFX1;H2L8E0		928.48	0.002	0.0564	High	2.08707													High	1.6429			0
	VIDYNGER	2	8	4	Q4RZP6;I3J5M6;B0S564;U3LS30		965.45	0.004	0.04053					High	2.11756	High	2.24426											0
G3NPB1	Uncharacterized protein OS=Gasterosteus aculeatus PE=3 SV=1 - [G3NPB1_GASAC]	23.2	2	1	5	66		0			22.2476	17.87	4	7	33.1231	15.47	3	10		0				0			30.2501	15.2	3	9	24.8158	18.13	3	7	21.2801	12.8	2	6	22.3357	15.2	3	7	375	40.0341	6.99072
	Sequence	# PSMs	# Proteins	# Protein Groups	Protein Group Accessions	Modifications	MH+ [Da]	q-Value	PEP	A2	XCorr A2	B2	XCorr B2	C2	XCorr C2	D2	XCorr D2	E2	XCorr E2	F2	XCorr F2	G2	XCorr G2	H2	XCorr H2	I2	XCorr I2	# Missed Cleavages
	VEPGSTCAVFGLGAVGLAAVMGCK	42	16	7	G3NPB1;Q4SYL2;I3KTT7;H2MZR4;F5BZL7;H2MTI3;H3C1L7	C7(Carbamidomethyl); C23(Carbamidomethyl)	2351.16	0	2.073e-07	High	4.02743	High	3.97449	High	3.95296	High	4.10712	High	3.65595	High	4.17912	High	4.05672	High	4.10421	High	3.82764	0
	SKDGVPQMVK	3	6	3	G3NPB1;F6KMQ6;H2MTI3		1088.52	0	0.00294	High	2.54104	High	2.67726	High	2.56482													1
	IDPAAPLDK	11	18	7	H2MTI3;Q4SYL2;M4ALN8;G3NPB1;I3KTT7;H3C1L7;F5BZL7		939.489	0	0.0001361	High	2.50912	High	2.47741			High	1.94005	High	2.37332	High	2.36911					High	2.25606	0
	IKVDEFITHNMALDQVNDAIELMK	8	2	1	G3NPB1		2787.42	0	0.1202			High	2.91158	High	3.22857					High	2.99951	High	3.3943	High	3.30687	High	2.87277	1
	IVATGVCHTDLYHLFEGMHK	2	6	3	G3NPB1;I3KTT7;H3C1L7	C7(Carbamidomethyl)	2328.11	0	0.1333									High	2.92893			High	3.64381					0
M3ZSY8	Uncharacterized protein OS=Xiphophorus maculatus PE=3 SV=1 - [M3ZSY8_XIPMA]	23.15	1	1	6	31		0			23.4302	23.15	6	7		0				0				0				0				0				0				0			337	36.6287	7.38623
	Sequence	# PSMs	# Proteins	# Protein Groups	Protein Group Accessions	Modifications	MH+ [Da]	q-Value	PEP	A2	XCorr A2	B2	XCorr B2	C2	XCorr C2	D2	XCorr D2	E2	XCorr E2	F2	XCorr F2	G2	XCorr G2	H2	XCorr H2	I2	XCorr I2	# Missed Cleavages
	YIVCFDPLDGSSNIDCLVSIGTIFAIYKK	2	5	3	C3KJC1;H2VEC8;M3ZSY8	C4(Carbamidomethyl); C16(Carbamidomethyl)	3308.7	0	5.118e-13	High	4.7148	High	4.5862															1
	KLDVLSNDLVINMIK	13	10	2	A0A060Y8H0;M3ZSY8		1714.98	0	1.02e-08	High	3.45087	High	3.02187	High	3.17565	High	3.29314	High	3.23497	High	3.09174	High	3.01165			High	3.14105	1
	GAFDTNVVTLTR	7	2	1	M3ZSY8		1293.62	0	1.59e-06	High	2.5166	High	2.69526					High	2.52622	High	2.67376	High	2.69597			High	2.41688	0
	KAGLANLYGIAGSTNVTGDQVK	4	12	4	C3KJC1;A0A060Y8H0;M3ZSY8;H2VEC8		2177.15	0	2.9e-10			High	3.78399					High	4.37172	High	4.36229			High	3.67389			1
	LDVLSNDLVINMIK	1	10	2	A0A060Y8H0;M3ZSY8		1586.89	0	5.006e-05			High	3.46165															0
	AGLANLYGIAGSTNVTGDQVK	4	12	4	A0A060Y8H0;C3KJC1;H2VEC8;M3ZSY8		2048.96	0	1.851e-09			High	3.1473					High	3.63421	High	3.2352			High	3.5904			0
I3KHL8	Uncharacterized protein (Fragment) OS=Oreochromis niloticus GN=LOC100690661 PE=3 SV=1 - [I3KHL8_ORENI]	23.13	2	2	10	94	42.6965	21.2	8	15	39.2388	17.35	6	14		0				0			39.6105	18.8	7	14	36.157	14.46	5	12	29.4261	12.77	5	9	26.7859	14.22	6	9		0			415	46.7698	7.04932
	Sequence	# PSMs	# Proteins	# Protein Groups	Protein Group Accessions	Modifications	MH+ [Da]	q-Value	PEP	A2	XCorr A2	B2	XCorr B2	C2	XCorr C2	D2	XCorr D2	E2	XCorr E2	F2	XCorr F2	G2	XCorr G2	H2	XCorr H2	I2	XCorr I2	# Missed Cleavages
	TVESEAAHGTVTR	9	6	2	I3KHL8;Q4S9Q5		1357.66	0	1.502e-10	High	3.47932							High	3.71503	High	3.46389					High	3.30776	0
	ETSTNPIASIFAWTR	35	10	4	B0UXL2;Q4S9Q5;M3ZYJ4;I3KHL8		1693.82	0	5.134e-05	High	3.45402	High	3.33505	High	3.59714	High	3.5683	High	3.57348	High	3.44448	High	3.41214	High	3.47012	High	3.58699	0
	FKDIFQEIYEK	17	8	3	I3KHL8;M3ZYJ4;Q4S9Q5		1459.7	0	0.000109	High	3.38994	High	3.40352					High	2.5839	High	3.27077	High	3.3038	High	3.51609	High	3.17914	1
	AGSVVEMQGDEMTR	4	10	4	B0UXL2;Q4S9Q5;M3ZYJ4;I3KHL8		1509.62	0	1.249e-05	High	2.72992	High	2.64993	High	3.34894							High	2.94234					0
	ADYLNTFEFLDK	14	4	2	Q4S9Q5;I3KHL8		1475.64	0	0.0184	High	2.59493	High	2.93642	High	2.57573	High	3.15966	High	2.86482	High	2.79173	High	2.89844	High	2.7461	High	2.82794	0
	NILGGTVFR	6	12	5	I3KHL8;Q4S9Q5;B0UXL2;M3ZYJ4;H2MB62		976.528	0	0.002572	High	2.03325	High	2.17849					High	2.22365	High	1.86432			High	1.91718			0
	ATDFVVPGPGK	5	5	3	F6V0Q6;I3KHL8;M3ZYJ4		1087.55	0	0.001029	High	1.99933	High	2.06651					High	2.01914					High	2.11342			0
	RADYLNTFEFLDK	2	1	1	I3KHL8		1631.78	0	6.065e-05													High	4.17986	High	4.28682			1
	GIWYEHR	1	6	2	I3KHL8;Q4S9Q5		960.452	0.002	0.07055									High	1.48495									0
	FKDIFQEIYEKEYR	1	3	1	I3KHL8		1907.95	0.003	0.06575	High	2.06808																	2
I3J9M7	Adenosylhomocysteinase OS=Oreochromis niloticus GN=LOC100695308 PE=3 SV=1 - [I3J9M7_ORENI]	22.86	210	1	7	44	21.4495	13.39	3	6	47.063	18.24	5	12	20.3469	10.16	2	5					26.0552	18.71	5	7	11.7403	10.85	2	3	9.0321	8.08	1	2	21.0494	15.47	4	5	16.5905	13.63	3	4	433	47.7502	6.41748
	Sequence	# PSMs	# Proteins	# Protein Groups	Protein Group Accessions	Modifications	MH+ [Da]	q-Value	PEP	A2	XCorr A2	B2	XCorr B2	C2	XCorr C2	D2	XCorr D2	E2	XCorr E2	F2	XCorr F2	G2	XCorr G2	H2	XCorr H2	I2	XCorr I2	# Missed Cleavages
	LVNLGCAMGHPSFVMSNSFTNQVLAQIELWTNTAK	5	1	1	I3J9M7	C6(Carbamidomethyl); M15(Oxidation)	3894.89	0	5.11e-09	High	4.81863	High	5.19489															0
	LVNLGCAMGHPSFVMSNSFTNQVLAQIELWTNTAK	21	1	1	I3J9M7	C6(Carbamidomethyl)	3878.94	0	1.627e-12	High	4.30467	High	5.11032	High	5.372			High	6.05354	High	5.51518	High	5.49637	High	5.94911	High	5.94448	0
	KLDEEVAAAHLDK	5	9	3	A0A060WA97;I3J9M7;K4GAL6		1438.71	0	1.33e-07	High	3.2097	High	3.88179					High	3.85292					High	4.8823	High	3.62335	1
	SKFDNLYGCR	5	66	7	A0A060WA97;K4GAL6;M3XLG2;I3J9M7;H3CM65;L5JXQ9;G5DYL0	C9(Carbamidomethyl)	1259.57	0	3.689e-05	High	2.90497	High	2.14491					High	2.88049					High	2.89148			1
	VAVVAGYGDVGK	3	56	5	K4GAL6;I3J9M7;A0A060WA97;G5DYL0;L5JXQ9		1134.56	0	4.386e-06			High	2.83832					High	2.73285	High	2.57668							0
	ATDVMIAGK	1	67	7	K4GAL6;I3J9M7;H3CM65;L5JXQ9;G5DYL0;M3XLG2;A0A060WA97		905.44	0	0.0002703			High	2.06991															0
	VADISLAEWGR	2	11	5	A0A060WA97;K4GAL6;G5DYL0;I3J9M7;H3CM65		1216.59	0	0.0001506									High	2.74163							High	2.54171	0
	ESLIDGIKR	2	266	6	A0A060WA97;H3CM65;L5JXQ9;M3XLG2;I3J9M7;K4GAL6		1030.55	0.002	0.01579					High	2.45331									High	2.43792			1
W5KB41	Uncharacterized protein OS=Astyanax mexicanus PE=3 SV=1 - [W5KB41_ASTMX]	22.58	20	1	2	13	2.82063	10.75	1	1	7.70403	22.58	2	3	1.82147	11.83	1	1		0							7.66629	22.58	2	3	2.7349	11.83	1	1	2.61805	10.75	1	1	8.24039	22.58	2	3	93	10.8634	5.38916
	Sequence	# PSMs	# Proteins	# Protein Groups	Protein Group Accessions	Modifications	MH+ [Da]	q-Value	PEP	A2	XCorr A2	B2	XCorr B2	C2	XCorr C2	D2	XCorr D2	E2	XCorr E2	F2	XCorr F2	G2	XCorr G2	H2	XCorr H2	I2	XCorr I2	# Missed Cleavages
	SAQWVEVVGR	5	1	1	W5KB41		1130.57	0	0.0004781	High	2.82063	High	2.60048							High	2.52189			High	2.61805	High	2.84849	0
	DFNQAFGFMSR	8	23	2	M4A0A2;W5KB41		1319.54	0	0.001462			High	2.67163	High	1.82147					High	2.73805	High	2.7349			High	2.70125	0
V9HZ12	Betaine homocysteine methyltransferase isoform 4 OS=Sparus aurata PE=2 SV=1 - [V9HZ12_SPAAU]	22.47	1	3	4	14		0				0			0	4.66	1	1					2.34548	2.74	1	1	2.23847	4.66	1	1	11.3216	18.36	3	4	5.52124	7.4	2	2	5.05476	7.4	2	2	365	40.1692	6.63916
	Sequence	# PSMs	# Proteins	# Protein Groups	Protein Group Accessions	Modifications	MH+ [Da]	q-Value	PEP	A2	XCorr A2	B2	XCorr B2	C2	XCorr C2	D2	XCorr D2	E2	XCorr E2	F2	XCorr F2	G2	XCorr G2	H2	XCorr H2	I2	XCorr I2	# Missed Cleavages
	AIAEELAAER	7	3	2	V9HZ12;V9HZ09		1072.53	0	0.00225	High	2.39269	High	2.48993					High	2.34548			High	2.32038	High	2.95684	High	2.6472	0
	TVGATLCISPHGDMK	1	1	1	V9HZ09	C7(Carbamidomethyl)	1586.74	0	4.399e-06			High	2.74377															0
	GGNWTPEAAVEHPEAVR	5	1	1	V9HZ12		1819.82	0	0.04718					High	1.66134					High	2.23847	High	2.57146	High	2.56439	High	2.40756	0
	AGANVIQTFTFYCSEDKLELSHVTGITGAQINEAACDLAR	1	1	1	V9HZ12	C13(Carbamidomethyl); C36(Carbamidomethyl)	4371.06	0	0.002028													High	4.21449					1
G3NVH9	Uncharacterized protein (Fragment) OS=Gasterosteus aculeatus PE=3 SV=1 - [G3NVH9_GASAC]	22.38	3	3	8	45		0				0				0				0				0				0				0				0			29.8608	17.23	6	10	563	61.4382	6.29053
	Sequence	# PSMs	# Proteins	# Protein Groups	Protein Group Accessions	Modifications	MH+ [Da]	q-Value	PEP	A2	XCorr A2	B2	XCorr B2	C2	XCorr C2	D2	XCorr D2	E2	XCorr E2	F2	XCorr F2	G2	XCorr G2	H2	XCorr H2	I2	XCorr I2	# Missed Cleavages
	VTVFQQNQHYAENFIQSIISVIEPAER	13	2	2	I3JQE5;G3NVH9		3160.63	0	1.894e-15	High	4.18337			High	4.65469	High	4.04596	High	4.80364			High	4.33897			High	4.52322	0
	LSGTGSAGATIR	11	6	3	I3JQE5;H2VDZ6;G3NVH9		1090.56	0	4.852e-06	High	3.3334	High	3.21951	High	3.11644			High	3.30016	High	3.51362	High	3.22113			High	3.13187	0
	SMPTSGALDNVAK	7	8	4	I3JQE5;S4S3W7;H2VDZ6;G3NVH9		1290.58	0	2.228e-05	High	2.65328	High	2.68501			High	2.46098	High	2.40956			High	2.31376			High	2.112	0
	YNISSGGPAPEGITNK	3	3	1	I3JQE5		1604.74	0	6.282e-10			High	3.35968					High	3.28329	High	3.16098							0
	FFGNLMDAGK	7	7	3	I3JQE5;H2VDZ6;G3NVH9		1099.54	0	0.001528					High	2.06834			High	2.09632			High	1.83773	High	1.73792	High	2.04726	0
	YDYEEVDSDAANK	1	3	1	I3JQE5		1518.6	0	0.0108													High	3.00674					0
	IYQDPQVMLAPLVDIALK	2	1	1	G3NVH9		2027.13	0	0.0002314																	High	2.57385	0
	LSLCGEESFGTGSDHIR	1	11	3	G3NVH9;H2VDZ6;I3JQE5	C4(Carbamidomethyl)	1864.79	0	0.00023																	High	2.15936	0
Q70E19	40S ribosomal protein S24 (Fragment) OS=Oncorhynchus mykiss PE=2 SV=1 - [Q70E19_ONCMY]	22.31	29	2	2	18	4.12095	9.92	1	2	3.96878	9.92	1	2	7.26143	22.31	2	3	4.43102	9.92	1	2	2.11218	9.92	1	1	4.14081	9.92	1	2	4.34059	9.92	1	2	4.1036	9.92	1	2	3.95211	9.92	1	2	121	13.8226	10.6968
	Sequence	# PSMs	# Proteins	# Protein Groups	Protein Group Accessions	Modifications	MH+ [Da]	q-Value	PEP	A2	XCorr A2	B2	XCorr B2	C2	XCorr C2	D2	XCorr D2	E2	XCorr E2	F2	XCorr F2	G2	XCorr G2	H2	XCorr H2	I2	XCorr I2	# Missed Cleavages
	TTPDVVFVFGFR	17	29	1	Q70E19		1384.7	0	0.05477	High	2.11539	High	2.05281	High	2.07459	High	2.32375	High	2.11218	High	2.21271	High	2.28237	High	2.15485	High	2.03967	0
	TTGFAMVYDSLDYAK	1	23	1	Q70E19		1681.78	0.001	0.007072					High	3.12709													0
C3UZW6	Putative malate dehydrogenase (Fragment) OS=Perca flavescens PE=2 SV=1 - [C3UZW6_PERFV]	22.28	1	2	2	51	22.1281	22.28	2	6	36.1317	22.28	2	11	29.888	13.59	1	8	9.10311	13.59	1	2	8.34792	13.59	1	2	18.3956	22.28	2	5	25.0915	22.28	2	7	20.8748	22.28	2	6	13.9397	22.28	2	4	184	19.5347	5.97314
	Sequence	# PSMs	# Proteins	# Protein Groups	Protein Group Accessions	Modifications	MH+ [Da]	q-Value	PEP	A2	XCorr A2	B2	XCorr B2	C2	XCorr C2	D2	XCorr D2	E2	XCorr E2	F2	XCorr F2	G2	XCorr G2	H2	XCorr H2	I2	XCorr I2	# Missed Cleavages
	GYGLGMMVEVFCGILAGAQYSNHVR	39	1	1	C3UZW6	C12(Carbamidomethyl)	2729.31	0	1.207e-09	High	4.74796	High	4.08143	High	4.8839	High	4.60872	High	4.49952	High	4.90064	High	4.10419	High	4.82138	High	4.39397	0
	RGDPIPEGWGCDAQGK	8	1	1	C3UZW6	C11(Carbamidomethyl)	1742.71	0	0.006369	High	3.24036	High	2.71554							High	2.34974	High	4.10129	High	2.70798	High	2.96738	1
	GYGLGMMVEVFCGILAGAQYSNHVR	4	1	1	C3UZW6	M6(Oxidation); C12(Carbamidomethyl)	2745.3	0	0.003869			High	3.25415	High	3.87349					High	2.65765							0
A0A060Y8H0	Oncorhynchus mykiss genomic scaffold, scaffold_2637 OS=Oncorhynchus mykiss GN=GSONMT00015701001 PE=4 SV=1 - [A0A060Y8H0_ONCMY]	21.96	3	1	6	39		0				0				0				0			21.6938	21.96	5	6		0			15.6429	15.43	3	5		0				0			337	36.9288	6.56592
	Sequence	# PSMs	# Proteins	# Protein Groups	Protein Group Accessions	Modifications	MH+ [Da]	q-Value	PEP	A2	XCorr A2	B2	XCorr B2	C2	XCorr C2	D2	XCorr D2	E2	XCorr E2	F2	XCorr F2	G2	XCorr G2	H2	XCorr H2	I2	XCorr I2	# Missed Cleavages
	KLDVLSNDLVINMIK	13	10	2	A0A060Y8H0;M3ZSY8		1714.98	0	1.02e-08	High	3.45087	High	3.02187	High	3.17565	High	3.29314	High	3.23497	High	3.09174	High	3.01165			High	3.14105	1
	TLVYGGIFLYPANVK	15	11	3	C3KJC1;H2VEC8;A0A060Y8H0		1654.9	0	2.008e-09	High	3.23647	High	3.21987	High	2.77398	High	3.15598	High	3.18419	High	2.91708	High	3.19267	High	3.04842	High	2.96559	0
	KAGIANLYGIAGSTNVTGDQVK	4	12	4	C3KJC1;A0A060Y8H0;M3ZSY8;H2VEC8		2177.15	0	2.9e-10			High	3.78399					High	4.37172	High	4.36229			High	3.67389			1
	LDVLSNDLVINMIK	1	10	2	A0A060Y8H0;M3ZSY8		1586.89	0	5.006e-05			High	3.46165															0
	AGIANLYGIAGSTNVTGDQVK	4	12	4	A0A060Y8H0;C3KJC1;H2VEC8;M3ZSY8		2048.96	0	1.851e-09			High	3.1473					High	3.63421	High	3.2352			High	3.5904			0
	IYSLNEGYAQHFYPDVTEYLKK	2	1	1	A0A060Y8H0		2678.25	0	0.1248									High	4.11041			High	3.49751					1
M3ZN66	Serine hydroxymethyltransferase OS=Xiphophorus maculatus PE=1 SV=1 - [M3ZN66_XIPMA]	21.78	5	2	8	51		0			13.9417	12.03	5	6		0				0				0				0			16.8341	12.45	5	6		0				0			482	52.7287	7.54736
	Sequence	# PSMs	# Proteins	# Protein Groups	Protein Group Accessions	Modifications	MH+ [Da]	q-Value	PEP	A2	XCorr A2	B2	XCorr B2	C2	XCorr C2	D2	XCorr D2	E2	XCorr E2	F2	XCorr F2	G2	XCorr G2	H2	XCorr H2	I2	XCorr I2	# Missed Cleavages
	ISATSIFFESMPYK	10	73	4	H2SAC1;H3AND8;M3ZN66;W5MBX6		1620.73	0	0.0204	High	3.51582			High	3.1705	High	3.81205	High	3.57598	High	3.42669	High	3.50068	High	3.39359	High	3.52069	0
	AVLEALGSCMNNK	3	20	4	H2SAC1;M3ZN66;H3AND8;W5MBX6	C9(Carbamidomethyl)	1406.62	0	1.635e-05	High	2.89145							High	3.04865			High	2.93757					0
	IVTGGSDNHLILLDLR	8	8	2	H2SAC1;M3ZN66		1735.91	0	0.004449	High	2.14883	High	2.16289			High	2.01832	High	2.30263	High	2.49215			High	2.47449	High	2.2296	0
	FGSPALTSR	7	9	2	H2SAC1;M3ZN66		935.457	0	0.0003417	High	2.13875	High	2.08109	High	2.39923			High	2.36574					High	2.12757			0
	YSEGYPGQR	14	32	6	H2S3K8;H2SAC1;M3ZN66;H2LFQ0;H3AND8;W5MBX6		1056.43	0	0.003175	High	2.03191	High	2.16878	High	2.27808	High	2.24303	High	1.84279	High	2.05845	High	2.01769	High	2.0604	High	2.02917	0
	LIIAGTSCYSR	5	12	2	H2SAC1;M3ZN66	C8(Carbamidomethyl)	1240.62	0	9.581e-07			High	2.738					High	3.62196			High	2.39331	High	2.3846			0
	YYGGTEHVDELER	3	8	1	M3ZN66		1567.66	0	0.00259			High	2.70092	High	2.54855							High	2.55731					0
	IMGLDLPDGGHLTHGFMTEK	1	5	1	H2SAC1		2169.03	0	7.305e-05																	High	3.08503	0
F6QR75	Uncharacterized protein OS=Callithrix jacchus PE=3 SV=1 - [F6QR75_CALJA]	21.74	28	0	6	38		0				0				0				0			20.9727	19.44	4	6	16.9313	14.83	3	5		0				0				0			391	42.1928	7.72314
	Sequence	# PSMs	# Proteins	# Protein Groups	Protein Group Accessions	Modifications	MH+ [Da]	q-Value	PEP	A2	XCorr A2	B2	XCorr B2	C2	XCorr C2	D2	XCorr D2	E2	XCorr E2	F2	XCorr F2	G2	XCorr G2	H2	XCorr H2	I2	XCorr I2	# Missed Cleavages
	DATNVGDEGGFAPNILENNEALELLK	17	45	7	A4ZDY6;D6PVP1;H2MXN4;Q4TBD1;F6QR75;H2MXN1;U3FCT5		2743.31	0	1.656e-14	High	4.6502	High	3.695	High	3.86285	High	4.57536	High	5.00605	High	4.51975	High	4.81728			High	3.25307	0
	YGKDATNVGDEGGFAPNILENNEALELLK	3	8	4	H2MXN4;H2MXN1;Q4TBD1;U3FCT5		3091.56	0	0.0002183	High	3.90862			High	2.74563													1
	LAMQEFMILPVGASSFK	9	30	3	A4ZDY5;F6QR75;U3FCT5		1869	0	6.753e-06	High	2.96221	High	3.02027	High	3.06301			High	3.35997	High	2.79462							0
	VNQIGSVTESIQACK	2	46	6	D2HA24;A4ZDY6;D6PVP1;H2MXN4;F6QR75;U3FCT5	C14(Carbamidomethyl)	1633.74	0	2.564e-07									High	3.6071	High	3.36049							0
	AAVPSGASTGIYEALELR	6	39	3	D2HA24;A4ZDY6;F6QR75		1804.93	0	3.665e-07									High	2.62503			High	2.36223	High	2.1778	High	1.86307	0
	YNQLMR	1	7	3	A4ZDY6;Q4TBD1;Q9PTX5		824.376	0.009	0.2586																	High	1.4957	0
M3ZH78	Uncharacterized protein OS=Xiphophorus maculatus PE=3 SV=1 - [M3ZH78_XIPMA]	21.74	9	2	2	2	2.19077	6.52	1	1																													3.12405	15.22	1	1	138	15.5496	4.89404
	Sequence	# PSMs	# Proteins	# Protein Groups	Protein Group Accessions	Modifications	MH+ [Da]	q-Value	PEP	A2	XCorr A2	B2	XCorr B2	C2	XCorr C2	D2	XCorr D2	E2	XCorr E2	F2	XCorr F2	G2	XCorr G2	H2	XCorr H2	I2	XCorr I2	# Missed Cleavages
	STWIIIHNK	1	9	1	M3ZH78		1111.6	0	0.0007622	High	2.19077																	0
	EQAGGNATESFEDVGHSTDAR	1	2	1	M3ZH78		2177.89	0	7.44e-05																	High	3.12405	0
F5BZL1	Hydroxyphenylpyruvate dioxygenase (Fragment) OS=Epinephelus bruneus PE=2 SV=1 - [F5BZL1_EPIBR]	21.72	1	1	4	30		0				0			5.67071	11.72	1	1	5.91366	14.48	2	2	7.42414	14.48	2	2	7.80251	14.48	2	2	7.06443	14.83	2	2	17.5591	17.59	3	6	16.3473	21.72	4	8	290	32.8596	7.00537
	Sequence	# PSMs	# Proteins	# Protein Groups	Protein Group Accessions	Modifications	MH+ [Da]	q-Value	PEP	A2	XCorr A2	B2	XCorr B2	C2	XCorr C2	D2	XCorr D2	E2	XCorr E2	F2	XCorr F2	G2	XCorr G2	H2	XCorr H2	I2	XCorr I2	# Missed Cleavages
	EVVSHVIR	9	4	2	C3KIF6;F5BZL1		938.528	0	0.01034	High	1.95794	High	1.73485			High	1.4897	High	1.74453	High	1.72036			High	1.76214	High	1.86824	0
	MGFEPLAYK	7	4	3	W5UJ79;F5BZL1;H2M681		1055.49	0	0.003294	High	1.83405	High	1.89255									High	1.76377	High	1.72667	High	1.81353	0
	ISQIQEYVDYNGGPGVQHIALNTSNIIQSVVNLR	12	1	1	F5BZL1		3739.97	0	1.884e-07					High	5.67071	High	5.91366	High	5.67961	High	6.08214	High	5.30067	High	6.30951	High	5.82707	0
	SIVVTNYEETIK	2	4	3	C3KIF6;F5BZL1;W5UJ79		1395.7	0.001	0.001742	High	2.60454															High	2.62611	0
Q6DV14	Peroxiredoxin-1 OS=Gecko japonicus GN=PRDX1 PE=2 SV=1 - [PRDX1_GECJA]	21.61	2	2	3	12		0				0							3.70836	11.06	1	1		0				0				0				0			3.6532	11.06	1	1	199	22.3334	7.00537
	Sequence	# PSMs	# Proteins	# Protein Groups	Protein Group Accessions	Modifications	MH+ [Da]	q-Value	PEP	A2	XCorr A2	B2	XCorr B2	C2	XCorr C2	D2	XCorr D2	E2	XCorr E2	F2	XCorr F2	G2	XCorr G2	H2	XCorr H2	I2	XCorr I2	# Missed Cleavages
	QITINDLPVGR	4	118	3	Q6DV14;G0T332;G0T333		1225.65	0	2.589e-05	High	2.86123	High	2.95828							High	2.54634							0
	LVQAFQFTDK	6	69	1	G0T332		1196.6	0	4.381e-05	High	2.36724	High	2.62632					High	2.73908	High	2.02098	High	2.3166					0
	HGEVCPAGWQPGSDTIKPDVQK	2	1	1	Q6DV14	C5(Carbamidomethyl)	2406.11	0.001	0.009707							High	3.70836									High	3.6532	0
Q7T356	14-3-3 protein beta/alpha-B OS=Danio rerio GN=ywhabb PE=2 SV=1 - [143BB_DANRE]	21.49	253	2	5	29	10.2527	13.64	4	5	9.30073	11.98	2	3	8.60645	11.98	2	3	4.59396	4.13	1	2	6.32075	7.44	2	3	5.91592	7.44	2	3	4.60708	4.13	1	2	11.071	15.29	3	4	11.5329	15.29	3	4	242	27.3755	4.76709
	Sequence	# PSMs	# Proteins	# Protein Groups	Protein Group Accessions	Modifications	MH+ [Da]	q-Value	PEP	A2	XCorr A2	B2	XCorr B2	C2	XCorr C2	D2	XCorr D2	E2	XCorr E2	F2	XCorr F2	G2	XCorr G2	H2	XCorr H2	I2	XCorr I2	# Missed Cleavages
	DSTLIMQLLR	18	252	1	Q7T356		1189.62	0	0.07977	High	2.2818	High	2.27484	High	2.24399	High	2.30697	High	2.1541	High	2.12592	High	2.30715	High	2.07252	High	2.30874	0
	NLLSVAYK	4	196	2	L9JAQ7;Q7T356		907.504	0	0.01266	High	1.82729							High	2.01781	High	1.68815					High	1.92174	0
	TAFDEAIAELDTLNEDSYKDSTLIMQLLR	4	31	1	Q7T356		3315.66	0	1.666e-07			High	5.01853	High	4.21035									High	4.82329	High	5.08301	1
	VISSIEQK	2	147	3	Q7T356;L9JAQ7;Q7ZUM0		903.49	0.001	0.005478	High	1.99605													High	2.15224			0
	MKGDYYR	1	129	3	Q7T356;L9JAQ7;Q7ZUM0		932.428	0.004	0.1215	High	2.05585																	1
A0A060WA97	Oncorhynchus mykiss genomic scaffold, scaffold_191 OS=Oncorhynchus mykiss GN=GSONMT00070359001 PE=4 SV=1 - [A0A060WA97_ONCMY]	21.48	214	1	8	35	13.3825	12.01	4	5		0			9.01621	5.54	2	3	6.77497	3.46	1	2	16.8776	14.09	5	6		0			9.18035	6.7	2	3	12.6372	10.85	4	4	13.3013	12.24	4	5	433	47.9023	6.88818
	Sequence	# PSMs	# Proteins	# Protein Groups	Protein Group Accessions	Modifications	MH+ [Da]	q-Value	PEP	A2	XCorr A2	B2	XCorr B2	C2	XCorr C2	D2	XCorr D2	E2	XCorr E2	F2	XCorr F2	G2	XCorr G2	H2	XCorr H2	I2	XCorr I2	# Missed Cleavages
	KLDEEVAAAHLDK	5	9	3	A0A060WA97;I3J9M7;K4GAL6		1438.71	0	1.33e-07	High	3.2097	High	3.88179					High	3.85292					High	4.8823	High	3.62335	1
	SKFDNLYGCR	5	66	7	A0A060WA97;K4GAL6;M3XLG2;I3J9M7;H3CM65;L5JXQ9;G5DYL0	C9(Carbamidomethyl)	1259.57	0	3.689e-05	High	2.90497	High	2.14491					High	2.88049					High	2.89148			1
	GVSEETTTGVHNLYK	12	7	1	A0A060WA97		1634.73	0	0.003129	High	2.56648			High	4.11589	High	4.21202	High	2.60432	High	2.7164	High	2.6735	High	2.42546	High	2.05765	0
	AIDIAENEMPGLMK	5	12	3	A0A060WA97;H3CM65;K4GAL6		1531.7	0	0.005333	High	2.30506	High	2.36853									High	3.3186			High	3.07213	0
	VAVVAGYGDVGK	3	56	5	K4GAL6;I3J9M7;A0A060WA97;G5DYL0;L5JXQ9		1134.56	0	4.386e-06			High	2.83832					High	2.73285	High	2.57668							0
	ATDVMIAGK	1	67	7	K4GAL6;I3J9M7;H3CM65;L5JXQ9;G5DYL0;M3XLG2;A0A060WA97		905.44	0	0.0002703			High	2.06991															0
	VADISLAEWGR	2	11	5	A0A060WA97;K4GAL6;G5DYL0;I3J9M7;H3CM65		1216.59	0	0.0001506									High	2.74163							High	2.54171	0
	ESLIDGIKR	2	266	6	A0A060WA97;H3CM65;L5JXQ9;M3XLG2;I3J9M7;K4GAL6		1030.55	0.002	0.01579					High	2.45331									High	2.43792			1
Q5IST7	Heat-shock 70-kDa protein 5 (Fragment) OS=Macaca fascicularis PE=2 SV=1 - [Q5IST7_MACFA]	21.43	101	2	12	44	10.1751	8.64	4	4		0			13.276	8.31	4	5	8.69435	3.16	2	4		0				0			18.9355	8.47	5	7		0				0			602	66.8556	5.32568
	Sequence	# PSMs	# Proteins	# Protein Groups	Protein Group Accessions	Modifications	MH+ [Da]	q-Value	PEP	A2	XCorr A2	B2	XCorr B2	C2	XCorr C2	D2	XCorr D2	E2	XCorr E2	F2	XCorr F2	G2	XCorr G2	H2	XCorr H2	I2	XCorr I2	# Missed Cleavages
	TFAPEEISAMVLTK	6	79	3	G5ELX5;Q5IST7;M3ZU05		1536.77	0	5.216e-05	High	2.93108			High	2.70207					High	2.66567	High	2.9112	High	3.07814			0
	NELESYAYSLK	5	83	4	Q5IST7;Q91883;G5ELX5;M3ZU05		1316.64	0	1.206e-05	High	2.69769	High	2.57805					High	2.61917									0
	NQLTSNPENTVFDAKR	1	71	1	Q5IST7		1833.89	0	1.275e-07	High	2.51333																	1
	VEIIANDQGNR	6	65	3	Q5IST7;Q91883;Q9W6Y1		1228.57	0	0.1605	High	2.033							High	2.47655			High	2.49113	High	2.47075			0
	SQIFSTASDNQPTVTIK	2	90	3	Q5IST7;G5ELX5;M3ZU05		1836.87	0	3.584e-07			High	3.11824	High	3.41554													0
	ITITNDQNR	14	92	4	Q5IST7;M3ZU05;G5ELX5;Q91883		1074.53	0	0.09817			High	2.23341	High	2.36026	High	2.22392	High	2.12261	High	2.19479	High	2.36471	High	2.23067	High	2.4136	0
	VYEGERPXTK	3	94	4	G5ELX5;Q5IST7;Q91883;M3ZU05	X8(L)	1191.6	0	0.0004518					High	2.56192	High	2.14642											0
	NQLTSNPENTVFDAK	2	17	2	G5ELX5;Q91883		1677.73	0	2.162e-05									High	3.2738					High	3.36245			0
	DAGTIAGLNVMR	1	15	1	G5ELX5		1217.65	0	0.0001354											High	2.8432							0
	IINEPTAAAIAYGLDK	1	58	3	Q5IST7;Q91883;Q9W6Y1		1659.85	0	0.013													High	3.27619					0
	IINEPTAAAIAYGLDKR	1	68	2	Q5IST7;M3ZU05		1815.98	0	0.01912													High	3.22894					1
	AKFEELNMDLFR	2	38	2	G5ELX5;M3ZU05		1512.74	0.002	0.02512																	High	2.62389	1
Q7LZK9	Fatty acid-binding protein-2, hepatic OS=Lateolabrax japonicus PE=4 SV=1 - [Q7LZK9_LATJA]	21.43	3	1	2	3	2.85515	13.49	1	1		0			2.72783	13.49	1	1						0								0				0				0			126	14.0211	8.25049
	Sequence	# PSMs	# Proteins	# Protein Groups	Protein Group Accessions	Modifications	MH+ [Da]	q-Value	PEP	A2	XCorr A2	B2	XCorr B2	C2	XCorr C2	D2	XCorr D2	E2	XCorr E2	F2	XCorr F2	G2	XCorr G2	H2	XCorr H2	I2	XCorr I2	# Missed Cleavages
	GGEMVETLTMGSTTLIR	2	3	1	Q7LZK9	M4(Oxidation)	1811.91	0	8.742e-07	High	2.85515			High	2.72783													0
	TVTNSFTIGK	1	4	4	Q4QY75;B3FQT5;Q8JJ05;Q7LZK9		1067.53	0.001	0.01078			High	2.14277															0
Q91060	Tubulin alpha chain OS=Notophthalmus viridescens PE=2 SV=1 - [TBA_NOTVI]	21.33	11	1	7	64	14.785	5.11	2	5		0			12.5251	5.11	2	5	34.9091	16.22	5	11	31.0567	12.89	4	9	26.2393	12.89	4	8	33.3796	14.89	5	11		0				0			450	50.0614	5.05908
	Sequence	# PSMs	# Proteins	# Protein Groups	Protein Group Accessions	Modifications	MH+ [Da]	q-Value	PEP	A2	XCorr A2	B2	XCorr B2	C2	XCorr C2	D2	XCorr D2	E2	XCorr E2	F2	XCorr F2	G2	XCorr G2	H2	XCorr H2	I2	XCorr I2	# Missed Cleavages
	LISQIVSSITASLR	32	99	4	Q91060;H3AGU2;I3K2D9;H3D4R9		1487.83	0	0.04152	High	3.29869	High	3.30867	High	2.92069	High	3.51509	High	3.46744	High	3.40048	High	3.36894	High	3.40407	High	3.11617	0
	EDAANNYAR	11	99	2	Q2HJ86;Q91060		1023.45	0	0.1147	High	2.72267			High	2.24182	High	2.73096	High	2.50488	High	2.43738	High	2.57151	High	2.44963			0
	FDGALNVDLTEFQTNLVPYPR	11	95	2	Q2HJ86;Q91060		2409.2	0	4.202e-10							High	4.33141	High	4.48335	High	4.51143	High	4.30451	High	4.39424	High	4.15508	0
	IHFPLATYAPVISAEK	1	67	2	Q91060;Q2HJ86		1756.9	0	0.1273							High	2.50869											0
	SIQFVDWCPTGFK	1	48	2	I3K2D9;Q91060	C8(Carbamidomethyl)	1584.69	0	0.03159							High	2.3168											0
	NLDIERPSYTNLNR	6	7	3	I3K2D9;Q91060;H3AGU2		1704.81	0	9.559e-07									High	3.63585	High	3.85277	High	3.15591			High	3.17256	0
	YMACCLLYR	2	54	1	Q91060	C4(Carbamidomethyl); C5(Carbamidomethyl)	1249.51	0	0.1256													High	2.2203					0
G3NJE7	Uncharacterized protein OS=Gasterosteus aculeatus PE=3 SV=1 - [G3NJE7_GASAC]	21.33	4	2	6	41		0				0				0			21.0006	14.93	4	6		0				0				0			10.6211	9.48	2	3	22.0173	18.25	5	7	422	45.8761	5.41455
	Sequence	# PSMs	# Proteins	# Protein Groups	Protein Group Accessions	Modifications	MH+ [Da]	q-Value	PEP	A2	XCorr A2	B2	XCorr B2	C2	XCorr C2	D2	XCorr D2	E2	XCorr E2	F2	XCorr F2	G2	XCorr G2	H2	XCorr H2	I2	XCorr I2	# Missed Cleavages
	HEPIGVCGQIIPWNFPLLMQAWK	18	9	2	F1C759;G3NJE7	C7(Carbamidomethyl)	2734.4	0	1.638e-07	High	4.42863	High	4.45876	High	4.50284	High	4.36672	High	4.42327	High	4.53339	High	4.4416	High	4.46573	High	4.13988	0
	VAEQTPLTALYVASLIK	15	11	3	F1C759;G3NJE7;H2LGT5		1817.01	0	0.01094	High	3.42789	High	3.41572	High	3.23201	High	3.63183	High	3.46427	High	2.9478	High	3.21722	High	2.65946	High	3.14849	0
	TIPIDGDYFCYTR	1	2	1	F1C759	C10(Carbamidomethyl)	1620.71	0	9.708e-07	High	2.37856																	0
	TEQGPQVDQEQFNK	3	6	3	G3NJE7;H2LGT5;F1C759		1647.72	0	0.0004554							High	3.19301	High	2.90092							High	3.54395	0
	VVGNPFDLK	3	5	2	F1C759;G3NJE7		988.541	0	0.009671							High	2.07866	High	2.2778							High	1.72973	0
	TFVQADIYDEFVER	1	4	1	G3NJE7		1731.84	0	3.664e-05																	High	2.72203	0
I3J5T1	Uncharacterized protein OS=Oreochromis niloticus GN=LOC100701729 PE=4 SV=1 - [I3J5T1_ORENI]	21.32	1	3	12	71		0			26.5649	9.14	6	9		0				0			19.3794	8.46	3	5	30.5648	8.63	4	8		0				0				0			591	64.1629	6.88818
	Sequence	# PSMs	# Proteins	# Protein Groups	Protein Group Accessions	Modifications	MH+ [Da]	q-Value	PEP	A2	XCorr A2	B2	XCorr B2	C2	XCorr C2	D2	XCorr D2	E2	XCorr E2	F2	XCorr F2	G2	XCorr G2	H2	XCorr H2	I2	XCorr I2	# Missed Cleavages
	NWISSLQAVAVSSDAFFPFRDNIDR	14	2	2	M3ZI30;I3J5T1		2855.44	0	3.966e-16	High	4.8646	High	4.12874	High	3.80035	High	4.72083			High	4.70475	High	4.05247	High	3.66774	High	3.89461	1
	NWISSLQAVAVSSDAFFPFR	36	2	2	M3ZI30;I3J5T1		2242.16	0	0.02067	High	4.50394	High	4.11679	High	4.30085	High	4.63576	High	4.48046	High	4.52663	High	3.82414	High	4.50137	High	4.59116	0
	YTQSNSVCYAK	6	6	3	M3ZI30;Q4SHT8;I3J5T1	C8(Carbamidomethyl)	1320.55	0	0.001951	High	2.54501	High	2.14291	High	2.57297			High	2.29267			High	2.49077			High	2.00583	0
	KNWISSLQAVAVSSDAFFPFR	1	2	2	I3J5T1;M3ZI30		2370.22	0	6.096e-09			High	3.86133															1
	TLHPAVHGGILAR	2	2	2	M3ZI30;Q4SHT8		1341.74	0	0.03065							High	3.15979									High	2.52519	0
	HVSPAGAAVGVPLTEEEAK	2	1	1	I3J5T1		1861.94	0	5.592e-05									High	4.51729	High	3.70761							0
	DVSELTGHPEMLGGR	1	2	2	M3ZI30;Q4SHT8		1597.75	0	1.047e-08															High	3.67809			0
	VLFGLYLK	4	3	3	M3ZI30;Q4SHT8;I3J5T1		952.571	0.001	0.02169			High	1.57032									High	1.58752			High	1.43353	0
	ADNWWLR	2	3	3	M3ZI30;Q4SHT8;I3J5T1		960.461	0.005	0.308											High	2.16599	High	2.13973					0
	GSLSEEAVR	1	1	1	I3J5T1		947.466	0.007	0.2122			High	1.93667															0
	DLTVATIAVK	1	1	1	M3ZI30		1030.61	0.007	0.06694					High	2.07675													0
	GVSQLPLR	1	2	2	M3ZI30;I3J5T1		869.504	0.008	0.1089															High	1.96343			0
A0A060XXI1	Oncorhynchus mykiss genomic scaffold, scaffold_2079 OS=Oncorhynchus mykiss GN=GSONMT00016374001 PE=4 SV=1 - [A0A060XXI1_ONCMY]	21.3	20	2	6	35	11.8046	11.24	3	4	7.93764	11.83	3	3	12.0091	11.83	3	4	15.4292	15.38	4	5	8.20429	5.62	1	2		0				0				0			17.9614	18.34	5	7	338	35.4395	7.98682
	Sequence	# PSMs	# Proteins	# Protein Groups	Protein Group Accessions	Modifications	MH+ [Da]	q-Value	PEP	A2	XCorr A2	B2	XCorr B2	C2	XCorr C2	D2	XCorr D2	E2	XCorr E2	F2	XCorr F2	G2	XCorr G2	H2	XCorr H2	I2	XCorr I2	# Missed Cleavages
	VAVLGASGGIGQPLSLLLK	17	94	6	Q0QF26;H2SBI8;G3NRT5;H2LMF5;Q90YZ7;A0A060XXI1		1793.1	0	2.549e-11	High	4.15989	High	3.73415	High	3.86043	High	4.06544	High	4.31112	High	3.81736	High	3.76585	High	4.0635	High	3.49965	0
	YFSTPLLLGK	6	17	4	A0A060XXI1;H2SBI8;G3NRT5;H2LMF5		1138.63	0	0.0001772	High	1.86323	High	1.78682	High	1.9124	High	1.78248					High	1.83482			High	1.91431	0
	VFGVTTLDIVR	7	17	4	A0A060XXI1;H2SBI8;G3NRT5;H2LMF5		1219.65	0	0.0009721			High	2.41667	High	2.48412							High	2.16426	High	2.36993	High	2.44687	0
	GCDVVVIPAGVPR	2	12	1	A0A060XXI1	C2(Carbamidomethyl)	1338.66	0	0.07014							High	2.95937									High	2.39919	0
	EGVVECAYVR	1	3	1	A0A060XXI1	C6(Carbamidomethyl)	1181.52	0	0.04898							High	2.66002											0
	ANAFVAELK	2	12	2	A0A060XXI1;G3NRT5		962.49	0.003	0.05807	High	2.11252															High	2.15738	0
A6H2P9	Ribosomal protein S18 (Fragment) OS=Sparus aurata GN=rps18 PE=2 SV=1 - [A6H2P9_SPAAU]	21.21	97	3	3	10	2.81158	8.33	1	1					2.11908	6.06	1	1	2.74469	8.33	1	1	7.04733	21.21	3	3					5.21656	8.33	1	2					4.8272	14.39	2	2	132	15.3325	10.9897
	Sequence	# PSMs	# Proteins	# Protein Groups	Protein Group Accessions	Modifications	MH+ [Da]	q-Value	PEP	A2	XCorr A2	B2	XCorr B2	C2	XCorr C2	D2	XCorr D2	E2	XCorr E2	F2	XCorr F2	G2	XCorr G2	H2	XCorr H2	I2	XCorr I2	# Missed Cleavages
	AGELTDEEVER	6	3	1	A6H2P9		1247.54	0	0.02928	High	2.81158					High	2.74469	High	2.74665			High	2.91739			High	2.83979	0
	IPDWFLNR	3	96	1	A6H2P9		1060.54	0.001	0.009035					High	2.11908			High	2.06133							High	1.98741	0
	IAFAITAIK	1	60	1	A6H2P9		947.581	0.001	0.03838									High	2.23935									0
A4ZDY6	Enolase B OS=Polypterus senegalus PE=2 SV=1 - [A4ZDY6_POLSE]	21.2	11	0	7	45		0				0				0				0			27.3852	19.12	5	8		0			21.7242	12.44	3	6	10.5357	9.68	3	4	13.8252	17.05	5	6	434	47.1294	6.7417
	Sequence	# PSMs	# Proteins	# Protein Groups	Protein Group Accessions	Modifications	MH+ [Da]	q-Value	PEP	A2	XCorr A2	B2	XCorr B2	C2	XCorr C2	D2	XCorr D2	E2	XCorr E2	F2	XCorr F2	G2	XCorr G2	H2	XCorr H2	I2	XCorr I2	# Missed Cleavages
	DATNVGDEGGFAPNILENNEALELLK	17	45	7	A4ZDY6;D6PVP1;H2MXN4;Q4TBD1;F6QR75;H2MXN1;U3FCT5		2743.31	0	1.656e-14	High	4.6502	High	3.695	High	3.86285	High	4.57536	High	5.00605	High	4.51975	High	4.81728			High	3.25307	0
	YGKDATNVGDEGGFAPNILENNEALELLK	3	8	4	H2MXN4;H2MXN1;Q4TBD1;U3FCT5		3091.56	0	0.0002183	High	3.90862			High	2.74563													1
	LAQSSGWGVMVSHR	8	10	6	D2HA24;A4ZDY6;D6PVP1;H2MXN4;Q4TBD1;H2MXN1		1514.74	0	1.383e-09	High	3.5329	High	3.54482					High	3.55467					High	3.46408	High	3.15152	0
	IGAEVYHNLK	8	26	10	Q4TBD1;Q9PTX5;D2HA24;A4ZDY6;A4ZDY5;D6PVP1;H2MXN4;H2MXN1;U3FCT5;M4ASP1		1143.58	0	0.1833	High	2.83356	High	2.71178	High	2.87403	High	2.86644	High	2.86385			High	2.6993	High	2.72616	High	2.59087	0
	VNQIGSVTESIQACK	2	46	6	D2HA24;A4ZDY6;D6PVP1;H2MXN4;F6QR75;U3FCT5	C14(Carbamidomethyl)	1633.74	0	2.564e-07									High	3.6071	High	3.36049							0
	AAVPSGASTGIYEALELR	6	39	3	D2HA24;A4ZDY6;F6QR75		1804.93	0	3.665e-07									High	2.62503			High	2.36223	High	2.1778	High	1.86307	0
	YNQLMR	1	7	3	A4ZDY6;Q4TBD1;Q9PTX5		824.376	0.009	0.2586																	High	1.4957	0
G5DYL0	Putative s-adenosylhomocysteine hydrolase (Fragment) OS=Pipa carvalhoi PE=2 SV=1 - [G5DYL0_9PIPI]	21.19	6	1	5	29		0				0				0			4.54707	8.66	1	1	21.1954	18.51	4	6	12.4251	12.24	2	3		0				0				0			335	36.7445	5.71924
	Sequence	# PSMs	# Proteins	# Protein Groups	Protein Group Accessions	Modifications	MH+ [Da]	q-Value	PEP	A2	XCorr A2	B2	XCorr B2	C2	XCorr C2	D2	XCorr D2	E2	XCorr E2	F2	XCorr F2	G2	XCorr G2	H2	XCorr H2	I2	XCorr I2	# Missed Cleavages
	VIVTEIDPINALQAAMEGYEVTTMDEASK	18	2	1	G5DYL0		3138.56	0	1.303e-16	High	5.07503	High	5.28028	High	4.62999	High	4.54707	High	5.44161	High	5.05157	High	4.9577	High	4.69765			0
	SKFDNLYGCR	5	66	7	A0A060WA97;K4GAL6;M3XLG2;I3J9M7;H3CM65;L5JXQ9;G5DYL0	C9(Carbamidomethyl)	1259.57	0	3.689e-05	High	2.90497	High	2.14491					High	2.88049					High	2.89148			1
	VAVVAGYGDVGK	3	56	5	K4GAL6;I3J9M7;A0A060WA97;G5DYL0;L5JXQ9		1134.56	0	4.386e-06			High	2.83832					High	2.73285	High	2.57668							0
	ATDVMIAGK	1	67	7	K4GAL6;I3J9M7;H3CM65;L5JXQ9;G5DYL0;M3XLG2;A0A060WA97		905.44	0	0.0002703			High	2.06991															0
	VADISLAEWGR	2	11	5	A0A060WA97;K4GAL6;G5DYL0;I3J9M7;H3CM65		1216.59	0	0.0001506									High	2.74163							High	2.54171	0
E5FQG0	Calreticulin OS=Lates calcarifer PE=2 SV=1 - [E5FQG0_LATCA]	21.19	13	3	8	47		0				0				0			12.8067	11.19	3	5	15.7864	8.81	3	6	14.2048	9.76	4	6		0			11.6979	16.43	5	5		0			420	48.627	4.51318
	Sequence	# PSMs	# Proteins	# Protein Groups	Protein Group Accessions	Modifications	MH+ [Da]	q-Value	PEP	A2	XCorr A2	B2	XCorr B2	C2	XCorr C2	D2	XCorr D2	E2	XCorr E2	F2	XCorr F2	G2	XCorr G2	H2	XCorr H2	I2	XCorr I2	# Missed Cleavages
	KPEDWDDRAK	1	1	1	A3QT58		1259.59	0	0.006443	High	3.16253																	1
	IDCGGGYVK	10	15	3	A3QT58;M3ZEI3;E5FQG0	C3(Carbamidomethyl)	968.426	0	0.01635	High	2.62586	High	2.12075	High	2.6514					High	2.26681	High	2.37632	High	2.16902	High	1.97117	0
	KPEDWDDR	9	8	2	A3QT58;E5FQG0		1060.46	0	0.0001867	High	2.34473							High	2.13161	High	2.27049	High	1.90402	High	2.26132	High	2.20614	0
	GLQTSQDAR	10	23	4	A3QT58;E5FQG0;M3ZEI3;Q6NVT6		975.481	0	0.002896	High	2.14917	High	2.09877	High	2.24122	High	2.32031			High	1.64923	High	1.86497			High	1.81072	0
	SGTIFDNFLITDDVK	7	7	1	E5FQG0		1684.85	0	6.122e-07							High	3.16898	High	3.27793	High	3.22421			High	2.51239			0
	CKDDELSHLYTLILNPDQTYEVK	2	3	2	A3QT58;E5FQG0	C1(Carbamidomethyl)	2794.38	0	0.2076							High	2.25517							High	2.18651			1
	LTAGNFYGDAEKDK	6	7	2	E5FQG0;M3ZEI3		1528.7	0	0.000324									High	2.69737			High	2.64299	High	2.56863	High	2.56198	1
	FEPFSNEGK	2	3	1	A3QT58		1054.44	0.002	0.2474			High	1.55787									High	1.74941					0
H2SRG7	Uncharacterized protein (Fragment) OS=Takifugu rubripes GN=LOC101061947 PE=4 SV=1 - [H2SRG7_TAKRU]	21.18	5	1	2	5	5.10705	21.18	2	2	2.67792	12.35	1	1									2.63896	8.82	1	1						0											170	18.4636	6.52197
	Sequence	# PSMs	# Proteins	# Protein Groups	Protein Group Accessions	Modifications	MH+ [Da]	q-Value	PEP	A2	XCorr A2	B2	XCorr B2	C2	XCorr C2	D2	XCorr D2	E2	XCorr E2	F2	XCorr F2	G2	XCorr G2	H2	XCorr H2	I2	XCorr I2	# Missed Cleavages
	GLGPTVPELGAEDLK	3	6	2	I3K4T2;H2SRG7		1495.75	0	0.01439	High	2.59069							High	2.63896			High	2.76813					0
	QSGAYLTTTEGVLLQLVQDAK	2	5	1	H2SRG7		2235.21	0	0.006519	High	2.51636	High	2.67792															0
M9P0A9	Glutathione S-transferase 3 OS=Sparus aurata GN=GST3 PE=2 SV=1 - [M9P0A9_SPAAU]	21.17	4	5	5	28	5.58322	9.01	2	2	9.6197	13.06	3	4	8.82975	17.12	4	4	2.41328	4.05	1	1	8.02323	13.06	3	3	7.92216	9.01	2	3	10.5253	13.06	3	4	5.64513	9.01	2	2	11.1747	13.06	3	5	222	25.4343	7.41553
	Sequence	# PSMs	# Proteins	# Protein Groups	Protein Group Accessions	Modifications	MH+ [Da]	q-Value	PEP	A2	XCorr A2	B2	XCorr B2	C2	XCorr C2	D2	XCorr D2	E2	XCorr E2	F2	XCorr F2	G2	XCorr G2	H2	XCorr H2	I2	XCorr I2	# Missed Cleavages
	RKPQPDDQYVK	11	3	1	M9P0A9		1373.7	0	0.002272	High	3.11808	High	2.66929	High	2.60079			High	3.28118	High	3.04019	High	3.0418	High	3.23487	High	2.38573	1
	FTGILGDFR	10	1	1	M9P0A9		1025.51	0	9.052e-05	High	2.46514	High	2.45774	High	2.01301	High	2.41328	High	2.46912			High	2.43255	High	2.41026	High	2.27364	0
	MTEIPAVNR	1	1	1	M9P0A9		1030.52	0	0.0004125			High	2.22824															0
	AILNYIAEK	3	4	1	M9P0A9		1034.56	0	0.000648					High	2.21607			High	2.27293	High	1.91895							0
	TVMEVFDIK	3	2	1	M9P0A9		1081.55	0	0.08948					High	1.99988							High	2.34706			High	2.11842	0
E3TBP9	Histone H2A OS=Ictalurus furcatus GN=H2AZ PE=2 SV=1 - [E3TBP9_ICTFU]	21.09	1	1	1	3	2.36519	21.09	1	1	5.51894	21.09	1	2		0																											128	13.6136	10.7261
	Sequence	# PSMs	# Proteins	# Protein Groups	Protein Group Accessions	Modifications	MH+ [Da]	q-Value	PEP	A2	XCorr A2	B2	XCorr B2	C2	XCorr C2	D2	XCorr D2	E2	XCorr E2	F2	XCorr F2	G2	XCorr G2	H2	XCorr H2	I2	XCorr I2	# Missed Cleavages
	ATAAVYSAAILEYLTAEVLELAGNASK	3	1	1	E3TBP9		2739.44	0	1.715e-07	High	2.36519	High	3.12839															0
H2LPB4	Uncharacterized protein (Fragment) OS=Oryzias latipes GN=LOC101158145 PE=3 SV=1 - [H2LPB4_ORYLA]	21.05	4	4	11	38		0				0				0			16.1523	10.37	5	6		0				0			16.7275	9.73	3	5		0				0			627	68.6436	8.52881
	Sequence	# PSMs	# Proteins	# Protein Groups	Protein Group Accessions	Modifications	MH+ [Da]	q-Value	PEP	A2	XCorr A2	B2	XCorr B2	C2	XCorr C2	D2	XCorr D2	E2	XCorr E2	F2	XCorr F2	G2	XCorr G2	H2	XCorr H2	I2	XCorr I2	# Missed Cleavages
	KDPATGAFLWPGFGENAR	10	6	2	H2LPB4;I3JMZ5		1933.96	0	3.438e-05	High	3.70885	High	3.11575	High	3.09717	High	3.34496			High	3.37471	High	3.53429					1
	TNLAMMKPSLPGWK	2	3	2	C1KBH6;F8U8U4		1573.81	0	0.0006235	High	3.07164	High	2.49075															0
	VECVGDDIAWMK	5	18	7	C1KBH6;G8XRZ5;H0ZD57;H2LPB4;F2YQA8;F8U8U4;I3JMZ5	C3(Carbamidomethyl)	1422.63	0	0.02025	High	2.82447	High	2.85978									High	3.04995			High	2.43634	0
	YENCWLAR	4	5	1	H2LPB4	C4(Carbamidomethyl)	1111.47	0	0.0128	High	1.92494			High	1.92559	High	1.76931									High	1.47948	0
	FCAPAGQCPIIDPQWESEEGVPIDAIIFGGR	5	5	1	H2LPB4	C2(Carbamidomethyl); C8(Carbamidomethyl)	3429.65	0	2.065e-08					High	4.04823	High	3.95754					High	3.56118					0
	VLEWIFKR	1	10	2	G8XRZ5;H2LPB4		1090.6	0	0.1892							High	2.10533											1
	DPATGAFLWPGFGENAR	2	2	1	I3JMZ5		1805.87	0	1.507e-11									High	5.03403							High	4.60152	0
	DEGWLAEHMLILGITNPQGVK	2	14	4	C1KBH6;F8U8U4;G8XRZ5;H2LPB4		2321.19	0	1.986e-05															High	3.9596	High	3.63409	0
	YVAAAFPSACGK	2	10	3	C1KBH6;F8U8U4;G8XRZ5	C10(Carbamidomethyl)	1241.54	0	0.001244															High	2.52006	High	2.57751	0
	IFHVNWFR	1	4	1	C1KBH6		1118.58	0.001	0.01242																	High	1.70369	0
	VLEWIFK	4	15	5	C1KBH6;F2YQA8;G8XRZ5;H2LPB4;I3JMZ5		934.532	0.005	0.1359	High	1.77751					High	1.7555									High	1.75224	0
Q8JHC5	Metallothionein (Fragment) OS=Gobius niger PE=2 SV=1 - [Q8JHC5_GOBNI]	21.05	3	1	1	20	5.55325	21.05	1	2	8.73407	21.05	1	3	14.0829	21.05	1	5	2.18385	21.05	1	1	5.50081	21.05	1	2	5.61592	21.05	1	2	5.541	21.05	1	2	5.52673	21.05	1	2	2.26086	21.05	1	1	57	5.59894	7.7085
	Sequence	# PSMs	# Proteins	# Protein Groups	Protein Group Accessions	Modifications	MH+ [Da]	q-Value	PEP	A2	XCorr A2	B2	XCorr B2	C2	XCorr C2	D2	XCorr D2	E2	XCorr E2	F2	XCorr F2	G2	XCorr G2	H2	XCorr H2	I2	XCorr I2	# Missed Cleavages
	SCCSCCPAGCSK	20	3	1	Q8JHC5	C2(Carbamidomethyl); C3(Carbamidomethyl); C5(Carbamidomethyl); C6(Carbamidomethyl); C10(Carbamidomethyl)	1433.48	0	2.051e-05	High	2.82387	High	2.97606	High	2.93532	High	2.18385	High	2.83342	High	2.85314	High	2.85508	High	2.8445	High	2.26086	0
H2UIV5	Uncharacterized protein OS=Takifugu rubripes GN=LOC101066100 PE=3 SV=1 - [H2UIV5_TAKRU]	21.04	4	1	9	68		0			21.8092	10.62	4	7		0			15.6674	11.62	4	5	34.3548	17.84	7	11	28.3191	16.03	6	9	24.4897	14.03	5	8	22.2325	14.03	6	8	19.4976	11.82	5	9	499	55.1312	5.2876
	Sequence	# PSMs	# Proteins	# Protein Groups	Protein Group Accessions	Modifications	MH+ [Da]	q-Value	PEP	A2	XCorr A2	B2	XCorr B2	C2	XCorr C2	D2	XCorr D2	E2	XCorr E2	F2	XCorr F2	G2	XCorr G2	H2	XCorr H2	I2	XCorr I2	# Missed Cleavages
	NLDMDSIVAEVK	14	5	1	H2UIV5		1333.62	0	1.116e-05	High	3.40774	High	3.42498					High	3.42211	High	3.08685	High	3.40459	High	3.33268	High	3.20626	0
	LESLTDEINFLR	17	13	5	H2L7B8;H2UIV5;Q6NWF6;W5LD50;A0A060X772		1449.74	0	8.981e-08	High	3.08837	High	3.09354	High	2.7261	High	2.80254	High	3.04366	High	2.96728	High	3.02108	High	2.98827	High	2.95986	0
	WNLLQGQTTTR	6	8	2	H2UIV5;A0A060X772		1317.64	0	1.057e-07	High	3.06443	High	3.10231					High	3.37099	High	3.19908			High	2.93845			0
	AQYEDIANR	8	11	5	H2L7B8;H2UIV5;Q6NWF6;W5LD50;W5LD34		1079.46	0	0.01675	High	2.15558					High	1.90523	High	2.10925			High	1.89748	High	1.80547	High	1.77693	0
	SLLAPLNLEIDPTIQAVR	15	4	2	H2UIV5;W5LD50		1963.04	0	2.302e-10			High	3.50971	High	3.04762	High	3.43896	High	3.48186	High	3.21895	High	3.17046	High	3.47987	High	2.97139	0
	ANLEAQIAEAEERGELAVK	4	4	2	W5LD34;H2UIV5		2041.03	0	4.139e-09							High	4.08715	High	4.85454	High	4.79515	High	4.20922					1
	TEIADLNR	2	10	5	H2L7B8;H2UIV5;Q6NWF6;W5LD50;A0A060X772		931.481	0	0.0108									High	2.0547					High	1.84741			0
	AEAETWYK	1	6	3	H2UIV5;W5LD50;W5LD34		997.432	0.005	0.06726																	High	1.45159	0
	LLEGEEDR	1	12	4	H2UIV5;W5LD50;A0A060X772;H2L7B8		960.437	0.007	0.1104											High	2.11485							0
B9V2Y6	Chaperonin subunit 7 (Fragment) OS=Epinephelus coioides PE=2 SV=1 - [B9V2Y6_EPICO]	21.01	28	2	2	9					2.46954	18.49	1	1	2.04895	21.01	1	1	2.06754	18.49	1	1	5.28065	18.49	1	2	2.72536	21.01	1	1	5.92632	18.49	1	2					0	18.49	1	1	119	12.8235	7.41553
	Sequence	# PSMs	# Proteins	# Protein Groups	Protein Group Accessions	Modifications	MH+ [Da]	q-Value	PEP	A2	XCorr A2	B2	XCorr B2	C2	XCorr C2	D2	XCorr D2	E2	XCorr E2	F2	XCorr F2	G2	XCorr G2	H2	XCorr H2	I2	XCorr I2	# Missed Cleavages
	INALTAASEAACLILSVDETIK	7	28	1	B9V2Y6	C12(Carbamidomethyl)	2303.22	0	0.03016			High	2.46954			High	2.06754	High	3.04275			High	3.87808			High	1.41674	0
	INALTAASEAACLILSVDETIKNPR	2	27	1	B9V2Y6	C12(Carbamidomethyl)	2670.41	0.001	0.00925					High	2.04895					High	2.72536							1
M0R3H0	40S ribosomal protein S16 OS=Homo sapiens GN=RPS16 PE=1 SV=1 - [M0R3H0_HUMAN]	21	98	2	2	13	4.44966	10	1	2	1.96375	10	1	1	2.62368	10	1	1	4.66882	10	1	2	2.14379	10	1	1	2.02966	10	1	1	2.30499	10	1	1	7.51389	21	2	3	2.43388	10	1	1	100	11.0681	10.2427
	Sequence	# PSMs	# Proteins	# Protein Groups	Protein Group Accessions	Modifications	MH+ [Da]	q-Value	PEP	A2	XCorr A2	B2	XCorr B2	C2	XCorr C2	D2	XCorr D2	E2	XCorr E2	F2	XCorr F2	G2	XCorr G2	H2	XCorr H2	I2	XCorr I2	# Missed Cleavages
	LLEPVLLLGK	12	97	1	M0R3H0		1094.69	0	0.004141	High	2.26753	High	1.96375	High	2.62368	High	2.37484	High	2.14379	High	2.02966	High	2.30499	High	2.53595	High	2.43388	0
	GPLQSVQVFGR	1	64	1	M0R3H0		1187.64	0	0.0001439															High	2.79449			0
M9NZ74	94 kDa glucose-regulated protein OS=Sparus aurata GN=GRP-94 PE=2 SV=1 - [M9NZ74_SPAAU]	20.94	4	10	11	58	20.4804	7.93	4	7	16.2225	9.79	5	6	24.122	8.55	5	8	16.1367	8.55	4	5	38.6875	14.75	7	12	19.4134	5.58	3	7	10.4573	5.7	3	4	11.4302	5.2	3	4	12.4809	6.32	4	5	807	92.7146	4.80518
	Sequence	# PSMs	# Proteins	# Protein Groups	Protein Group Accessions	Modifications	MH+ [Da]	q-Value	PEP	A2	XCorr A2	B2	XCorr B2	C2	XCorr C2	D2	XCorr D2	E2	XCorr E2	F2	XCorr F2	G2	XCorr G2	H2	XCorr H2	I2	XCorr I2	# Missed Cleavages
	FQTSNSDTILASLEQYVER	23	1	1	M9NZ74		2201.08	0	8.395e-07	High	3.57422	High	3.06043	High	3.74457	High	3.5822	High	3.76304	High	3.56051	High	3.12037	High	3.31719	High	3.44436	0
	SILFVPTSAPR	9	1	1	M9NZ74		1187.63	0	2.99e-05	High	2.67448	High	2.29321			High	2.45269	High	2.65387	High	2.41411			High	2.50541	High	2.444	0
	GVVDSDDLPLNVSR	4	2	1	M9NZ74		1485.71	0	7.98e-06	High	2.1564	High	2.82632	High	3.61307			High	3.40512									0
	YSQFINFPIYVWASK	9	1	1	M9NZ74		1862.95	0	0.0009694			High	2.30021	High	2.89696	High	2.60471	High	2.04361	High	2.5699	High	2.57175					0
	ELISNASDALDK	4	84	2	F1DSD2;M9NZ74		1275.59	0	0.03853					High	2.42648							High	2.75751	High	2.75177	High	2.20904	0
	HVFQAEVNR	1	1	1	M9NZ74		1099.53	0	0.005027					High	1.96434													0
	VGDDAEDQTASDLAVVLFETATLR	3	1	1	M9NZ74		2536.26	0	2.57e-10							High	4.1768	High	4.25462									0
	GYEVIYLTEPVDEYCIQALPEFDGKR	1	2	1	M9NZ74	C15(Carbamidomethyl)	3104.51	0	1.058e-09									High	3.3258									1
	EYEPLTTWLK	1	1	1	M9NZ74		1279.66	0	0.0003572									High	2.3255									0
	SGTSEFLNK	1	1	1	M9NZ74		982.484	0.001	0.001522																	High	1.83703	0
	TVWDWELMNDIKPIWQRPAK	2	1	1	M9NZ74		2526.27	0.002	0.03245	High	2.71584	High	2.77791															0
F5BZL7	Alcohol dehydrogenase Class vi (Fragment) OS=Epinephelus bruneus PE=2 SV=1 - [F5BZL7_EPIBR]	20.9	2	0	5	64		0				0				0			20.2502	11.64	3	6		0				0				0				0				0			378	40.4594	6.44287
	Sequence	# PSMs	# Proteins	# Protein Groups	Protein Group Accessions	Modifications	MH+ [Da]	q-Value	PEP	A2	XCorr A2	B2	XCorr B2	C2	XCorr C2	D2	XCorr D2	E2	XCorr E2	F2	XCorr F2	G2	XCorr G2	H2	XCorr H2	I2	XCorr I2	# Missed Cleavages
	AAVAWEPNKPLVIEEIEVAPPQANEIR	2	4	2	Q4SYL2;H3C1L7		2983.54	0	8.214e-14	High	4.18479							High	3.64534									0
	VEPGSTCAVFGLGAVGLAAVMGCK	42	16	7	G3NPB1;Q4SYL2;I3KTT7;H2MZR4;F5BZL7;H2MTI3;H3C1L7	C7(Carbamidomethyl); C23(Carbamidomethyl)	2351.16	0	2.073e-07	High	4.02743	High	3.97449	High	3.95296	High	4.10712	High	3.65595	High	4.17912	High	4.05672	High	4.10421	High	3.82764	0
	IDPAAPLDK	11	18	7	H2MTI3;Q4SYL2;M4ALN8;G3NPB1;I3KTT7;H3C1L7;F5BZL7		939.489	0	0.0001361	High	2.50912	High	2.47741			High	1.94005	High	2.37332	High	2.36911					High	2.25606	0
	VFGATDFVNPK	5	9	3	Q4SYL2;F5BZL7;H2MTI3		1194.62	0	0.0002355	High	2.50254					High	2.78379	High	2.52195	High	2.79265			High	2.38124			0
	SALESCVK	4	4	3	I3KTT7;M4ALN8;F5BZL7	C6(Carbamidomethyl)	893.417	0.001	0.02121	High	1.78943							High	1.89132	High	1.57224			High	1.49956			0
U3LS30	Protein disulfide-isomerase OS=Dicentrarchus labrax GN=PDI PE=2 SV=1 - [U3LS30_DICLA]	20.86	1	0	13	51		0			11.687	9.94	6	6	20.3556	11.7	7	8		0				0				0				0				0				0			513	56.7653	4.66553
	Sequence	# PSMs	# Proteins	# Protein Groups	Protein Group Accessions	Modifications	MH+ [Da]	q-Value	PEP	A2	XCorr A2	B2	XCorr B2	C2	XCorr C2	D2	XCorr D2	E2	XCorr E2	F2	XCorr F2	G2	XCorr G2	H2	XCorr H2	I2	XCorr I2	# Missed Cleavages
	GGEKESPKEYSAGR	3	4	3	Q4RZP6;M4AU96;U3LS30		1494.72	0	2.368e-07	High	2.98058	High	1.10099	High	2.77564													2
	SHILMFLPK	5	10	6	G3Q2E1;Q4RZP6;I3J5M6;M4AU96;H2L8E0;U3LS30		1085.58	0	0.003627	High	2.81764			High	2.92551			High	3.30933	High	3.06516					High	2.23543	0
	MDSTANEIEAVK	7	5	3	B0S564;W5KFX1;U3LS30		1307.55	0	0.01965	High	2.69745	High	2.66812			High	2.78651	High	2.52758					High	2.71686			0
	KVIDYNGER	8	5	4	Q4RZP6;I3J5M6;B0S564;U3LS30		1093.52	0	0.004874	High	2.53457	High	2.4021	High	2.76561	High	2.76444	High	2.8541	High	2.40215			High	2.71213			1
	LITLEDEMTK	6	12	6	G3Q2E1;Q4RZP6;M4AU96;W5KFX1;H2L8E0;I3J5M6		1192.58	0	0.0007052	High	2.32477					High	2.47072			High	2.77225					High	2.83574	0
	ESPKEYSAGR	2	5	4	H2L8E0;Q4RZP6;M4AU96;U3LS30		1123.53	0	8.078e-05	High	1.40597	High	1.99164															1
	FEVSKDSVVLFK	2	3	2	Q4RZP6;U3LS30		1397.73	0	0.0007382					High	3.05134											High	2.94345	1
	NTFDGELTK	2	6	3	H2L8E0;M4AU96;G3Q2E1		1024.44	0	0.1585							High	1.79685	High	1.73721									0
	ILEFFGLK	6	13	7	Q4RZP6;B0S564;M4AU96;G3Q2E1;W5KFX1;H2L8E0;U3LS30		966.529	0.001	0.02091	High	2.08585			High	2.13338	High	2.01117	High	1.99128	High	2.0267							0
	KEECPAIR	5	10	6	W5KFX1;G3Q2E1;H2L8E0;Q4RZP6;U3LS30;I3J5M6	C4(Carbamidomethyl)	1002.47	0.001	0.01234			High	2.54955	High	2.41103					High	2.3599					High	2.44423	1
	VHSFPTLK	2	13	6	G3Q2E1;Q4RZP6;B0S564;M4AU96;W5KFX1;H2L8E0		928.48	0.002	0.0564	High	2.08707													High	1.6429			0
	VIDYNGER	2	8	4	Q4RZP6;I3J5M6;B0S564;U3LS30		965.45	0.004	0.04053					High	2.11756	High	2.24426											0
	QLTPIWEK	1	5	2	G3Q2E1;U3LS30		1014.53	0.007	0.1916			High	2.07555															0
D4HNR5	Tryptophan hydroxylase OS=Oreochromis niloticus GN=Tph PE=2 SV=1 - [D4HNR5_ORENI]	20.82	7	4	8	49	23.4562	12.58	5	8	20.0822	16.7	5	6	18.3902	10.41	4	6	10.2754	5.64	3	4	22.7582	15.84	5	7	10.8679	6.72	2	3	16.6801	10.2	3	5	10.203	10.41	3	3	18.3205	14.97	6	7	461	52.6282	5.42725
	Sequence	# PSMs	# Proteins	# Protein Groups	Protein Group Accessions	Modifications	MH+ [Da]	q-Value	PEP	A2	XCorr A2	B2	XCorr B2	C2	XCorr C2	D2	XCorr D2	E2	XCorr E2	F2	XCorr F2	G2	XCorr G2	H2	XCorr H2	I2	XCorr I2	# Missed Cleavages
	YPITEYQPVYFVAESFEDAKEK	14	3	1	D4HNR5		2653.25	0	3.469e-10	High	4.65724	High	5.08209	High	3.91211			High	5.05926	High	4.69723	High	4.82674	High	4.45602	High	3.82112	1
	EKDTVPWFPNDIQDLDR	5	6	1	D4HNR5		2087.95	0	0.0003138	High	2.72687	High	2.72487	High	2.72717	High	2.35801									High	2.46732	1
	EFADIAYNYR	3	8	2	D4HNR5;M4AS79		1261.55	0	0.1278	High	2.58446							High	2.67252			High	2.68096					0
	DTVPWFPNDIQDLDR	10	9	2	D4HNR5;Q6PHI7		1830.81	0	0.0434	High	2.47152			High	2.83008	High	2.97088	High	2.22084			High	2.36764			High	2.64561	0
[truncated: 3,610 more rows]

## Sheet: Protein abundance t0 vs t1
Sample		Threshold
t0_1	1st biological replicate t0 (merge of two technical LC-MS/MS analyses)	Log Ratio NSAF Signif.=RNSAF>0.5 or <−0.5
t0_2	2nd biological replicate t0 (merge of two technical LC-MS/MS analyses)
t0_3	3rd biological replicate t0 (merge of two technical LC-MS/MS analyses)	Statistical Signif.
t1_1	1st biological replicate t1 (merge of two technical LC-MS/MS analyses)	T-test P-value <0.5
t1_2	2nd biological replicate t1 (merge of two technical LC-MS/MS analyses)	FDR<0.1
t1_3	3rd biological replicate t1 (merge of two technical LC-MS/MS analyses)
Accession	Description	MW [kDa]	calc. pI	NSAF_t0_1	NSAF_t0_2	NSAF_t0_3	NSAF_t1_1	NSAF_t1_2	NSAF_t1_3	mean_NSAF_t0	mean_NSAF_t1	Log Ratio NSAF t0/t1	Log Ratio NSAF Signif.	Statistical Signif.
G3UYV7	40S ribosomal protein S28 (Fragment) OS=Mus musculus GN=Rps28 PE=4 SV=1 - [G3UYV7_MOUSE]	6	10	10.214	9.57196	13.2625	0	0	0	11.0161	0	2.7022	> t0	*
H2RKV3	Malic enzyme OS=Takifugu rubripes GN=LOC101068234 PE=3 SV=1 - [H2RKV3_TAKRU]	51	6	1.24074	1.16275	1.07404	0	0	0	1.15918	0	0.6595	> t0	*
B3F9U6	Hemoglobin beta chain OS=Gadus morhua PE=3 SV=1 - [B3F9U6_GADMO]	17	7	0	0	0	5.59883	3.97619	4.31572	0	4.63025	-1.7291	> t1	*
L5LBW8	Glycogen [starch] synthase, liver OS=Myotis davidii GN=MDA_GLEAN10012862 PE=4 SV=1 - [L5LBW8_MYODS]	66	7	0.497376	0.466113	0.430549	0	0	0	0.464679	0	0.3014		*
G3PTX7	Uncharacterized protein (Fragment) OS=Gasterosteus aculeatus GN=ERP27 PE=4 SV=1 - [G3PTX7_GASAC]	29	6	1.08742	1.01907	0.941315	0	0	0	1.01593	0	0.5926	> t0	*
A0A060YQH0	Oncorhynchus mykiss genomic scaffold, scaffold_7885 (Fragment) OS=Oncorhynchus mykiss GN=GSONMT00017019001 PE=4 SV=1 - [A0A060YQH0_ONCMY]	12	8	2.5765	2.41455	2.23032	0	0	0	2.40712	0	1.1398	> t0	*
P86232	Ezrin (Fragments) OS=Mesocricetus auratus GN=EZR PE=1 SV=1 - [EZRI_MESAU]	11	10	0	0	0	4.47298	3.17663	3.44789	0	3.69916	-1.5108	> t1	*
Q4RVS0	Chromosome 9 SCAF14991, whole genome shotgun sequence. (Fragment) OS=Tetraodon nigroviridis GN=GSTENG00028199001 PE=4 SV=1 - [Q4RVS0_TETNG]	28	9	0	0	0	1.65933	1.17843	1.27905	0	1.37227	-0.7537	> t1	*
Q4S3J3	Chromosome 1 SCAF14749, whole genome shotgun sequence OS=Tetraodon nigroviridis GN=GSTENG00024624001 PE=4 SV=1 - [Q4S3J3_TETNG]	24	8	0	0	0	1.98799	1.41183	1.53239	0	1.64407	-0.8656	> t1	*
P11748	Hemoglobin subunit alpha OS=Thunnus thynnus GN=hba PE=1 SV=1 - [HBA_THUTH]	15	9	1.99994	1.87423	1.73123	8.63316	6.13112	8.87288	1.86847	7.87905	-1.3526	> t1	*
B9EN58	Thioredoxin OS=Salmo salar GN=THIO PE=2 SV=1 - [B9EN58_SALSA]	10	5	3.3646	6.30623	5.82508	0	0	0	5.16531	0	1.841	> t0	*
F7DQ24	Uncharacterized protein (Fragment) OS=Xenopus tropicalis PE=3 SV=1 - [F7DQ24_XENTR]	22	9	1.45914	1.36742	2.52618	0	0	0	1.78425	0	0.92	> t0	*
M4AAN9	Uncharacterized protein OS=Xiphophorus maculatus PE=3 SV=1 - [M4AAN9_XIPMA]	23	8	1.36186	1.27626	2.35777	0	0	0	1.6653	0	0.8739	> t0	*
M4AX90	Uncharacterized protein OS=Xiphophorus maculatus PE=4 SV=1 - [M4AX90_XIPMA]	31	7	0.956492	0.896371	1.65596	0	0	0	1.16961	0	0.6643	> t0	*
G3HK42	60S ribosomal protein L30 OS=Cricetulus griseus GN=I79_011057 PE=4 SV=1 - [G3HK42_CRIGR]	6	6	11.2153	10.5104	4.85423	0	0	0	8.85999	0	2.441	> t0	*
H0YZD0	Uncharacterized protein OS=Taeniopygia guttata GN=ETFA PE=4 SV=1 - [H0YZD0_TAEGU]	34	8	0.888171	1.66469	0.768838	0	0	0	1.10723	0	0.6356	> t0	*
G3Q8E3	Uncharacterized protein OS=Gasterosteus aculeatus PE=4 SV=1 - [G3Q8E3_GASAC]	100	9	0.318121	0.298126	0.275379	0.915493	0.650167	0.705685	0.297209	0.757115	-0.2633		*
Q4RBW9	Chromosome undetermined SCAF20413, whole genome shotgun sequence. (Fragment) OS=Tetraodon nigroviridis GN=GSTENG00038177001 PE=4 SV=1 - [Q4RBW9_TETNG]	9	6	0	0	0	10.8293	3.84539	4.17376	0	6.28282	-2.0501	> t1	*
F7C8E5	Histone H3 (Fragment) OS=Monodelphis domestica PE=3 SV=1 - [F7C8E5_MONDO]	16	11	4.1448	3.88427	3.58791	5.96397	6.35326	6.89577	3.87233	6.40433	-0.5172	> t1	*
G1QD60	Uncharacterized protein (Fragment) OS=Myotis lucifugus PE=4 SV=1 - [G1QD60_MYOLU]	11	10	6.15035	5.76376	5.324	8.84977	9.42742	10.2324	5.74604	9.50321	-0.5705	> t1	*
F7FYK5	Uncharacterized protein (Fragment) OS=Callithrix jacchus PE=3 SV=1 - [F7FYK5_CALJA]	30	5	1.05532	2.96695	2.74058	0	0	0	2.25428	0	1.0889	> t0	*
Q4S798	Chromosome 1 SCAF14716, whole genome shotgun sequence. (Fragment) OS=Tetraodon nigroviridis GN=GSTENG00022906001 PE=4 SV=1 - [Q4S798_TETNG]	65	5	0	0	0	2.04733	0.48466	1.05209	0	1.19469	-0.6757	> t1	*
H2MYW8	Uncharacterized protein OS=Oryzias latipes GN=LOC101174076 PE=4 SV=1 - [H2MYW8_ORYLA]	24	5	2.66038	2.49316	3.45441	5.74206	5.43721	5.9015	2.86932	5.69359	-0.6599	> t1	*
F5BZL1	Hydroxyphenylpyruvate dioxygenase (Fragment) OS=Epinephelus bruneus PE=2 SV=1 - [F5BZL1_EPIBR]	33	7	5.91706	4.62095	6.82941	2.83803	2.01552	2.18762	5.78914	2.34706	0.8414	> t0	*
Q0GPQ8	Cytochrome P450 2P11 OS=Micropterus salmoides PE=2 SV=1 - [Q0GPQ8_MICSA]	57	7	1.72284	0.538182	0.49712	0	0	0	0.91938	0	0.5457	> t0	*
Q9YHW1	Alpha tubulin OS=Notothenia coriiceps GN=GTbalphaA PE=2 SV=1 - [Q9YHW1_9TELE]	50	5	2.53651	2.37707	2.74463	6.38714	5.83204	4.22003	2.55274	5.47973	-0.7163	> t1	*
H2LCN2	Uncharacterized protein OS=Oryzias latipes GN=LOC101169415 PE=4 SV=1 - [H2LCN2_ORYLA]	57	8	3.40466	3.19065	2.94721	4.08248	4.05903	4.40563	3.18084	4.18238	-0.255		*
F6VWW1	Aspartate aminotransferase OS=Xenopus tropicalis GN=got1 PE=3 SV=1 - [F6VWW1_XENTR]	46	9	2.78337	2.60842	3.01175	1.00125	1.42214	0.771789	2.80118	1.06506	0.6475	> t0	*
C3KIF6	4-hydroxyphenylpyruvate dioxygenase OS=Anoplopoma fimbria GN=HPPD PE=2 SV=1 - [C3KIF6_ANOFI]	45	7	6.51625	6.10667	6.26749	4.16723	2.95949	4.01526	6.2968	3.71399	0.5381	> t0	*
O42175	Apolipoprotein A-I OS=Sparus aurata GN=apoa1 PE=2 SV=1 - [APOA1_SPAAU]	30	5	15.3995	17.5241	18.0914	23.7412	24.7288	21.9604	17.005	23.4768	-0.4228		*
Q6S9E2	Hemoglobin-beta OS=Ictalurus punctatus PE=2 SV=1 - [Q6S9E2_ICTPU]	16	8	3.86474	3.62182	3.34549	19.4635	7.89865	12.8597	3.61068	13.4073	-1.4574	> t1	*
Q4QY74	Chymotrypsin B-like protein (Fragment) OS=Sparus aurata PE=2 SV=1 - [Q4QY74_SPAAU]	24	7	8.9773	9.61488	8.88129	5.53606	6.55269	7.11223	9.15782	6.40033	0.4095		*
M9P052	Lipase OS=Sparus aurata GN=LAL PE=2 SV=1 - [M9P052_SPAAU]	45	6	0.711421	1.33341	0.615836	4.09467	2.90796	2.3672	0.886888	3.12328	-0.8276	> t1	*
H9B642	Tubulin alpha 1 (Fragment) OS=Paramisgurnus dabryanus PE=2 SV=1 - [H9B642_PARDA]	44	6	2.15031	2.01515	1.8614	3.09409	4.39473	3.18	2.00895	3.55628	-0.4709		*
Q4RKE4	Chromosome 21 SCAF15029, whole genome shotgun sequence. (Fragment) OS=Tetraodon nigroviridis GN=GSTENG00032994001 PE=3 SV=1 - [Q4RKE4_TETNG]	13	7	7.39632	4.62095	6.40257	3.54753	2.5194	2.73453	6.13995	2.93382	0.7223	> t0	*
A0A060VGE8	Cytochrome oxidase subunit II OS=Sparus aurata GN=COII PE=4 SV=1 - [A0A060VGE8_SPAAU]	26	5	3.73032	2.33056	3.22912	1.78919	1.27065	1.37915	3.09667	1.47967	0.5506	> t0	*
W5N925	Protein disulfide-isomerase (Fragment) OS=Lepisosteus oculatus PE=3 SV=1 - [W5N925_LEPOC]	58	5	5.48927	5.65866	5.7021	3.94927	2.24376	2.43536	5.61668	2.87613	0.6434	> t0	*
Q1PCB2	Beta globin OS=Sparus aurata PE=3 SV=1 - [Q1PCB2_SPAAU]	16	8	44.4446	21.7309	33.4549	141.806	69.1131	122.167	33.2101	111.029	-1.6826	> t1	*
I3K2D9	Uncharacterized protein OS=Oreochromis niloticus GN=TUBA4A (2 of 2) PE=3 SV=1 - [I3K2D9_ORENI]	50	5	3.18476	2.98458	3.30823	4.58256	5.85802	4.23883	3.15919	4.89313	-0.418		*
Q8JHC5	Metallothionein (Fragment) OS=Gobius niger PE=2 SV=1 - [Q8JHC5_GOBNI]	6	8	15.0522	18.8081	17.3731	7.21955	10.2544	11.13	17.0778	9.53465	0.7259	> t0	*
Q6PHD9	Selenium-binding protein 1 OS=Danio rerio GN=selenbp1 PE=2 SV=1 - [SBP1_DANRE]	51	6	3.12901	2.34586	3.25032	1.80094	1.91849	1.38821	2.9084	1.70254	0.4067		*
M4VQF0	Glyceraldehyde-3-phosphate dehydrogenase OS=Clarias batrachus GN=GAPDH PE=2 SV=1 - [M4VQF0_CLABA]	36	8	4.29416	4.02425	4.46065	2.47156	0.877627	0.952569	4.25969	1.43392	0.8662	> t0	*
H2MK40	Uncharacterized protein OS=Oryzias latipes GN=LOC101156932 PE=4 SV=1 - [H2MK40_ORYLA]	102	8	0.627862	0.588397	0.543504	1.80687	0.962403	1.04458	0.586587	1.27129	-0.3388		*
F1Q6E1	4-hydroxyphenylpyruvate dioxygenase OS=Danio rerio GN=hpda PE=3 SV=1 - [F1Q6E1_DANRE]	44	7	3.68545	3.4538	4.4664	1.0606	2.25966	0.81754	3.86855	1.37927	0.7963	> t0	*
W5LDH9	Uricase OS=Astyanax mexicanus PE=3 SV=1 - [W5LDH9_ASTMX]	34	9	3.83881	1.79876	2.49227	1.38092	0.980704	1.06445	2.70995	1.14202	0.584	> t0	*
M4A2D5	Uncharacterized protein (Fragment) OS=Xiphophorus maculatus PE=3 SV=1 - [M4A2D5_XIPMA]	129	7	2.42365	1.81705	2.09802	1.39496	1.23835	0.806454	2.11291	1.14659	0.3864		*
G9I0G6	Transferrin OS=Epinephelus coioides PE=2 SV=1 - [G9I0G6_EPICO]	74	6	0	0.387865	0	1.7866	1.26881	0.918106	0.129288	1.32451	-0.6428	> t1	*
K7GAK5	Uncharacterized protein OS=Pelodiscus sinensis GN=TUBB PE=3 SV=1 - [K7GAK5_PELSI]	45	6	0.692472	0	0	2.98921	2.83051	1.5361	0.230824	2.45194	-0.9969	> t1	*
I3KGA9	Uncharacterized protein OS=Oreochromis niloticus GN=ugp2 PE=4 SV=1 - [I3KGA9_ORENI]	57	8	2.26977	3.19065	1.96481	4.08248	4.63889	3.77626	2.47508	4.16587	-0.4624		*
G3Q9Y8	Uncharacterized protein (Fragment) OS=Gasterosteus aculeatus PE=4 SV=1 - [G3Q9Y8_GASAC]	193	6	1.35541	0.793883	0.733311	1.70652	1.73134	1.87918	0.960867	1.77234	-0.3494		*
M4ADS8	Uncharacterized protein OS=Xiphophorus maculatus PE=3 SV=1 - [M4ADS8_XIPMA]	61	8	2.05749	2.41021	2.67158	0.740133	1.57689	1.14103	2.37976	1.15268	0.4743		*
L9L3X5	Actin, alpha skeletal muscle OS=Tupaia chinensis GN=TREES_T100013855 PE=3 SV=1 - [L9L3X5_TUPCH]	38	5	8.2896	11.6528	10.0462	5.96397	7.62391	6.43605	9.99619	6.67465	0.4677		*
P56251	Hemoglobin subunit beta OS=Leiostomus xanthurus GN=hbb PE=1 SV=1 - [HBB_LEIXA]	16	9	3.89104	1.82323	3.36824	11.1977	5.96428	19.4207	3.0275	12.1942	-1.4974	> t1	*
H2VEH5	Peptidyl-prolyl cis-trans isomerase OS=Takifugu rubripes GN=LOC101071268 PE=3 SV=1 - [H2VEH5_TAKRU]	18	9	3.4877	4.90271	4.52865	0	1.78201	0	4.30635	0.594004	1.2816	> t0	*
Q27HS3	Vascular smooth muscle alpha-actin (Fragment) OS=Sus scrofa PE=2 SV=1 - [Q27HS3_PIG]	8	8	31.3415	29.3715	37.3045	16.9115	16.0137	26.0717	32.6725	19.6656	0.6784	> t0	*
Q91060	Tubulin alpha chain OS=Notophthalmus viridescens PE=2 SV=1 - [TBA_NOTVI]	50	5	2.54214	4.76471	3.85103	10.9737	7.14389	6.34411	3.71929	8.1539	-0.8281	> t1	*
A0A060WA97	Oncorhynchus mykiss genomic scaffold, scaffold_191 OS=Oncorhynchus mykiss GN=GSONMT00070359001 PE=4 SV=1 - [A0A060WA97_ONCMY]	48	7	5.2839	6.18972	6.28921	1.90076	4.04965	1.46515	5.92094	2.47185	0.8248	> t0	*
W5LLG4	Uncharacterized protein OS=Astyanax mexicanus PE=4 SV=1 - [W5LLG4_ASTMX]	50	7	2.54214	2.97794	2.20059	3.6579	3.24722	4.22941	2.57356	3.71151	-0.3206		*
L5M3T4	GTP-binding protein SAR1a OS=Myotis davidii GN=MDA_GLEAN10020842 PE=3 SV=1 - [L5M3T4_MYODS]	53	7	0	0.564242	0	0.866345	1.84579	2.0034	0.188081	1.57185	-0.707	> t1	*
B5X8Y0	Cofilin-2 OS=Salmo salar GN=COF2 PE=2 SV=1 - [B5X8Y0_SALSA]	19	9	5.13756	3.20976	4.44729	0	0	1.89943	4.26487	0.633145	1.2505	> t0	*
G3PLE8	ATP synthase subunit beta (Fragment) OS=Gasterosteus aculeatus GN=ATP5B PE=3 SV=1 - [G3PLE8_GASAC]	57	5	9.15602	7.57104	8.85829	6.19984	7.15489	7.16849	8.52845	6.84107	0.252		*
G3PHA5	Uncharacterized protein OS=Gasterosteus aculeatus PE=4 SV=1 - [G3PHA5_GASAC]	95	7	1.99994	2.49897	2.01977	2.87772	3.06556	2.58792	2.17289	2.84373	-0.2151		*
S4S3W7	Phosphoglucomutase 1 (Fragment) OS=Sparus aurata PE=2 SV=1 - [S4S3W7_SPAAU]	21	6	2.94836	4.14456	3.82834	8.48483	6.02577	4.90524	3.64042	6.47195	-0.5869	> t1	*
J7FII7	Glutathione S-transferase (Fragment) OS=Channa striata PE=2 SV=1 - [J7FII7_CHASR]	20	7	6.42677	4.5171	4.17246	6.93563	11.493	8.91027	5.03878	9.11296	-0.6588	> t1	*
I3JSE9	Uncharacterized protein OS=Oreochromis niloticus GN=LOC100690779 PE=4 SV=1 - [I3JSE9_ORENI]	59	6	0.530596	0.994489	0.459306	3.05391	1.62662	1.17701	0.661464	1.95252	-0.5706	> t1	*
F1QXV8	Phosphoglycerate kinase OS=Danio rerio GN=pgk1 PE=3 SV=1 - [F1QXV8_DANRE]	45	7	3.42915	3.21361	2.37473	1.97369	2.10252	2.28205	3.00583	2.11942	0.2812		*
H2LS09	Uncharacterized protein OS=Oryzias latipes PE=4 SV=1 - [H2LS09_ORYLA]	52	5	0	0.546969	0	0.839825	1.19286	1.29472	0.182323	1.10913	-0.5106	> t1	*
W5M5D0	Uncharacterized protein (Fragment) OS=Lepisosteus oculatus PE=4 SV=1 - [W5M5D0_LEPOC]	46	7	3.58385	4.0303	4.96373	1.03136	2.92982	1.59	4.19263	1.8504	0.6855	> t0	*
B5APB7	Nucleoside diphosphate kinase OS=Sparus aurata PE=2 SV=1 - [B5APB7_SPAAU]	17	7	9.4076	7.05302	9.77234	10.8293	13.4589	14.6081	8.74432	12.9654	-0.4781		*
G1MUF1	Uncharacterized protein (Fragment) OS=Meleagris gallopavo GN=VCP PE=3 SV=2 - [G1MUF1_MELGA]	78	5	1.21698	0.760326	1.05347	2.33483	2.90177	1.34981	1.01026	2.19547	-0.4789
I3JNF6	Glycine N-methyltransferase OS=Oreochromis niloticus GN=LOC100706279 PE=3 SV=1 - [I3JNF6_ORENI]	34	8	2.90838	4.54263	4.19603	2.78993	0.990677	1.07527	3.88235	1.61863	0.701	> t0
M9NZ74	94 kDa glucose-regulated protein OS=Sparus aurata GN=GRP-94 PE=2 SV=1 - [M9NZ74_SPAAU]	93	5	2.12633	1.66056	1.22709	2.54965	4.34572	2.75147	1.67133	3.21562	-0.5065	> t1
I3KPD3	Glucose-6-phosphate isomerase (Fragment) OS=Oreochromis niloticus GN=LOC102082897 PE=3 SV=1 - [I3KPD3_ORENI]	62	7	1.02874	1.44612	0.445263	2.2204	2.10252	2.85257	0.973377	2.39183	-0.5627	> t1
Q53T70	Putative uncharacterized protein RAB10 (Fragment) OS=Homo sapiens GN=RAB10 PE=3 SV=1 - [Q53T70_HUMAN]	18	8	0	1.7071	0	5.24222	1.86146	4.04083	0.569034	3.71484	-1.1535	> t1
M9P0N9	Heart-type fatty acid binding protein OS=Sparus aurata GN=H-FABP PE=2 SV=1 - [M9P0N9_SPAAU]	15	5	34.4049	24.1818	37.228	12.3764	21.9737	7.15501	31.9382	13.835	1.0998	> t0
H3CAM1	Malate dehydrogenase OS=Tetraodon nigroviridis PE=3 SV=1 - [H3CAM1_TETNG]	36	7	12.0236	12.8776	11.1516	13.5936	14.042	13.336	12.0176	13.6572	-0.1596
Q645Q3	Glutathione-S-transferase mu (Fragment) OS=Fundulus heteroclitus PE=2 SV=1 - [Q645Q3_FUNHE]	10	5	0	0	0	0	3.56402	3.86836	0	2.47746	-1.1627	> t1
S7MY91	60S ribosomal protein L12 OS=Myotis brandtii GN=D623_10005607 PE=4 SV=1 - [S7MY91_MYOBR]	6	6	0	0	0	0	4.87083	5.28676	0	3.38586	-1.4292	> t1
C4PAW7	Microsomal epoxide hydrolase OS=Mugil cephalus PE=2 SV=1 - [C4PAW7_MUGCE]	54	9	0	0	0	0	0.623134	0.676344	0	0.433159	-0.2828
G1NA72	Uncharacterized protein (Fragment) OS=Meleagris gallopavo GN=GRHPR PE=3 SV=1 - [G1NA72_MELGA]	25	8	0	0	0	0	1.25429	1.3614	0	0.871896	-0.522	> t1
Q155W8	Glyceraldehyde-3-phosphate dehydrogenase OS=Sparus aurata GN=GAPDH PE=2 SV=1 - [Q155W8_SPAAU]	36	8	12.0236	12.0727	14.1254	11.122	8.77627	6.66798	12.7406	8.85542	0.4414
Q4QY71	40S ribosomal protein SA OS=Sparus aurata GN=rpsa PE=2 SV=2 - [RSSA_SPAAU]	34	5	4.7038	7.05302	6.51489	2.70733	4.80674	2.08688	6.09057	3.20032	0.6376	> t0
Q4SK29	Glycine N-methyltransferase OS=Tetraodon nigroviridis GN=GSTENG00016922001 PE=3 SV=1 - [Q4SK29_TETNG]	36	6	3.56375	3.33975	3.08493	2.56395	1.82087	0.988179	3.32948	1.791	0.4914
A0A060WYM7	Oncorhynchus mykiss genomic scaffold, scaffold_552 OS=Oncorhynchus mykiss GN=GSONMT00053690001 PE=4 SV=1 - [A0A060WYM7_ONCMY]	93	6	1.70843	2.24146	1.77467	2.45827	2.44414	2.27387	1.90819	2.3921	-0.1684
A0A060VSQ7	Oncorhynchus mykiss genomic scaffold, scaffold_2 OS=Oncorhynchus mykiss GN=GSONMT00070832001 PE=4 SV=1 - [A0A060VSQ7_ONCMY]	15	5	4.17505	1.95631	5.42115	0	2.13321	0	3.85084	0.71107	1.1098	> t0
I3L3P7	40S ribosomal protein S15a OS=Homo sapiens GN=RPS15A PE=1 SV=1 - [I3L3P7_HUMAN]	12	10	2.85991	2.68015	2.47566	4.11514	5.845	3.17205	2.67191	4.3774	-0.449
M3ZLR7	Uncharacterized protein OS=Xiphophorus maculatus PE=4 SV=1 - [M3ZLR7_XIPMA]	33	6	0	0	0	0	2.00859	1.09005	0	1.03288	-0.6007	> t1
H2U0L4	Uncharacterized protein OS=Takifugu rubripes GN=LOC101074106 PE=3 SV=1 - [H2U0L4_TAKRU]	27	9	0	0	0	0	2.39549	1.30002	0	1.23184	-0.6924	> t1
A0A060XST3	Oncorhynchus mykiss genomic scaffold, scaffold_1759 OS=Oncorhynchus mykiss GN=GSONMT00025082001 PE=4 SV=1 - [A0A060XST3_ONCMY]	25	6	0	0	0	0	2.6448	1.43532	0	1.36004	-0.7485	> t1
F2YLA1	Transferrin OS=Sparus aurata GN=Tf PE=2 SV=1 - [F2YLA1_SPAAU]	74	6	0.41388	2.71506	1.07482	3.5732	5.07525	4.13148	1.40125	4.25998	-0.8801	> t1
V8NQN8	Acetyl-CoA carboxylase (Fragment) OS=Ophiophagus hannah GN=ACAC PE=4 SV=1 - [V8NQN8_OPHHA]	11	9	0	0	0	0	6.02577	6.54032	0	4.1887	-1.6296	> t1
Q6Y217	Activated protein kinase C receptor (Fragment) OS=Pagrus major PE=2 SV=1 - [Q6Y217_PAGMA]	29	8	4.31685	6.06826	5.60527	3.10577	4.41132	2.394	5.33013	3.3037	0.4668
Q4SXC3	Chromosome undetermined SCAF12516, whole genome shotgun sequence. (Fragment) OS=Tetraodon nigroviridis GN=GSTENG00010927001 PE=4 SV=1 - [Q4SXC3_TETNG]	13	5	5.15299	4.8291	4.46065	7.41467	5.26576	8.57312	4.81425	7.08452	-0.4149
C3XXW0	Putative uncharacterized protein OS=Branchiostoma floridae GN=BRAFLDRAFT_128327 PE=3 SV=1 - [C3XXW0_BRAFL]	28	11	0	0	0	0	1.16434	2.52753	0	1.23063	-0.6918	> t1
H6QXT9	Tubulin A (Fragment) OS=Oreochromis mossambicus GN=tubA PE=2 SV=1 - [H6QXT9_OREMO]	40	7	1.59326	0.74656	0.689599	2.29256	1.62813	1.76716	1.00981	1.89595	-0.3723
K7ET93	Uncharacterized protein OS=Pongo abelii GN=RPL14 PE=4 SV=1 - [K7ET93_PONAB]	8	10	4.26852	8.00044	7.39003	0	4.36194	0	6.553	1.45398	1.3082	> t0
Q8AXN4	Carboxypeptidase A1 (Fragment) OS=Paralichthys olivaceus GN=CPA1 PE=2 SV=1 - [Q8AXN4_PAROL]	47	6	2.04767	2.55861	1.77255	0	1.39499	0	2.12628	0.464996	0.7433	> t0
Q96BG6	ACTN4 protein (Fragment) OS=Homo sapiens GN=ACTN4 PE=2 SV=2 - [Q96BG6_HUMAN]	74	5	1.35327	1.26821	0.780965	1.94723	1.84385	1.50097	1.13415	1.76402	-0.2642
H2LIE2	Uncharacterized protein OS=Oryzias latipes GN=LOC101168781 PE=3 SV=1 - [H2LIE2_ORYLA]	29	6	3.20139	3.00017	3.69501	3.071	2.18097	2.3672	3.29886	2.53972	0.2231
L8IUP0	Histone H3 OS=Bos mutus GN=M91_11343 PE=3 SV=1 - [L8IUP0_9CETA]	15	11	0	1.9707	0	6.05168	2.1489	2.33239	0.656899	3.51099	-1.0526	> t1
E9QH32	Nucleoside diphosphate kinase OS=Danio rerio GN=nme4 PE=3 SV=1 - [E9QH32_DANRE]	18	10	0	1.68563	0	5.17628	1.83805	1.995	0.561876	3.00311	-0.9656	> t1
F8R6K2	Complement component c3 OS=Sparus aurata GN=C3 PE=2 SV=1 - [F8R6K2_SPAAU]	185	8	0	0	0	0	0.88293	0.958325	0	0.613752	-0.3861
G3NRH9	Transketolase OS=Gasterosteus aculeatus GN=TKT (2 of 2) PE=3 SV=1 - [G3NRH9_GASAC]	69	8	0.9108	0.853551	0.788427	0.655277	0	0	0.850926	0.218426	0.3619
S4RX16	Uncharacterized protein (Fragment) OS=Petromyzon marinus GN=Pma.6251 PE=4 SV=1 - [S4RX16_PETMA]	70	8	0.873255	0.818366	0.755927	0.628266	0	0	0.815849	0.209422	0.3499
B2GRK9	Tkt protein OS=Danio rerio GN=tktb PE=2 SV=1 - [B2GRK9_DANRE]	68	7	0.915172	0.857648	0.792211	0.658423	0	0	0.85501	0.219474	0.3633
I3KL67	Phosphoglycerate kinase OS=Oreochromis niloticus GN=LOC100701118 PE=3 SV=1 - [I3KL67_ORENI]	45	7	3.42915	3.85633	2.96842	2.96053	2.80336	2.28205	3.41797	2.68198	0.2106
H2VAE8	ATP synthase subunit alpha OS=Takifugu rubripes GN=LOC101061485 PE=3 SV=1 - [H2VAE8_TAKRU]	60	9	7.26656	5.35057	8.08745	1.4937	4.77359	3.45414	6.90153	3.24048	0.7644	> t0
H2MNV5	Uncharacterized protein OS=Oryzias latipes GN=LOC101166392 PE=3 SV=1 - [H2MNV5_ORYLA]	50	5	4.49874	2.40912	3.8943	8.32276	4.59719	6.41539	3.60072	6.44511	-0.5925	> t1
M9P0A9	Glutathione S-transferase 3 OS=Sparus aurata GN=GST3 PE=2 SV=1 - [M9P0A9_SPAAU]	25	7	5.15299	6.03637	6.69097	1.85367	3.94932	4.28656	5.96011	3.36318	0.5697	> t0
P02018	Hemoglobin subunit alpha OS=Carassius auratus GN=hba PE=1 SV=1 - [HBA_CARAU]	15	9	0	1.88743	0	2.89799	2.0581	2.23384	0.629143	2.39664	-0.7418	> t1
D6PVR2	Mitochondrial ATP synthase subunit f OS=Epinephelus coioides PE=2 SV=1 - [D6PVR2_EPICO]	10	10	0	3.0114	0	4.62375	3.28371	3.56411	1.0038	3.82386	-0.9552	> t1
B5X4R7	Transketolase OS=Salmo salar GN=TKT PE=2 SV=1 - [B5X4R7_SALSA]	68	7	1.37056	0.856278	1.18642	0.657371	0.933706	0.506718	1.13775	0.699265	0.2172
H2L6X3	Uncharacterized protein OS=Oryzias latipes GN=LOC101174658 PE=3 SV=1 - [H2L6X3_ORYLA]	75	7	2.11845	1.19118	2.20059	0	1.29889	0	1.83674	0.432963	0.6572	> t0
H2TY77	Uncharacterized protein (Fragment) OS=Takifugu rubripes GN=CPA1 (2 of 3) PE=4 SV=1 - [H2TY77_TAKRU]	47	7	1.37496	2.57707	1.78533	0	1.40505	0	1.91245	0.468349	0.6645	> t0
Q9YHC3	Tubulin beta-1 chain OS=Gadus morhua PE=2 SV=1 - [TBB1_GADMO]	50	5	8.99747	4.21596	6.11961	12.9465	9.19438	9.9795	6.44435	10.7068	-0.5895	> t1
B5SXM1	Glyceraldehyde-3-phosphate dehydrogenase (Fragment) OS=Squalius alburnoides PE=2 SV=1 - [B5SXM1_9TELE]	25	8	9.65371	7.91605	8.35666	6.94539	1.23312	2.67684	8.64214	3.61845	0.9215	> t0
I3K1D1	ATP synthase subunit beta OS=Oreochromis niloticus GN=ATP5B (2 of 2) PE=3 SV=1 - [I3K1D1_ORENI]	55	5	9.40396	9.33127	9.57702	7.16369	7.91392	9.20325	9.43742	8.09362	0.1803
A0A060W458	Oncorhynchus mykiss genomic scaffold, scaffold_129 OS=Oncorhynchus mykiss GN=GSONMT00066389001 PE=4 SV=1 - [A0A060W458_ONCMY]	60	9	5.6991	4.36981	6.72734	2.23649	4.76494	2.87324	5.59875	3.29156	0.5221	> t0
Q8JJ05	Liver-basic fatty acid binding protein (Fragment) OS=Acanthopagrus schlegelii PE=2 SV=1 - [Q8JJ05_ACASC]	14	9	30.4745	17.5747	34.4969	3.37307	14.3729	13.0002	27.5154	10.2487	1.2688	> t0
G3NFU8	Uncharacterized protein (Fragment) OS=Gasterosteus aculeatus PE=4 SV=1 - [G3NFU8_GASAC]	55	6	1.7474	1.09171	1.51262	0	0.595213	0.646039	1.45058	0.413751	0.5156	> t0
Q8AYI4	Phosphoenolpyruvate carboxykinase (Fragment) OS=Sparus aurata GN=PEPCK PE=2 SV=1 - [Q8AYI4_SPAAU]	14	6	4.26852	6.00033	7.39003	3.071	2.18097	4.73441	5.8863	3.32879	0.5655	> t0
M9T843	Hemoglobin alpha OS=Cyprinus carpio PE=3 SV=1 - [M9T843_CYPCA]	16	9	1.99994	1.87423	1.73123	11.5109	6.13112	2.21822	1.86847	6.62007	-1.1559	> t1
Q4JI24	Seryl-tRNA synthetase (Fragment) OS=Ictalurus punctatus PE=2 SV=1 - [Q4JI24_ICTPU]	40	7	2.47255	2.31713	1.42689	5.9296	3.36887	2.74241	2.07219	4.01363	-0.5624	> t1
F7DI01	Uncharacterized protein (Fragment) OS=Monodelphis domestica GN=HPD PE=3 SV=1 - [F7DI01_MONDO]	45	6	0	0	0	1.03136	0.732456	0	0	0.58794	-0.3718
M3ZDE5	Uncharacterized protein OS=Xiphophorus maculatus PE=4 SV=1 - [M3ZDE5_XIPMA]	76	6	0	0	0	0.606953	0.431047	0	0	0.346	-0.2302
G3NE26	Uncharacterized protein OS=Gasterosteus aculeatus PE=4 SV=1 - [G3NE26_GASAC]	31	6	0	0	0	1.50188	1.06661	0	0	0.856161	-0.5141	> t1
A2V6U6	HLA-B associated transcript 1 (Fragment) OS=Macaca fascicularis GN=BAT1 PE=4 SV=1 - [A2V6U6_MACFA]	8	9	0	0	0	6.05168	4.29779	0	0	3.44982	-1.4462	> t1
Q9TS84	Ubiquitin-carrier protein (Fragments) OS=Oryctolagus cuniculus PE=1 SV=1 - [Q9TS84_RABIT]	4	5	0	0	0	11.122	7.89865	0	0	6.34022	-2.0601	> t1
I3JU19	Uncharacterized protein OS=Oreochromis niloticus PE=4 SV=1 - [I3JU19_ORENI]	177	6	0	0	0	0.257518	0.182885	0	0	0.146801	-0.1022
H2SUI0	Uncharacterized protein OS=Takifugu rubripes PE=3 SV=1 - [H2SUI0_TAKRU]	95	5	0.338852	0	0	0.487576	0.346268	0.375836	0.112951	0.403226	-0.1857
F7A6V7	Uncharacterized protein OS=Equus caballus GN=HSPA6 PE=3 SV=1 - [F7A6V7_HORSE]	71	6	1.33433	0.833639	1.15505	0	0.90902	0	1.10767	0.303007	0.4323
E9L835	Beta actin-1 OS=Rachycentron canadum PE=3 SV=1 - [E9L835_9TELE]	42	5	0.762643	0.714706	1.32035	0	0.779333	0	0.932567	0.259778	0.376
H2UGR2	Uncharacterized protein (Fragment) OS=Takifugu rubripes GN=LOC101075491 PE=4 SV=1 - [H2UGR2_TAKRU]	9	5	3.40466	3.19065	5.89443	0	3.47916	0	4.16325	1.15972	0.9639	> t0
M9P0N8	Hydroxyacyl-CoA dehydrogenase OS=Sparus aurata GN=HADH PE=2 SV=1 - [M9P0N8_SPAAU]	34	9	3.67834	3.44714	3.18413	5.29279	3.75884	4.07981	3.43654	4.37715	-0.2302
H2ZU32	Glucose-6-phosphate isomerase (Fragment) OS=Latimeria chalumnae PE=3 SV=1 - [H2ZU32_LATCH]	32	7	1.97918	1.85477	1.71326	2.84785	2.02249	2.19519	1.84907	2.35518	-0.1782
Q5SEQ8	Histone H3 (Fragment) OS=Hypsagonus quadricornis PE=4 SV=1 - [Q5SEQ8_9TELE]	10	10	6.65096	6.2329	5.75735	9.57009	6.79651	7.37687	6.21374	7.91449	-0.2715
G3NLL5	Uncharacterized protein OS=Gasterosteus aculeatus PE=3 SV=1 - [G3NLL5_GASAC]	56	7	1.14168	1.06992	0.988287	1.64277	1.16667	1.26629	1.06663	1.35858	-0.1312
H3DGU8	Uncharacterized protein (Fragment) OS=Tetraodon nigroviridis PE=4 SV=1 - [H3DGU8_TETNG]	26	8	2.47611	2.32048	2.14343	3.56289	2.5303	2.74637	2.31334	2.94652	-0.1976
Q9DFK8	Serine-pyruvate aminotransferase (Fragment) OS=Gillichthys mirabilis PE=2 SV=1 - [Q9DFK8_GILMI]	22	6	0	0	0	2.0372	0	1.57032	0	1.20251	-0.6792	> t1
F6S838	Uncharacterized protein (Fragment) OS=Ornithorhynchus anatinus GN=LOC100081810 PE=4 SV=2 - [F6S838_ORNAN]	31	6	0	0	0	1.46969	0	1.13288	0	0.867523	-0.5198	> t1
H2UI10	Uncharacterized protein (Fragment) OS=Takifugu rubripes GN=LOC101078462 PE=4 SV=1 - [H2UI10_TAKRU]	47	9	0.682556	0.639653	0	1.96427	1.39499	1.51411	0.440737	1.62445	-0.5704	> t1
F6SHH1	Uncharacterized protein OS=Ornithorhynchus anatinus GN=LOC100090232 PE=4 SV=2 - [F6SHH1_ORNAN]	9	9	0	0	0	11.122	3.94932	0	0	5.02377	-1.8122	> t1
Q26484	Alpha-muscle actin (Fragment) OS=Styela clava GN=Tb30 PE=2 SV=1 - [Q26484_STYCL]	42	6	5.36713	9.341	7.30087	2.20651	4.70107	5.1025	7.33633	4.00336	0.6371	> t0
G3NPB1	Uncharacterized protein OS=Gasterosteus aculeatus PE=3 SV=1 - [G3NPB1_GASAC]	40	7	4.57586	4.28824	3.30088	5.48685	4.676	7.61293	4.05499	5.92526	-0.3883
C3XQD3	Peptidyl-prolyl cis-trans isomerase OS=Branchiostoma floridae GN=BRAFLDRAFT_114823 PE=3 SV=1 - [C3XQD3_BRAFL]	18	9	5.23154	1.63424	3.0191	2.50923	0	0	3.29496	0.836411	0.9006	> t0
H2M7N9	Uncharacterized protein (Fragment) OS=Oryzias latipes GN=LOC101156833 PE=4 SV=1 - [H2M7N9_ORYLA]	15	6	16.9476	7.94118	14.6706	6.0965	8.65926	2.34967	13.1865	5.70181	0.9795	> t0
I1SRI7	Liver-basic fatty acid binding protein (Fragment) OS=Oryzias melastigma PE=2 SV=1 - [I1SRI7_9TELE]	13	9	19.5549	9.1629	19.0435	3.51721	9.99145	8.13347	15.9205	7.21405	0.9597	> t0
G3Q2E1	Protein disulfide-isomerase OS=Gasterosteus aculeatus PE=3 SV=1 - [G3Q2E1_GASAC]	55	5	3.45957	3.24212	3.49387	2.489	1.76764	3.19764	3.39852	2.48476	0.2675
I6N9S3	Cytochrome c oxidase subunit 2 (Fragment) OS=Cinclodes antarcticus GN=COII PE=3 SV=1 - [I6N9S3_9FURN]	16	4	1.97235	3.69676	3.4147	5.67606	4.03103	4.37525	3.02794	4.69411	-0.4129
L9KSX0	Phosphoglycerate kinase OS=Tupaia chinensis GN=TREES_T100018515 PE=3 SV=1 - [L9KSX0_TUPCH]	48	7	1.28247	1.80279	1.11016	0	1.31054	0	1.39847	0.436846	0.4799
J3S409	ATP synthase subunit gamma OS=Crotalus adamanteus PE=2 SV=1 - [J3S409_CROAD]	32	10	0	0	0	2.87772	0	1.10911	0	1.32894	-0.7351	> t1
H3C9H4	Uncharacterized protein (Fragment) OS=Tetraodon nigroviridis PE=3 SV=1 - [H3C9H4_TETNG]	100	6	5.06179	4.44715	4.10784	1.82086	3.23285	3.8598	4.53893	2.97117	0.3955
B0UXL2	Isocitrate dehydrogenase [NADP] OS=Danio rerio GN=idh1 PE=3 SV=1 - [B0UXL2_DANRE]	49	8	3.33323	4.99795	3.46246	4.7962	5.44988	5.17585	3.93121	5.14064	-0.2677
G3PTN8	Aspartate aminotransferase OS=Gasterosteus aculeatus PE=3 SV=1 - [G3PTN8_GASAC]	44	8	1.4444	2.70722	1.25033	0	0	1.60205	1.80065	0.534016	0.5848	> t0
H2L7B8	Uncharacterized protein OS=Oryzias latipes GN=LOC101168366 PE=3 SV=1 - [H2L7B8_ORYLA]	55	5	3.4948	3.82099	5.04208	1.67623	3.57128	2.58416	4.11929	2.61056	0.4084
Q19LH3	Alpha-1 globin OS=Sparus aurata PE=3 SV=1 - [Q19LH3_SPAAU]	16	9	21.8465	22.3346	18.9113	51.4393	22.3246	35.2451	21.0308	36.3363	-0.7351	> t1
B3FQT5	Liver-basic fatty acid binding protein b OS=Cyprinus carpio PE=2 SV=1 - [B3FQT5_CYPCA]	14	9	20.4279	14.8897	23.5777	3.26598	13.9167	10.07	19.6318	9.08422	0.9646	> t0
M0RAU4	Uncharacterized protein (Fragment) OS=Rattus norvegicus PE=3 SV=1 - [M0RAU4_RAT]	48	6	4.58109	1.83992	3.96559	0.94168	2.67506	0.725871	3.4622	1.44754	0.6639	> t0
A0A060WMF8	Oncorhynchus mykiss genomic scaffold, scaffold_363 OS=Oncorhynchus mykiss GN=GSONMT00034931001 PE=4 SV=1 - [A0A060WMF8_ONCMY]	101	7	1.2248	1.43477	0.53012	0.440593	0	0.33962	1.06323	0.260071	0.4387
P53447	Fructose-bisphosphate aldolase B OS=Sparus aurata GN=aldob PE=2 SV=2 - [ALDOB_SPAAU]	40	8	12.571	6.62674	11.5621	5.65267	8.02884	5.22866	10.2533	6.30339	0.5614	> t0
P61155	40S ribosomal protein S19 OS=Pagrus major GN=rps19 PE=2 SV=1 - [RS19_PAGMA]	16	10	1.95884	3.67144	1.69566	0	0	2.17264	2.44198	0.724213	0.7054	> t0
I3JE20	Uncharacterized protein OS=Oreochromis niloticus GN=GBE1 PE=4 SV=1 - [I3JE20_ORENI]	80	6	0.833793	0.781384	0.360883	1.19975	0.85204	1.84959	0.658687	1.30046	-0.312
H2LIY2	Uncharacterized protein OS=Oryzias latipes GN=aldob PE=4 SV=1 - [H2LIY2_ORYLA]	40	8	3.92845	2.94522	3.40063	3.3916	1.60577	1.74289	3.42477	2.24675	0.3532
O57656	Glycerol-3-phosphate dehydrogenase [NAD(+)], cytoplasmic OS=Takifugu rubripes GN=gpd1 PE=3 SV=1 - [GPDA_TAKRU]	38	7	2.44437	1.52715	1.41063	2.34481	2.49786	4.5186	1.79405	3.12042	-0.4325
G3Q6G0	Uncharacterized protein (Fragment) OS=Gasterosteus aculeatus PE=4 SV=1 - [G3Q6G0_GASAC]	28	7	2.19993	1.03083	0.952177	0	0	1.22002	1.39431	0.406674	0.4961
M3ZWE5	Uncharacterized protein OS=Xiphophorus maculatus PE=3 SV=1 - [M3ZWE5_XIPMA]	100	8	0.6124	0.860861	0.53012	0	0	0.679241	0.667794	0.226414	0.2609
G0T333	Peroxiredoxin 2 OS=Sparus aurata GN=PRDX2 PE=2 SV=1 - [G0T333_SPAAU]	22	6	1.45173	1.36048	0	2.0889	2.967	6.44072	0.937404	3.83221	-0.9895	> t1
H2MWN8	Uncharacterized protein OS=Oryzias latipes GN=LOC101171459 PE=4 SV=1 - [H2MWN8_ORYLA]	58	6	2.12238	1.98898	0.918612	2.29043	2.71104	4.11955	1.67666	3.04034	-0.4551
G1KC46	Aspartate aminotransferase OS=Anolis carolinensis GN=GOT1 PE=3 SV=2 - [G1KC46_ANOCA]	46	9	2.06741	1.93746	2.38618	0.9916	2.11265	0.76435	2.13035	1.28953	0.3284
S9XSM0	Actin, cytoplasmic 2 OS=Camelus ferus GN=CB1_001907012 PE=3 SV=1 - [S9XSM0_9CETA]	40	6	4.00548	6.00594	5.5477	0	2.45588	1.77706	5.18637	1.41098	1.0751	> t0
Q4VA70	Mgc108129 protein OS=Xenopus tropicalis GN=eno3 PE=2 SV=1 - [Q4VA70_XENTR]	47	7	8.56655	3.08773	7.41557	2.84457	4.04032	2.19266	6.35662	3.02585	0.7336	> t0
H2TVZ1	ATP synthase subunit beta (Fragment) OS=Takifugu rubripes GN=LOC101064851 PE=3 SV=1 - [H2TVZ1_TAKRU]	56	5	9.29608	9.22422	10.4139	7.86834	8.94072	9.09767	9.64472	8.63558	0.1308
I3NEV3	Uncharacterized protein (Fragment) OS=Spermophilus tridecemlineatus GN=RPS7 PE=4 SV=1 - [I3NEV3_SPETR]	17	11	7.83537	5.50716	5.08697	11.2744	10.0086	6.51792	6.14317	9.26695	-0.4684
G5CUP6	Histone H2B (Fragment) OS=Dicentrarchus labrax PE=2 SV=1 - [G5CUP6_DICLA]	9	10	6.97539	9.80542	9.05729	10.0369	10.6921	15.4734	8.6127	12.0675	-0.4066
H2V0K9	Uncharacterized protein OS=Takifugu rubripes GN=LOC101061373 PE=3 SV=1 - [H2V0K9_TAKRU]	40	7	3.14276	5.15413	3.40063	4.52213	5.62019	6.10011	3.89917	5.41414	-0.3298
F6UUS3	Uncharacterized protein (Fragment) OS=Equus caballus GN=EEF2 PE=4 SV=1 - [F6UUS3_HORSE]	95	7	1.0023	1.25241	0.867638	0	0.682827	0.370567	1.04078	0.351131	0.3711
H2LD99	Uncharacterized protein (Fragment) OS=Oryzias latipes GN=LOC101155525 PE=4 SV=1 - [H2LD99_ORYLA]	52	7	0	0.594268	0.548927	1.8249	1.29601	0.703338	0.381065	1.27475	-0.4598
H2V725	Proteasome subunit alpha type (Fragment) OS=Takifugu rubripes GN=LOC101076346 PE=3 SV=1 - [H2V725_TAKRU]	24	9	0	1.25241	1.15685	3.84593	2.73131	1.48227	0.803085	2.6865	-0.7415	> t1
B5X3S0	Estradiol 17-beta-dehydrogenase 12-B OS=Salmo salar GN=DH12B PE=2 SV=1 - [B5X3S0_SALSA]	35	10	2.68957	2.52052	1.55214	2.58003	0	0	2.25407	0.860008	0.5728	> t0
I3JEY7	Uncharacterized protein OS=Oreochromis niloticus GN=LOC100696416 PE=4 SV=1 - [I3JEY7_ORENI]	34	9	0	0.911615	0.842061	2.79942	0.994047	2.15786	0.584559	1.98377	-0.6242	> t1
A0A060WR63	Oncorhynchus mykiss genomic scaffold, scaffold_302 OS=Oncorhynchus mykiss GN=GSONMT00076919001 PE=4 SV=1 - [A0A060WR63_ONCMY]	28	6	1.17209	2.19684	1.01461	1.68653	3.59324	2.60004	1.46118	2.6266	-0.4187
G3Q7Q5	Malate dehydrogenase OS=Gasterosteus aculeatus PE=3 SV=1 - [G3Q7Q5_GASAC]	36	7	13.7413	12.8776	12.6385	14.8293	13.1644	15.2411	13.0858	14.4116	-0.1215
I3JCG4	Uncharacterized protein OS=Oreochromis niloticus GN=LOC100710232 PE=4 SV=1 - [I3JCG4_ORENI]	56	6	1.16257	0	1.00637	0	0	0	0.722977	0	0.4452
H9GC29	Uncharacterized protein OS=Anolis carolinensis GN=PLSCR5 PE=4 SV=2 - [H9GC29_ANOCA]	30	5	0	1.00006	0.923754	0	0	0	0.64127	0	0.4012
Q4PNR2	Cyclophilin A (Fragment) OS=Ambystoma tigrinum PE=2 SV=1 - [Q4PNR2_AMBTI]	5	8	0	5.46969	5.05237	0	0	0	3.50735	0	1.4614	> t0
Q0PHS2	Glucose-6-phosphate dehydrogenase (Fragment) OS=Homo sapiens GN=G6PD PE=4 SV=1 - [Q0PHS2_HUMAN]	6	10	0	5.46969	5.05237	0	0	0	3.50735	0	1.4614	> t0
Q76N56	Ribosomal protein S26 (Fragment) OS=Homo sapiens PE=4 SV=1 - [Q76N56_HUMAN]	5	11	0	5.95589	5.50147	0	0	0	3.81912	0	1.5408	> t0
G3NR69	Uncharacterized protein (Fragment) OS=Gasterosteus aculeatus PE=3 SV=1 - [G3NR69_GASAC]	32	8	0	0.930607	0.859604	0	0	0	0.596737	0	0.3767
G3PPY9	Uncharacterized protein OS=Gasterosteus aculeatus PE=4 SV=1 - [G3PPY9_GASAC]	13	5	0	2.37181	2.19085	0	0	0	1.52089	0	0.8159	> t0
H2LRJ6	Uncharacterized protein OS=Oryzias latipes GN=CELA1 (1 of 2) PE=3 SV=1 - [H2LRJ6_ORYLA]	30	7	0	0.992648	0.916911	0	0	0	0.636519	0	0.3986
H2UQ23	Uncharacterized protein (Fragment) OS=Takifugu rubripes GN=LOC101063784 PE=4 SV=1 - [H2UQ23_TAKRU]	19	6	0	1.5057	1.39082	0	0	0	0.965507	0	0.5683	> t0
M4A9V8	Uncharacterized protein (Fragment) OS=Xiphophorus maculatus PE=4 SV=1 - [M4A9V8_XIPMA]	10	4	0	3.0114	2.78164	0	0	0	1.93101	0	0.9749	> t0
P80972	Cytochrome c oxidase subunit 5A-1, mitochondrial (Fragment) OS=Thunnus obesus PE=1 SV=1 - [COX5A_THUOB]	2	5	0	13.4007	12.3783	0	0	0	8.59301	0	2.405	> t0
R0JDF0	Fatty acid-binding protein, liver (Fragment) OS=Anas platyrhynchos GN=Anapl_07070 PE=4 SV=1 - [R0JDF0_ANAPL]	10	7	0	3.04562	2.81325	0	0	0	1.95296	0	0.9829	> t0
W5KZV0	Uncharacterized protein OS=Astyanax mexicanus PE=3 SV=1 - [W5KZV0_ASTMX]	82	9	0.77715	1.09245	0.672734	1.67737	1.58831	0.861971	0.847445	1.37588	-0.2456
G3QAD0	Uncharacterized protein (Fragment) OS=Gasterosteus aculeatus PE=4 SV=1 - [G3QAD0_GASAC]	32	5	0.999969	0	0.865615	2.87772	1.02185	2.21822	0.621861	2.03926	-0.6235	> t1
I3KH79	Uncharacterized protein OS=Oreochromis niloticus GN=ATP5H (2 of 2) PE=4 SV=1 - [I3KH79_ORENI]	18	8	1.77634	0	1.53768	5.11198	1.81522	3.94044	1.10467	3.62254	-0.8568	> t1
W5LKZ5	Uncharacterized protein OS=Astyanax mexicanus PE=4 SV=1 - [W5LKZ5_ASTMX]	20	8	1.65313	1.54922	1.43102	0	0	1.83356	1.54445	0.611186	0.4409
C0LMQ3	Type I keratin-like protein (Fragment) OS=Sparus aurata PE=2 SV=1 - [C0LMQ3_SPAAU]	36	5	3.65484	4.28139	3.95473	2.62948	2.80112	4.05374	3.96365	3.16145	0.2084
K9K2M9	40S ribosomal protein S27-like protein (Fragment) OS=Equus caballus PE=2 SV=1 - [K9K2M9_HORSE]	5	9	0	11.9118	5.50147	0	0	0	5.80441	0	1.9643	> t0
D6RDJ2	40S ribosomal protein S23 OS=Homo sapiens GN=RPS23 PE=1 SV=1 - [D6RDJ2_HUMAN]	6	11	0	9.746	4.5012	0	0	0	4.74907	0	1.7547	> t0
G3HPH6	60S ribosomal protein L26 OS=Cricetulus griseus GN=I79_012688 PE=4 SV=1 - [G3HPH6_CRIGR]	8	10	0	7.88279	3.64068	0	0	0	3.84116	0	1.5463	> t0
Q4REL7	Chromosome 10 SCAF15123, whole genome shotgun sequence OS=Tetraodon nigroviridis GN=GSTENG00035715001 PE=3 SV=1 - [Q4REL7_TETNG]	28	10	0	2.1271	0.982404	0	0	0	1.0365	0	0.6024	> t0
R0LYE9	Maleylacetoacetate isomerase (Fragment) OS=Anas platyrhynchos GN=Anapl_01303 PE=3 SV=1 - [R0LYE9_ANAPL]	19	8	1.67246	1.56734	2.89551	2.40652	0	0	2.0451	0.802172	0.5296	> t0
Q4TBD1	Chromosome undetermined SCAF7145, whole genome shotgun sequence. (Fragment) OS=Tetraodon nigroviridis GN=GSTENG00003809001 PE=3 SV=1 - [Q4TBD1_TETNG]	47	6	11.9439	10.5714	10.9136	9.54789	10.8492	10.3037	11.143	10.2336	0.1034
H2MB61	Triosephosphate isomerase (Fragment) OS=Oryzias latipes GN=tpi-b PE=3 SV=1 - [H2MB61_ORYLA]	27	7	6.89135	5.38183	5.96545	16.5267	9.38955	6.36959	6.07954	10.7619	-0.6595	> t1
G3NC33	Uncharacterized protein OS=Gasterosteus aculeatus PE=4 SV=1 - [G3NC33_GASAC]	272	7	0.113353	0.212457	0.0981235	0.163105	0	0	0.141311	0.0543683	0.0598
H3CCG6	Leukotriene A(4) hydrolase (Fragment) OS=Tetraodon nigroviridis PE=3 SV=1 - [H3CCG6_TETNG]	69	7	0.46807	0.877299	0.405182	0.673509	0	0	0.583517	0.224503	0.2159
H0YH88	Nucleosome assembly protein 1-like 1 (Fragment) OS=Homo sapiens GN=NAP1L1 PE=1 SV=1 - [H0YH88_HUMAN]	21	5	1.61577	0	2.79736	0	0	0	1.47104	0	0.7954	> t0
Q0GYP4	Trypsinogen II OS=Sparus aurata GN=TRPII PE=2 SV=1 - [Q0GYP4_SPAAU]	26	5	9.49348	6.67257	11.2997	5.12258	8.48859	5.26482	9.15525	6.292	0.4279
H2LKG8	Uncharacterized protein OS=Oryzias latipes GN=LOC101163636 PE=3 SV=1 - [H2LKG8_ORYLA]	39	8	0.796632	2.23968	2.0688	0	0.814066	0.883581	1.7017	0.565882	0.5287	> t0
K9KCS1	Cystathionine gamma-lyase-like protein (Fragment) OS=Equus caballus PE=2 SV=1 - [K9KCS1_HORSE]	23	8	1.35541	0	1.1733	0	0	0	0.842902	0	0.5074	> t0
G3N994	Uncharacterized protein OS=Gasterosteus aculeatus PE=3 SV=1 - [G3N994_GASAC]	27	5	1.11715	0	0.967055	0	0	0	0.694736	0	0.4301
B3KW19	cDNA FLJ41911 fis, clone PEBLM2008605, highly similar to Very-long-chain acyl-CoA synthetase (EC 6.2.1.-) OS=Homo sapiens PE=2 SV=1 - [B3KW19_HUMAN]	44	8	0.742834	0	0.643028	0	0	0	0.461954	0	0.2998
H7C378	26S proteasome non-ATPase regulatory subunit 1 (Fragment) OS=Homo sapiens GN=PSMD1 PE=1 SV=1 - [H7C378_HUMAN]	20	7	1.48954	0	1.28941	0	0	0	0.926314	0	0.5491	> t0
B2RFG6	Hepcidin OS=Sparus aurata GN=hamp PE=2 SV=1 - [B2RFG6_SPAAU]	10	8	3.2499	0	2.81325	0	0	0	2.02105	0	1.0076	> t0
C0PUP1	Dihydrolipoyl dehydrogenase, mitochondrial (Fragment) OS=Salmo salar GN=DLDH PE=2 SV=1 - [C0PUP1_SALSA]	32	7	0.943865	0	0.817049	0	0	0	0.586971	0	0.3713
C0PUQ5	Cathepsin Z (Fragment) OS=Salmo salar GN=CATZ PE=2 SV=1 - [C0PUQ5_SALSA]	33	6	0.966186	0	0.836371	0	0	0	0.600852	0	0.379
E3TD07	Acyl-CoA-binding domain-containing protein 7 OS=Ictalurus furcatus GN=ACBD7 PE=2 SV=1 - [E3TD07_ICTFU]	10	7	3.28725	0	2.84559	0	0	0	2.04428	0	1.0159	> t0
E5G5U6	Trypsin (Fragment) OS=Lutjanus guttatus PE=2 SV=1 - [E5G5U6_9TELE]	14	5	2.23431	0	1.93411	0	0	0	1.38947	0	0.7611	> t0
F1C7F5	Alpha-aminoadipic semialdehyde dehydrogenase (Fragment) OS=Perca flavescens GN=Aldh7a1 PE=2 SV=1 - [F1C7F5_PERFV]	52	7	0.598308	0	0.51792	0	0	0	0.372076	0	0.2462
G3NYB6	Uncharacterized protein OS=Gasterosteus aculeatus PE=4 SV=1 - [G3NYB6_GASAC]	18	9	1.75455	0	1.51881	0	0	0	1.09112	0	0.6281	> t0
G5DZF8	Putative member ras oncogene family (Fragment) OS=Pipa carvalhoi PE=2 SV=1 - [G5DZF8_9PIPI]	11	5	3.14276	0	2.72051	0	0	0	1.95442	0	0.9835	> t0
H2LEP7	Uncharacterized protein OS=Oryzias latipes GN=LOC101167199 PE=4 SV=1 - [H2LEP7_ORYLA]	89	7	0.361556	0	0.312978	0	0	0	0.224845	0	0.1537
H2LHN4	Uncharacterized protein OS=Oryzias latipes GN=LOC101175148 PE=4 SV=1 - [H2LHN4_ORYLA]	40	7	0.807884	0	0.699339	0	0	0	0.502408	0	0.3233
H2MRP5	Uncharacterized protein OS=Oryzias latipes GN=LOC101165763 PE=4 SV=1 - [H2MRP5_ORYLA]	291	7	0.112906	0	0.0977361	0	0	0	0.070214	0	0.0498
H2T843	Protein disulfide-isomerase (Fragment) OS=Takifugu rubripes GN=LOC101063903 PE=3 SV=1 - [H2T843_TAKRU]	56	4	0.574279	0	0.49712	0	0	0	0.357133	0	0.237
M1ZMQ9	Aldehyde oxidase beta OS=Xiphophorus maculatus PE=2 SV=1 - [M1ZMQ9_XIPMA]	146	7	0.215355	0	0.18642	0	0	0	0.133925	0	0.0935
Q98TJ6	Glutathione-S-transferase (Fragment) OS=Platichthys flesus GN=gst-A1 PE=2 SV=1 - [Q98TJ6_PLAFE]	15	6	2.26977	0	1.96481	0	0	0	1.41153	0	0.7704	> t0
S9X3Q4	Uncharacterized protein OS=Camelus ferus GN=CB1_000599005 PE=4 SV=1 - [S9X3Q4_9CETA]	18	10	1.74385	0	1.50955	0	0	0	1.08447	0	0.625	> t0
E4X4L5	Whole genome shotgun assembly, reference scaffold set, scaffold scaffold_10 OS=Oikopleura dioica GN=GSOID_T00001344001 PE=3 SV=1 - [E4X4L5_OIKDI]	71	5	1.32403	0.413603	0.764092	0	0.902006	0	0.833909	0.300669	0.3007
H2LT39	S-adenosylmethionine synthase OS=Oryzias latipes GN=LOC101160342 PE=3 SV=1 - [H2LT39_ORYLA]	43	7	2.21698	0.692545	1.27941	0	1.51034	0	1.39631	0.503445	0.4401
A0A060XET2	Oncorhynchus mykiss genomic scaffold, scaffold_811 OS=Oncorhynchus mykiss GN=GSONMT00032006001 PE=4 SV=1 - [A0A060XET2_ONCMY]	33	7	1.94552	2.73485	1.68412	1.39971	0.994047	0	2.1215	0.797918	0.5588	> t0
M3ZZT4	Uncharacterized protein (Fragment) OS=Xiphophorus maculatus PE=3 SV=1 - [M3ZZT4_XIPMA]	55	9	1.1745	0	0.508349	0	0	0	0.56095	0	0.3567
M9P0Q8	Phenylalanine-4-hydroxylase OS=Cynopterus sphinx GN=PAH PE=2 SV=1 - [M9P0Q8_CYNSP]	52	6	1.26265	0	0.546503	0	0	0	0.603052	0	0.3802
Q19LH2	Alpha-2 globin OS=Sparus aurata PE=3 SV=1 - [Q19LH2_SPAAU]	16	9	51.9984	28.1134	43.2808	54.6767	53.1363	55.4555	41.1309	54.4228	-0.3876
H2N2X8	Uncharacterized protein (Fragment) OS=Oryzias latipes GN=LOC101167941 PE=4 SV=1 - [H2N2X8_ORYLA]	53	6	4.23243	3.39977	3.66377	1.74002	3.08932	3.35312	3.76532	2.72749	0.2863
V9HZ12	Betaine homocysteine methyltransferase isoform 4 OS=Sparus aurata PE=2 SV=1 - [V9HZ12_SPAAU]	40	7	2.35061	0.734287	2.03479	0	0.800685	0.869056	1.70656	0.55658	0.5359	> t0
E5G5V2	Elastase (Fragment) OS=Atractoscion nobilis PE=2 SV=1 - [E5G5V2_9TELE]	18	6	0	3.22909	1.49136	4.958	3.52108	3.82175	1.57349	4.10028	-0.7715	> t1
L9K6K5	Elongation factor 1-alpha 1 OS=Tupaia chinensis GN=TREES_T100009303 PE=4 SV=1 - [L9K6K5_TUPCH]	16	7	1.98605	3.72243	0	0	0	0	1.90283	0	0.9645	> t0
I3J595	Uncharacterized protein (Fragment) OS=Oreochromis niloticus GN=LOC100704523 PE=3 SV=1 - [I3J595_ORENI]	102	6	4.64271	3.77077	3.751	1.78145	3.47916	3.43296	4.05483	2.89786	0.3059
P79896	Alcohol dehydrogenase class-3 OS=Sparus aurata PE=2 SV=1 - [ADHX_SPAAU]	40	7	7.60615	7.12806	7.90104	2.1889	5.44082	6.74905	7.54508	4.79293	0.4907
E6ZG75	Ribophorin II OS=Dicentrarchus labrax GN=RPN2 PE=4 SV=1 - [E6ZG75_DICLA]	69	5	1.81294	1.27424	1.17702	0.652162	0.463154	1.50811	1.4214	0.874475	0.2513
P62866	40S ribosomal protein S30 OS=Bos taurus GN=FAU PE=3 SV=1 - [RS30_BOVIN]	7	12	4.84731	4.54263	0	0	0	0	3.12998	0	1.359	> t0
C3KJV6	S-formylglutathione hydrolase OS=Anoplopoma fimbria GN=ESTD PE=2 SV=1 - [C3KJV6_ANOFI]	26	8	1.20164	1.12611	0	0	0	0	0.775919	0	0.473
H0ZKY8	Uncharacterized protein (Fragment) OS=Taeniopygia guttata PE=3 SV=1 - [H0ZKY8_TAEGU]	19	8	1.70233	1.59533	0	0	0	0	1.09922	0	0.6319	> t0
I3JHB6	Dolichyl-diphosphooligosaccharide--protein glycosyltransferase 48 kDa subunit (Fragment) OS=Oreochromis niloticus GN=LOC100697727 PE=3 SV=1 - [I3JHB6_ORENI]	51	6	0.619028	0.580119	0	0	0	0	0.399716	0	0.2629
I3K6Y7	Uncharacterized protein OS=Oreochromis niloticus GN=SLC22A16 PE=4 SV=1 - [I3K6Y7_ORENI]	59	7	0.535564	0.5019	0	0	0	0	0.345821	0	0.2301
A0A060VXM6	Oncorhynchus mykiss genomic scaffold, scaffold_67 OS=Oncorhynchus mykiss GN=GSONMT00080423001 PE=4 SV=1 - [A0A060VXM6_ONCMY]	40	7	0.775044	0.726328	0	0	0	0	0.500457	0	0.3222
B6VJE0	Macrophage migration inhibitory factor OS=Larimichthys crocea GN=MIF PE=2 SV=1 - [B6VJE0_LARCR]	12	7	0	2.33056	2.15275	3.57838	5.08261	2.75831	1.49444	3.80643	-0.7326	> t1
K4GAL6	Adenosylhomocysteinase OS=Callorhynchus milii PE=2 SV=1 - [K4GAL6_CALMI]	47	7	4.01861	5.64903	5.7978	0	4.10656	1.48574	5.15514	1.8641	0.8888	> t0
H2S5J6	Protein disulfide-isomerase OS=Takifugu rubripes GN=LOC101076214 PE=3 SV=1 - [H2S5J6_TAKRU]	56	5	5.0868	3.70772	4.89261	4.87961	2.31028	2.50755	4.56237	3.23248	0.3267
B5X3I0	Cytochrome P450 3A27 OS=Salmo salar GN=CP3AR PE=2 SV=1 - [B5X3I0_SALSA]	59	6	0	0.522446	0.482585	0.802171	0.569688	1.23667	0.33501	0.869509	-0.2974
C1BX40	Ras-related protein Rap-1A OS=Esox lucius GN=RAP1A PE=2 SV=1 - [C1BX40_ESOLU]	21	6	3.1086	2.91321	1.34547	4.47298	3.17663	3.44789	2.45576	3.69916	-0.3551
Q2KL09	Ribosomal protein L22 (Fragment) OS=Siniperca chuatsi PE=2 SV=1 - [Q2KL09_SINCH]	9	10	6.89135	6.45819	2.98272	0	7.04217	0	5.44409	2.34739	0.7759	> t0
Q9W7L0	Alpha-enolase OS=Python regius PE=2 SV=3 - [ENOA_PYTRG]	48	7	5.27173	3.08773	5.13386	1.89638	4.04032	2.92355	4.49777	2.95342	0.3915
B4DID5	Transaldolase 1, isoform CRA_c OS=Homo sapiens GN=TALDO1 PE=2 SV=1 - [B4DID5_HUMAN]	17	7	3.71417	5.22107	4.82271	0	3.79545	2.05978	4.58598	1.95174	0.7369	> t0
Q8AXN3	Carboxypeptidase B (Fragment) OS=Paralichthys olivaceus GN=CPB PE=2 SV=1 - [Q8AXN3_PAROL]	46	6	2.80383	2.6276	3.0339	2.01723	2.86519	2.33239	2.82178	2.40494	0.1304
H2SZV6	Aspartate aminotransferase (Fragment) OS=Takifugu rubripes GN=LOC101067450 PE=3 SV=1 - [H2SZV6_TAKRU]	46	8	2.07742	3.24473	2.99717	0.996402	2.83051	1.5361	2.77311	1.78767	0.3336
B2RFG5	Lysozyme OS=Sparus aurata GN=lys PE=2 SV=1 - [B2RFG5_SPAAU]	20	7	3.04246	2.85122	2.63368	6.56671	3.10904	3.37453	2.84245	4.35009	-0.391
I3JK02	Uncharacterized protein OS=Oreochromis niloticus GN=fas PE=4 SV=1 - [I3JK02_ORENI]	272	6	0.113895	0.106736	0.0985924	0.163884	0	0	0.106408	0.0546281	0.0359
Q28J23	Catalase OS=Xenopus tropicalis GN=cat.1 PE=2 SV=1 - [Q28J23_XENTR]	60	8	1.62495	1.52281	1.8755	0	1.66051	0.600768	1.67442	0.753759	0.4161
G5EMQ2	Alpha-amylase OS=Pagrus major PE=2 SV=1 - [G5EMQ2_PAGMA]	58	8	0.558576	1.04693	1.45058	1.60748	0	0	1.0187	0.535826	0.2515
Q96B07	EIF4A2 protein OS=Homo sapiens PE=2 SV=1 - [Q96B07_HUMAN]	21	6	1.59772	1.49729	0	2.29896	3.26536	1.7721	1.03167	2.44547	-0.5522	> t1
Q4QY65	Ribosomal protein large P0-like protein (Fragment) OS=Sparus aurata PE=2 SV=1 - [Q4QY65_SPAAU]	34	6	5.4648	6.8284	5.51899	5.24222	5.58439	5.05104	5.9374	5.29255	0.1222
Q4QY75	Fatty acid binding protein-like protein OS=Sparus aurata PE=2 SV=1 - [Q4QY75_SPAAU]	14	8	34.0466	23.3981	37.3314	6.53197	16.2361	32.7276	31.592	18.4985	0.7126	> t0
I3KTT7	Uncharacterized protein (Fragment) OS=Oreochromis niloticus GN=LOC100702802 PE=3 SV=1 - [I3KTT7_ORENI]	93	7	3.02103	2.202	2.32456	2.89799	2.74413	4.46768	2.51587	3.36993	-0.2499
M4AU96	Protein disulfide-isomerase OS=Xiphophorus maculatus PE=3 SV=1 - [M4AU96_XIPMA]	57	5	4.49495	4.21241	3.40464	7.27628	4.59332	4.36235	4.03733	5.41065	-0.2957
M3ZU09	Uncharacterized protein (Fragment) OS=Xiphophorus maculatus PE=4 SV=1 - [M3ZU09_XIPMA]	21	8	7.3331	5.49774	6.34785	2.11033	5.99487	4.88008	6.3929	4.32843	0.4073
I3JQE5	Uncharacterized protein OS=Oreochromis niloticus GN=LOC102078683 PE=3 SV=1 - [I3JQE5_ORENI]	59	6	2.63829	3.46145	2.74058	3.79626	4.85286	2.92625	2.94677	3.85845	-0.244
H3CM65	Adenosylhomocysteinase OS=Tetraodon nigroviridis PE=3 SV=1 - [H3CM65_TETNG]	48	6	3.9721	4.96324	4.58456	0	3.38252	2.20282	4.50663	1.86178	0.7526	> t0
W5MJY1	Adenosylhomocysteinase (Fragment) OS=Lepisosteus oculatus PE=3 SV=1 - [W5MJY1_LEPOC]	48	7	3.9447	4.92901	4.55294	0	3.35919	2.18762	4.47555	1.84894	0.7505	> t0
G1MXQ3	Uncharacterized protein OS=Meleagris gallopavo GN=SFXN1 PE=4 SV=1 - [G1MXQ3_MELGA]	36	9	0.888171	1.66469	1.53768	0	0.907608	0.98511	1.36351	0.630906	0.3544
H2M681	4-hydroxyphenylpyruvate dioxygenase OS=Oryzias latipes GN=LOC101165831 PE=3 SV=1 - [H2M681_ORYLA]	45	7	2.17208	3.39259	3.7605	0	3.69937	0.803052	3.10839	1.50081	0.5452	> t0
A0A060W7K2	Oncorhynchus mykiss genomic scaffold, scaffold_158 OS=Oncorhynchus mykiss GN=GSONMT00068220001 PE=4 SV=1 - [A0A060W7K2_ONCMY]	61	8	2.57186	2.89225	3.5621	0.740133	2.10252	2.85257	3.00874	1.89841	0.3616
C3KHG0	40S ribosomal protein S2 OS=Anoplopoma fimbria GN=RS2 PE=2 SV=1 - [C3KHG0_ANOFI]	30	10	3.07517	2.88188	2.662	2.94992	5.23745	3.41081	2.87302	3.86606	-0.2676
H2SDX9	Uncharacterized protein OS=Takifugu rubripes GN=LOC101069108 PE=4 SV=1 - [H2SDX9_TAKRU]	274	7	0.342504	0.427968	0.0988286	0.657108	0.466666	0.379887	0.289767	0.50122	-0.1274
I3JC48	Serine hydroxymethyltransferase (Fragment) OS=Oreochromis niloticus GN=LOC100695629 PE=1 SV=1 - [I3JC48_ORENI]	56	9	1.13714	0.532833	0.984358	0	0.581014	0.630627	0.884777	0.40388	0.2631
Q50LH1	Glutathione S-transferase OS=Pagrus major GN=gstR1 PE=2 SV=1 - [Q50LH1_PAGMA]	26	8	10.1686	11.9118	13.2035	1.82895	11.69	7.04901	11.7613	6.85599	0.6359	> t0
C9V495	Gluthathione S-transferase zeta OS=Takifugu obscurus PE=2 SV=1 - [C9V495_TAKOB]	25	7	3.9721	4.96324	4.58456	7.62063	4.05903	7.34272	4.50663	6.34079	-0.3583
V9HVZ7	Epididymis luminal protein 176 OS=Homo sapiens GN=HEL-176 PE=2 SV=1 - [V9HVZ7_HUMAN]	25	6	3.84741	3.60558	4.44065	0	2.62107	2.84489	3.96455	1.82199	0.6421	> t0
C5H4R1	PBEF (Fragment) OS=Bos taurus PE=4 SV=1 - [C5H4R1_BOVIN]	5	5	0	0	0	0	6.79651	0	0	2.2655	-1.0927	> t1
G3WU59	Uncharacterized protein (Fragment) OS=Sarcophilus harrisii PE=4 SV=1 - [G3WU59_SARHA]	62	8	0	0	0	0	0.538213	0	0	0.179404	-0.1239
Q8IAC0	Calcium-transporting ATPase OS=Halocynthia roretzi GN=HrSERCA PE=2 SV=1 - [Q8IAC0_HALRO]	110	5	0	0	0	0	0.291375	0	0	0.0971252	-0.0684
K7FGY2	Uncharacterized protein OS=Pelodiscus sinensis GN=SYTL2 PE=4 SV=1 - [K7FGY2_PELSI]	46	9	0	0	0	0	0.716299	0	0	0.238766	-0.1627
M4A3L7	Uncharacterized protein (Fragment) OS=Xiphophorus maculatus PE=4 SV=1 - [M4A3L7_XIPMA]	7	7	0	0	0	0	4.71371	0	0	1.57124	-0.8364	> t1
P70685	Glyceraldehyde-3-phosphate dehydrogenase (Fragment) OS=Cavia porcellus GN=GAPDH PE=2 SV=2 - [G3P_CAVPO]	13	8	0	0	0	0	2.37602	0	0	0.792005	-0.4813
P13642	Serine--tRNA ligase, cytoplasmic (Fragment) OS=Oryctolagus cuniculus GN=SARS PE=1 SV=1 - [SYSC_RABIT]	4	5	0	0	0	0	7.49359	0	0	2.49786	-1.1692	> t1
O35930	Platelet glycoprotein Ib alpha chain OS=Mus musculus GN=Gp1ba PE=2 SV=2 - [GP1BA_MOUSE]	80	6	0	0	0	0	0.39816	0	0	0.13272	-0.0927
F8WE71	Serine/threonine-protein phosphatase PP1-beta catalytic subunit OS=Homo sapiens GN=PPP1CB PE=4 SV=1 - [F8WE71_HUMAN]	7	5	0	0	0	0	4.5664	0	0	1.52213	-0.8165	> t1
F1M9K2	ADAMTS-like 5 (Predicted), isoform CRA_a OS=Rattus norvegicus GN=Adamtsl5 PE=4 SV=2 - [F1M9K2_RAT]	28	7	0	0	0	0	1.13716	0	0	0.379053	-0.2504
H0VJY4	Uncharacterized protein (Fragment) OS=Cavia porcellus GN=TKTL1 PE=4 SV=1 - [H0VJY4_CAVPO]	68	7	0	0	0	0	0.470611	0	0	0.15687	-0.1089
C0PUI7	Transketolase-like protein 2 (Fragment) OS=Salmo salar GN=TKTL2 PE=2 SV=1 - [C0PUI7_SALSA]	16	6	0	0	0	0	1.98809	0	0	0.662698	-0.4129
F1C791	Alpha-2-macroglobulin-1 (Fragment) OS=Perca flavescens GN=A2M-1 PE=2 SV=1 - [F1C791_PERFV]	34	6	0	0	0	0	0.964521	0	0	0.321507	-0.2151
F1C795	Apolipoprotein a-IV (Fragment) OS=Perca flavescens GN=Apoa4 PE=2 SV=1 - [F1C795_PERFV]	27	5	0	0	0	0	1.20764	0	0	0.402548	-0.2646
F1QWZ1	Uncharacterized protein (Fragment) OS=Danio rerio GN=si:dkey-96f10.1 PE=4 SV=1 - [F1QWZ1_DANRE]	40	5	0	0	0	0	0.854532	0	0	0.284844	-0.1921
F2VQW8	Heat shock protein 90-alpha (Fragment) OS=Epinephelus coioides PE=2 SV=1 - [F2VQW8_EPICO]	10	7	0	0	0	0	3.39825	0	0	1.13275	-0.6474	> t1
G3P8M5	Uncharacterized protein (Fragment) OS=Gasterosteus aculeatus PE=3 SV=1 - [G3P8M5_GASAC]	27	6	0	0	0	0	1.1416	0	0	0.380534	-0.2513
G3QB06	Uncharacterized protein OS=Gasterosteus aculeatus PE=3 SV=1 - [G3QB06_GASAC]	38	7	0	0	0	0	0.859558	0	0	0.286519	-0.1932
G3QCA1	Uncharacterized protein OS=Gasterosteus aculeatus PE=3 SV=1 - [G3QCA1_GASAC]	61	7	0	0	0	0	0.553503	0	0	0.184501	-0.1273
G5E1E8	Putative asparagine synthetase (Fragment) OS=Pipa carvalhoi PE=2 SV=1 - [G5E1E8_9PIPI]	12	5	0	0	0	0	2.98214	0	0	0.994047	-0.5821	> t1
H2M793	Uncharacterized protein (Fragment) OS=Oryzias latipes GN=LOC101163196 PE=4 SV=1 - [H2M793_ORYLA]	49	5	0	0	0	0	0.64657	0	0	0.215523	-0.1476
H2RV43	Uncharacterized protein OS=Takifugu rubripes GN=LOC101071930 PE=3 SV=1 - [H2RV43_TAKRU]	19	5	0	0	0	0	1.86146	0	0	0.620488	-0.3898
H2TS59	Uncharacterized protein (Fragment) OS=Takifugu rubripes GN=LOC101063948 PE=4 SV=1 - [H2TS59_TAKRU]	56	6	0	0	0	0	0.575295	0	0	0.191765	-0.1321
H2TTF5	Uncharacterized protein (Fragment) OS=Takifugu rubripes GN=LOC101065291 PE=3 SV=1 - [H2TTF5_TAKRU]	41	6	0	0	0	0	0.809556	0	0	0.269852	-0.1826
H2V638	Profilin OS=Takifugu rubripes GN=LOC101065608 PE=3 SV=1 - [H2V638_TAKRU]	15	6	0	0	0	0	2.10252	0	0	0.700839	-0.4334
H3BZV4	Uncharacterized protein OS=Tetraodon nigroviridis PE=4 SV=1 - [H3BZV4_TETNG]	21	10	0	0	0	0	1.5463	0	0	0.515432	-0.3308
I3IU34	Uncharacterized protein OS=Oreochromis niloticus GN=npepps PE=4 SV=1 - [I3IU34_ORENI]	98	5	0	0	0	0	0.334765	0	0	0.111588	-0.0783
Q4TES5	Chromosome undetermined SCAF5152, whole genome shotgun sequence. (Fragment) OS=Tetraodon nigroviridis GN=GSTENG00002100001 PE=4 SV=1 - [Q4TES5_TETNG]	10	11	0	0	0	0	3.24722	0	0	1.08241	-0.6241	> t1
Q804G2	Annexin OS=Danio rerio GN=anxa13 PE=2 SV=1 - [Q804G2_DANRE]	32	5	0	0	0	0	1.00776	0	0	0.335919	-0.224
R7VU36	Citrate synthase (Fragment) OS=Columba livia GN=A306_03384 PE=3 SV=1 - [R7VU36_COLLI]	32	7	0	0	0	0	1.02185	0	0	0.340618	-0.2269
R0JDB7	Heterogeneous nuclear ribonucleoprotein A/B (Fragment) OS=Anas platyrhynchos GN=Anapl_13935 PE=4 SV=1 - [R0JDB7_ANAPL]	18	9	0	0	0	0	1.91013	0	0	0.63671	-0.3987
W5S0J7	Proteasome subunit alpha type 7 A-2 (Fragment) OS=Coregonus clupeaformis PE=2 SV=1 - [W5S0J7_CORCL]	14	9	0	0	0	0	2.2832	0	0	0.761067	-0.4652
W5LCN6	Uncharacterized protein (Fragment) OS=Astyanax mexicanus PE=3 SV=1 - [W5LCN6_ASTMX]	14	6	0	0	0	0	2.24808	0	0	0.749359	-0.4591
A0A060WXD6	Oncorhynchus mykiss genomic scaffold, scaffold_510 OS=Oncorhynchus mykiss GN=GSONMT00027685001 PE=4 SV=1 - [A0A060WXD6_ONCMY]	53	7	0	0	0	0	0.635326	0	0	0.211775	-0.1452
A0A060YH87	Oncorhynchus mykiss genomic scaffold, scaffold_7272 (Fragment) OS=Oncorhynchus mykiss GN=GSONMT00061687001 PE=4 SV=1 - [A0A060YH87_ONCMY]	20	7	0	0	0	0	1.59699	0	0	0.532331	-0.3405
I3J9M7	Adenosylhomocysteinase OS=Oreochromis niloticus GN=LOC100695308 PE=3 SV=1 - [I3J9M7_ORENI]	48	6	4.62341	5.57075	5.71746	0	4.72459	2.19773	5.30387	2.30744	0.7618	> t0
B5X205	Aspartate aminotransferase OS=Salmo salar GN=AATC PE=2 SV=1 - [B5X205_SALSA]	46	7	0.697539	1.96108	1.20764	0	2.13841	0	1.28875	0.712805	0.2778
A0FCQ5	Alpha-amylase (Fragment) OS=Xiphister atropurpureus PE=2 SV=1 - [A0FCQ5_XIPAT]	51	7	0.635536	1.19118	1.10029	1.82895	0	0	0.975669	0.60965	0.1894
Q76BA6	Triosephosphate isomerase (Fragment) OS=Callorhinchus callorynchus GN=TPI PE=2 SV=1 - [Q76BA6_9CHON]	23	7	2.72372	2.55252	2.35777	7.83836	2.78333	3.021	2.54467	4.54757	-0.5268	> t1
I3JAR4	Uncharacterized protein OS=Oreochromis niloticus GN=LOC100689761 PE=3 SV=1 - [I3JAR4_ORENI]	24	8	1.39508	1.30739	2.41528	0	2.85122	0	1.70592	0.950406	0.3289
Q0ZBR7	Macrophage migration inhibitory factor OS=Danio rerio GN=mif PE=2 SV=1 - [Q0ZBR7_DANRE]	12	7	4.97376	2.33056	2.15275	0	5.08261	0	3.15236	1.6942	0.48
Q4QY83	Putative uncharacterized protein OS=Sparus aurata PE=2 SV=1 - [Q4QY83_SPAAU]	10	5	13.7827	9.68729	14.9136	4.958	14.0843	7.64351	12.7945	8.89528	0.4414
W5MBX6	Serine hydroxymethyltransferase (Fragment) OS=Lepisosteus oculatus PE=1 SV=1 - [W5MBX6_LEPOC]	54	8	2.3394	1.09618	2.02508	4.20771	2.39059	1.94605	1.82022	2.84812	-0.3438
B6F133	Stress protein HSC70-1 OS=Seriola quinqueradiata GN=HSC70-1 PE=2 SV=1 - [B6F133_SERQU]	71	5	1.31996	2.47398	1.14261	1.8993	2.24808	2.44004	1.64552	2.1958	-0.2028
W5LL60	Triosephosphate isomerase OS=Astyanax mexicanus PE=3 SV=1 - [W5LL60_ASTMX]	27	5	2.30638	1.08071	2.99475	1.65933	1.17843	0	2.12728	0.945919	0.4865
H2M998	Uncharacterized protein OS=Oryzias latipes GN=LOC101168509 PE=4 SV=1 - [H2M998_ORYLA]	45	7	0	0	0	0	0	0.78711	0	0.26237	-0.1778
I1SRU1	Elongation factor 1 gamma (Fragment) OS=Oryzias melastigma PE=2 SV=1 - [I1SRU1_9TELE]	21	9	0	0	0	0	0	1.70541	0	0.568469	-0.3609
Q98TA5	Chromatin assembly factor 1 subunit A-A OS=Xenopus laevis GN=chaf1a-a PE=1 SV=1 - [CA1AA_XENLA]	101	6	0	0	0	0	0	0.354024	0	0.118008	-0.0827
K4FTE4	Histone H3 OS=Callorhynchus milii PE=2 SV=1 - [K4FTE4_CALMI]	15	11	0	0	0	0	0	2.33239	0	0.777464	-0.4738
G5BXS2	Monocarboxylate transporter 9 OS=Heterocephalus glaber GN=GW7_01937 PE=4 SV=1 - [G5BXS2_HETGA]	56	8	0	0	0	0	0	0.621971	0	0.207324	-0.1423
E4YDZ0	Whole genome shotgun assembly, allelic scaffold set, scaffold scaffoldA_170 OS=Oikopleura dioica GN=GSOID_T00021683001 PE=4 SV=1 - [E4YDZ0_OIKDI]	56	10	0	0	0	0	0	0.665001	0	0.221667	-0.1516
H2M117	Uncharacterized protein (Fragment) OS=Oryzias latipes PE=4 SV=1 - [H2M117_ORYLA]	274	9	0	0	0	0	0	0.134352	0	0.044784	-0.0319
I3JTM0	Uncharacterized protein (Fragment) OS=Oreochromis niloticus GN=LOC100710565 PE=4 SV=1 - [I3JTM0_ORENI]	35	7	0	0	0	0	0	1.05035	0	0.350116	-0.2327
M3ZJN0	Uncharacterized protein OS=Xiphophorus maculatus PE=4 SV=1 - [M3ZJN0_XIPMA]	149	6	0	0	0	0	0	0.2394	0	0.0798	-0.0564
W5LEI8	Uncharacterized protein OS=Astyanax mexicanus PE=4 SV=1 - [W5LEI8_ASTMX]	79	7	0	0	0	0	0	0.453799	0	0.151266	-0.1052
F6SVI6	Uncharacterized protein OS=Callithrix jacchus GN=KRBA1 PE=4 SV=1 - [F6SVI6_CALJA]	105	9	0	0	0	0	0	0.316572	0	0.105524	-0.0742
G9KHV4	Processing of 1, ribonuclease P/MRP subunit (Fragment) OS=Mustela putorius furo PE=2 SV=1 - [G9KHV4_MUSPF]	51	9	0	0	0	0	0	0.683632	0	0.227877	-0.1557
E6ZG15	Glutaredoxin-1 OS=Dicentrarchus labrax GN=GLRX1 PE=4 SV=1 - [E6ZG15_DICLA]	12	8	0	0	0	0	0	3.021	0	1.007	-0.5883	> t1
Q4T5R1	Acyl-coenzyme A oxidase OS=Tetraodon nigroviridis GN=GSTENG00006680001 PE=3 SV=1 - [Q4T5R1_TETNG]	76	9	0	0	0	0	0	0.450576	0	0.150192	-0.1045
H9L2E1	Uncharacterized protein (Fragment) OS=Gallus gallus GN=LOC100857718 PE=4 SV=2 - [H9L2E1_CHICK]	31	5	0	0	0	0	0	1.0976	0	0.365866	-0.2424
F1QVJ7	Uncharacterized protein OS=Danio rerio GN=stoml2 PE=4 SV=1 - [F1QVJ7_DANRE]	28	8	0	0	0	0	0	1.28423	0	0.428077	-0.2798
Q6Q4H2	Alpha-1-antitrypsin (Fragment) OS=Oreochromis mossambicus PE=2 SV=1 - [Q6Q4H2_OREMO]	24	6	0	0	0	0	0	1.53983	0	0.513277	-0.3296
B7Z6D9	Rho guanine nucleotide exchange factor 7 OS=Homo sapiens GN=ARHGEF7 PE=1 SV=1 - [B7Z6D9_HUMAN]	20	6	0	0	0	0	0	1.75252	0	0.584172	-0.3697
A5X7N4	NADH dehydrogenase subunit 5 (Fragment) OS=Bassaricyon alleni GN=NADH5 PE=4 SV=1 - [A5X7N4_9CARN]	11	9	0	0	0	0	0	3.23679	0	1.07893	-0.6224	> t1
G1RPZ1	Uncharacterized protein (Fragment) OS=Nomascus leucogenys GN=UIMC1 PE=4 SV=2 - [G1RPZ1_NOMLE]	83	6	0	0	0	0	0	0.420697	0	0.140232	-0.0978
B5X1D7	Dihydrodipicolinate synthase-like, mitochondrial OS=Salmo salar GN=DAPAL PE=2 SV=1 - [B5X1D7_SALSA]	36	8	0	0	0	0	0	0.946882	0	0.315627	-0.2114
B9V3T2	Epiplakin-like protein (Fragment) OS=Epinephelus coioides PE=2 SV=1 - [B9V3T2_EPICO]	31	5	0	0	0	0	0	1.14515	0	0.381715	-0.252
C3KH40	TP53RK-binding protein OS=Anoplopoma fimbria GN=TPRKB PE=2 SV=1 - [C3KH40_ANOFI]	19	8	0	0	0	0	0	1.8126	0	0.604201	-0.3808
E3TFT0	Hemoglobin subunit alpha OS=Ictalurus punctatus GN=HBA PE=2 SV=1 - [E3TFT0_ICTPU]	16	8	0	0	0	0	0	2.21822	0	0.739407	-0.4539
G3NS70	6-phosphofructokinase OS=Gasterosteus aculeatus GN=PFKL PE=3 SV=1 - [G3NS70_GASAC]	85	8	0	0	0	0	0	0.404599	0	0.134866	-0.0941
H2RS25	Uncharacterized protein OS=Takifugu rubripes GN=LOC101071934 PE=3 SV=1 - [H2RS25_TAKRU]	61	5	0	0	0	0	0	0.589601	0	0.196534	-0.1352
H2SFG5	Uncharacterized protein (Fragment) OS=Takifugu rubripes GN=LOC101076186 PE=4 SV=1 - [H2SFG5_TAKRU]	129	7	0	0	0	0	0	0.280961	0	0.0936538	-0.066
H2ZYX8	Uncharacterized protein (Fragment) OS=Latimeria chalumnae GN=DIP2C PE=4 SV=2 - [H2ZYX8_LATCH]	128	8	0	0	0	0	0	0.272982	0	0.0909941	-0.0642
M4ABN8	Uncharacterized protein OS=Xiphophorus maculatus PE=4 SV=1 - [M4ABN8_XIPMA]	14	10	0	0	0	0	0	2.57891	0	0.859635	-0.5158	> t1
Q4KLW5	MGC83233 protein OS=Xenopus laevis GN=psmd2 PE=2 SV=1 - [Q4KLW5_XENLA]	99	5	0	0	0	0	0	0.353629	0	0.117876	-0.0826
Q4TGU1	Chromosome undetermined SCAF3480, whole genome shotgun sequence OS=Tetraodon nigroviridis GN=GSTENG00000928001 PE=3 SV=1 - [Q4TGU1_TETNG]	39	7	0	0	0	0	0	0.866682	0	0.288894	-0.1947
Q5I6Y7	Ribosomal protein large P2 (Fragment) OS=Dicentrarchus labrax PE=2 SV=1 - [Q5I6Y7_DICLA]	7	4	0	0	0	0	0	4.28656	0	1.42885	-0.7777	> t1
F1NKT9	Uncharacterized protein OS=Gallus gallus GN=COMMD1 PE=4 SV=2 - [F1NKT9_CHICK]	21	5	0	0	0	0	0	1.63508	0	0.545027	-0.3477
R0KV47	Diacylglycerol kinase (Fragment) OS=Anas platyrhynchos GN=Anapl_16358 PE=3 SV=1 - [R0KV47_ANAPL]	91	6	0	0	0	0	0	0.387308	0	0.129103	-0.0902
V9LDJ1	Mitochondrial ribosomal protein S18A OS=Callorhynchus milii PE=2 SV=1 - [V9LDJ1_CALMI]	22	10	0	0	0	0	0	1.64355	0	0.547851	-0.3493
W0UFF8	Alcohol dehydrogenase 1G (Fragment) OS=Anolis carolinensis GN=ADH1G PE=3 SV=1 - [W0UFF8_ANOCA]	40	7	0	0	0	0	0	0.857312	0	0.285771	-0.1927
A0A060XF54	Oncorhynchus mykiss genomic scaffold, scaffold_787 OS=Oncorhynchus mykiss GN=GSONMT00000874001 PE=4 SV=1 - [A0A060XF54_ONCMY]	59	6	0	0	0	0	0	0.587417	0	0.195806	-0.1348
A0A060VZQ4	Oncorhynchus mykiss genomic scaffold, scaffold_79 OS=Oncorhynchus mykiss GN=GSONMT00081328001 PE=4 SV=1 - [A0A060VZQ4_ONCMY]	43	6	0	0	0	0	0	0.843631	0	0.28121	-0.1898
W5N8P1	Uncharacterized protein OS=Lepisosteus oculatus GN=DNHD1 PE=4 SV=1 - [W5N8P1_LEPOC]	375	7	0	0	0	0	0	0.0958614	0	0.0319538	-0.0229
G5DYL0	Putative s-adenosylhomocysteine hydrolase (Fragment) OS=Pipa carvalhoi PE=2 SV=1 - [G5DYL0_9PIPI]	37	6	3.41482	6.40036	5.17302	1.2284	5.23433	2.84065	4.99606	3.10112	0.4557
G3N579	Uncharacterized protein OS=Gasterosteus aculeatus PE=3 SV=1 - [G3N579_GASAC]	35	9	1.80436	0	0.780965	1.29815	1.84385	2.0013	0.861775	1.71443	-0.3762
A0EZT8	40S ribosomal protein S3 (Fragment) OS=Psetta maxima PE=2 SV=1 - [A0EZT8_PSEMX]	16	10	5.83655	10.9394	3.36824	2.79942	5.96428	2.15786	6.71473	3.64052	0.6276	> t0
H2MFY0	Uncharacterized protein OS=Oryzias latipes GN=LOC101161520 PE=4 SV=1 - [H2MFY0_ORYLA]	31	6	3.04246	1.90081	1.75579	4.37781	2.07269	3.37453	2.23302	3.27501	-0.3175
M3ZEI3	Uncharacterized protein OS=Xiphophorus maculatus PE=3 SV=1 - [M3ZEI3_XIPMA]	49	5	2.73676	3.20592	2.36905	2.95345	2.09749	1.51773	2.77058	2.18956	0.1874
G3PGE4	Uncharacterized protein OS=Gasterosteus aculeatus PE=4 SV=1 - [G3PGE4_GASAC]	17	5	3.66655	3.43609	3.17392	2.63791	3.74679	2.03337	3.42552	2.80602	0.1749
I3K4K0	4-hydroxyphenylpyruvate dioxygenase OS=Oreochromis niloticus GN=LOC100698438 PE=3 SV=1 - [I3K4K0_ORENI]	45	7	3.62014	4.74963	4.38724	1.04181	5.91898	1.6061	4.25234	2.85563	0.3647
Q6USB8	Glutathione S-transferase (Fragment) OS=Sparus aurata PE=2 SV=1 - [Q6USB8_SPAAU]	24	8	16.2649	16.5128	15.2529	3.90061	16.6208	12.0267	16.0102	10.8494	0.4871
A6MWU3	S5 ribosomal protein (Fragment) OS=Sparus aurata PE=2 SV=1 - [A6MWU3_SPAAU]	18	10	5.23154	3.26847	4.52865	7.5277	7.12805	3.86836	4.34289	6.1747	-0.366
J3KSP2	60S ribosomal protein L38 (Fragment) OS=Homo sapiens GN=RPL38 PE=1 SV=1 - [J3KSP2_HUMAN]	3	10	0	0	0	0	0	30.21	0	10.07	-2.5934	> t1
I0FU17	60S ribosomal protein L38 OS=Macaca mulatta GN=RPL38 PE=2 SV=1 - [I0FU17_MACMU]	8	10	0	0	0	0	0	9.06301	0	3.021	-1.328	> t1
Q5XPK4	Catalase (Fragment) OS=Chelon labrosus PE=2 SV=2 - [Q5XPK4_CHELB]	21	7	3.1086	2.91321	2.69093	0	3.17663	1.72394	2.90425	1.63352	0.4327
K7FFD9	Uncharacterized protein (Fragment) OS=Pelodiscus sinensis GN=ALDH4A1 PE=3 SV=1 - [K7FFD9_PELSI]	162	6	0.39447	0.739351	0.34147	0.851408	1.00776	0.437525	0.491764	0.765564	-0.1504
C3KJC1	Fructose-1,6-bisphosphatase 1 OS=Anoplopoma fimbria GN=F16P1 PE=2 SV=1 - [C3KJC1_ANOFI]	37	6	5.94047	3.18119	5.14232	1.22111	5.20326	2.82379	4.75466	3.08272	0.4103
H3A505	10-formyltetrahydrofolate dehydrogenase OS=Latimeria chalumnae PE=3 SV=1 - [H3A505_LATCH]	102	6	2.1666	1.4503	1.8755	1.33608	1.58144	1.71648	1.8308	1.54467	0.112
G3PLD7	Uncharacterized protein OS=Gasterosteus aculeatus PE=3 SV=1 - [G3PLD7_GASAC]	35	9	0	0.837547	0	0	1.82656	1.98253	0.279182	1.2697	-0.5206	> t1
Q6NWF6	Keratin, type II cytoskeletal 8 OS=Danio rerio GN=krt8 PE=1 SV=1 - [K2C8_DANRE]	58	5	2.74991	2.57707	3.33262	1.58275	3.37211	1.83003	2.88653	2.26163	0.1974
A0A060VNA3	Oncorhynchus mykiss genomic scaffold, scaffold_4 OS=Oncorhynchus mykiss GN=GSONMT00077926001 PE=4 SV=1 - [A0A060VNA3_ONCMY]	47	9	2.00461	1.87861	1.73528	0.961481	2.04848	1.48227	1.87283	1.49741	0.1471
J9P2I7	Elongation factor 1-alpha (Fragment) OS=Canis familiaris PE=3 SV=1 - [J9P2I7_CANFA]	44	8	3.54828	3.32525	3.07154	0	2.90074	2.36133	3.31502	1.75402	0.5016	> t0
G3Q863	Coatomer subunit gamma OS=Gasterosteus aculeatus PE=3 SV=1 - [G3Q863_GASAC]	82	7	0.391769	0.734287	0.678263	1.69115	1.60137	0.434528	0.60144	1.24235	-0.3177
G3PTN0	Beta-hexosaminidase OS=Gasterosteus aculeatus PE=3 SV=1 - [G3PTN0_GASAC]	62	6	1.03808	0.486415	0.898606	0.74685	0.530399	0	0.807701	0.42575	0.211
E3TCQ0	Sorbitol dehydrogenase OS=Ictalurus furcatus GN=DHSO PE=2 SV=1 - [E3TCQ0_ICTFU]	38	8	1.61577	0.757104	1.39868	1.16247	0.825564	0	1.25718	0.662678	0.2907
J3S4M2	Malate dehydrogenase OS=Crotalus adamanteus PE=2 SV=1 - [J3S4M2_CROAD]	37	7	1.70741	3.20018	3.69501	1.2284	1.74478	2.84065	2.86753	1.93794	0.3057
G3WMZ8	Uncharacterized protein (Fragment) OS=Sarcophilus harrisii GN=PPP2R1B PE=4 SV=1 - [G3WMZ8_SARHA]	60	5	0	0.992648	0.458455	0.762063	0.541203	1.76225	0.483701	1.02184	-0.2829
H2UKD8	Uncharacterized protein (Fragment) OS=Takifugu rubripes GN=LOC101070522 PE=4 SV=1 - [H2UKD8_TAKRU]	81	6	0.817117	0.765757	0.353666	0.587877	0.4175	0	0.645513	0.335126	0.18
A4IIG4	LOC100124996 protein (Fragment) OS=Xenopus tropicalis GN=LOC100124996 PE=2 SV=1 - [A4IIG4_XENTR]	31	6	2.14226	1.0038	0.927213	3.0825	2.18914	1.18804	1.35776	2.15323	-0.3067
D6R939	Ras GTPase-activating-like protein IQGAP2 (Fragment) OS=Homo sapiens GN=IQGAP2 PE=1 SV=2 - [D6R939_HUMAN]	95	5	0.694153	0.325261	0.300444	0.99882	0.709344	0.384958	0.439953	0.697708	-0.1449
S4RVF7	Uncharacterized protein (Fragment) OS=Petromyzon marinus PE=4 SV=1 - [S4RVF7_PETMA]	77	7	0.41629	1.17037	0.720716	0.599002	0.4254	0.461726	0.769125	0.495376	0.1502
V9HZ09	Betaine homocysteine methyltransferase isoform 5 (Fragment) OS=Sparus aurata PE=2 SV=1 - [V9HZ09_SPAAU]	40	7	1.58006	2.22112	1.36777	2.27356	0.80732	0	1.72298	1.02696	0.2986
K7P680	Carbonyl reductase-like 20beta-hydroxysteroid dehydrogenase OS=Sparus aurata PE=2 SV=1 - [K7P680_SPAAU]	30	9	2.07994	3.8984	3.60096	2.99283	2.12545	0	3.1931	1.70609	0.4867
W5K6Y4	Phosphorylase OS=Astyanax mexicanus PE=3 SV=1 - [W5K6Y4_ASTMX]	98	6	6.03498	4.71304	4.93391	6.75404	4.7966	7.80928	5.22731	6.45331	-0.2261
H0VMR9	Histone H2B OS=Cavia porcellus GN=HIST1H2BA PE=3 SV=1 - [H0VMR9_CAVPO]	14	10	2.2519	4.22071	1.94934	6.48054	2.30118	4.99536	2.80731	4.59236	-0.4556
G0T332	Peroxiredoxin 1 OS=Sparus aurata GN=PRDX1 PE=2 SV=1 - [G0T332_SPAAU]	22	7	2.8888	8.12166	7.502	0	2.95202	6.40819	6.17082	3.12007	0.6743	> t0
Q9PUG6	Elongation factor 1-alpha OS=Sparus aurata GN=EF1-alpha PE=2 SV=1 - [Q9PUG6_SPAAU]	51	9	11.7871	6.39515	8.59231	2.67797	9.50921	6.19273	8.92484	6.12664	0.4269
H2MUT4	Uncharacterized protein (Fragment) OS=Oryzias latipes GN=LOC101169735 PE=3 SV=1 - [H2MUT4_ORYLA]	44	5	3.81321	4.28824	3.96106	4.38948	3.11733	3.38352	4.02084	3.63011	0.0968
G0T337	Peroxiredoxin 6 OS=Sparus aurata GN=PRDX6 PE=2 SV=1 - [G0T337_SPAAU]	25	7	10.3526	4.85095	6.72125	7.44822	3.96719	4.30596	7.30827	5.24046	0.3624
G1PJL3	Uncharacterized protein OS=Myotis lucifugus PE=4 SV=1 - [G1PJL3_MYOLU]	199	9	0	0	0	0.225858	0	0	0	0.0752861	-0.0533
Q4S2Y1	Chromosome 14 SCAF14758, whole genome shotgun sequence. (Fragment) OS=Tetraodon nigroviridis GN=GSTENG00024878001 PE=3 SV=1 - [Q4S2Y1_TETNG]	49	9	0	0	0	0.892655	0	0	0	0.297552	-0.2001
U3JIV0	Uncharacterized protein OS=Ficedula albicollis PE=3 SV=1 - [U3JIV0_FICAL]	57	5	0	0	0	0.783836	0	0	0	0.261279	-0.1771
H2UHT6	Uncharacterized protein OS=Takifugu rubripes GN=LOC101076676 PE=4 SV=1 - [H2UHT6_TAKRU]	56	7	0	0	0	0.800611	0	0	0	0.26687	-0.1807
Q4QY84	Putative uncharacterized protein (Fragment) OS=Sparus aurata PE=2 SV=1 - [Q4QY84_SPAAU]	30	5	0	0	0	1.56469	0	0	0	0.521564	-0.3343
A1BLP8	Liver angiotensinogen OS=Rhabdosargus sarba GN=AGT PE=2 SV=1 - [A1BLP8_RHASR]	52	5	0	0	0	0.888799	0	0	0	0.296266	-0.1993
F8U094	Warm temperature acclimation-like protein (Fragment) OS=Epinephelus bruneus PE=2 SV=1 - [F8U094_EPIBR]	42	6	0	0	0	1.1092	0	0	0	0.369734	-0.2447
G3UXP5	Protein Uggt2 (Fragment) OS=Mus musculus GN=Uggt2 PE=4 SV=1 - [G3UXP5_MOUSE]	26	9	0	0	0	1.90516	0	0	0	0.635053	-0.3978
G1S3A6	Uncharacterized protein OS=Nomascus leucogenys PE=4 SV=1 - [G1S3A6_NOMLE]	7	8	0	0	0	6.97481	0	0	0	2.32494	-1.1127	> t1
G3IGL4	40S ribosomal protein S21 OS=Cricetulus griseus GN=I79_022932 PE=4 SV=1 - [G3IGL4_CRIGR]	6	9	0	0	0	8.23028	0	0	0	2.74343	-1.2459	> t1
G3GX64	BAH and coiled-coil domain-containing protein 1 OS=Cricetulus griseus GN=I79_002378 PE=4 SV=1 - [G3GX64_CRIGR]	198	9	0	0	0	0.223164	0	0	0	0.0743879	-0.0527
F6YUX9	Uncharacterized protein OS=Ciona intestinalis PE=4 SV=2 - [F6YUX9_CIOIN]	16	9	0	0	0	3.071	0	0	0	1.02367	-0.5963	> t1
C1BL29	60S ribosomal protein L5 OS=Osmerus mordax GN=RL5 PE=2 SV=1 - [C1BL29_OSMMO]	20	10	0	0	0	2.33815	0	0	0	0.779383	-0.4748
E6ZII6	Protein disulfide-isomerase A4 OS=Dicentrarchus labrax GN=PDIA4 PE=3 SV=1 - [E6ZII6_DICLA]	72	5	0	0	0	0.63999	0	0	0	0.21333	-0.1462
G3NR03	Uncharacterized protein OS=Gasterosteus aculeatus PE=4 SV=1 - [G3NR03_GASAC]	31	6	0	0	0	1.41901	0	0	0	0.473005	-0.3063
G3PR66	Uncharacterized protein OS=Gasterosteus aculeatus PE=4 SV=1 - [G3PR66_GASAC]	18	5	0	0	0	2.60452	0	0	0	0.868173	-0.5201	> t1
H2LH85	Uncharacterized protein (Fragment) OS=Oryzias latipes GN=LOC101166234 PE=4 SV=1 - [H2LH85_ORYLA]	30	6	0	0	0	1.5355	0	0	0	0.511833	-0.3287
H3AF84	Uncharacterized protein OS=Latimeria chalumnae PE=3 SV=1 - [H3AF84_LATCH]	22	7	0	0	0	2.11033	0	0	0	0.703443	-0.4348
M4A1N9	Uncharacterized protein OS=Xiphophorus maculatus PE=4 SV=1 - [M4A1N9_XIPMA]	68	8	0	0	0	0.674613	0	0	0	0.224871	-0.1537
H9GBD5	Uncharacterized protein OS=Anolis carolinensis GN=MARCO PE=4 SV=2 - [H9GBD5_ANOCA]	52	8	0	0	0	0.814879	0	0	0	0.271626	-0.1837
G1KHY7	Uncharacterized protein OS=Anolis carolinensis GN=SCP2 PE=4 SV=2 - [G1KHY7_ANOCA]	58	8	0	0	0	0.762063	0	0	0	0.254021	-0.1725
R0LNQ7	Uncharacterized protein OS=Anas platyrhynchos GN=Anapl_15247 PE=4 SV=1 - [R0LNQ7_ANAPL]	157	8	0	0	0	0.285377	0	0	0	0.0951257	-0.067
W5PHG4	Uncharacterized protein OS=Ovis aries PE=4 SV=1 - [W5PHG4_SHEEP]	12	6	0	0	0	3.60977	0	0	0	1.20326	-0.6795	> t1
A0A061I9P7	Developmentally-regulated GTP-binding protein 1 OS=Cricetulus griseus GN=H671_4g11525 PE=4 SV=1 - [A0A061I9P7_CRIGR]	25	9	0	0	0	1.78919	0	0	0	0.596397	-0.3765
W5KTE1	Uncharacterized protein OS=Astyanax mexicanus PE=4 SV=1 - [W5KTE1_ASTMX]	87	5	0	0	0	0.526906	0	0	0	0.175635	-0.1214
A0A060XZY6	Oncorhynchus mykiss genomic scaffold, scaffold_2380 OS=Oncorhynchus mykiss GN=GSONMT00033512001 PE=4 SV=1 - [A0A060XZY6_ONCMY]	135	7	0	0	0	0.334836	0	0	0	0.111612	-0.0783
M4ALN8	Uncharacterized protein (Fragment) OS=Xiphophorus maculatus PE=3 SV=1 - [M4ALN8_XIPMA]	92	8	0.678508	0.63586	0.587345	0.488154	1.73339	1.12884	0.633904	1.1168	-0.2429
M7B1W1	Histone H4 OS=Chelonia mydas GN=UY3_13463 PE=3 SV=1 - [M7B1W1_CHEMY]	11	10	5.55323	2.60209	4.80711	3.99528	5.67475	18.478	4.32081	9.38268	-0.8487	> t1
S4S3R9	Fatty acid-binding protein OS=Sparus aurata PE=2 SV=1 - [S4S3R9_SPAAU]	15	6	19.4994	8.12166	16.8795	6.23506	8.85606	14.4184	14.8335	9.83652	0.5081	> t0
Q70E19	40S ribosomal protein S24 (Fragment) OS=Oncorhynchus mykiss PE=2 SV=1 - [Q70E19_ONCMY]	14	11	4.72713	2.215	2.046	6.80189	2.41529	5.24307	2.99604	4.82008	-0.449
L9KK40	Dedicator of cytokinesis protein 8 OS=Tupaia chinensis GN=TREES_T100009989 PE=3 SV=1 - [L9KK40_TUPCH]	277	7	0	0	0	0.334292	0	0	0	0.111431	-0.0782
G1STH3	Uncharacterized protein OS=Oryctolagus cuniculus GN=NGFR PE=4 SV=2 - [G1STH3_RABIT]	43	5	0	0	0	2.02218	0	0	0	0.674061	-0.419
H3CT12	4-hydroxyphenylpyruvate dioxygenase OS=Tetraodon nigroviridis PE=3 SV=1 - [H3CT12_TETNG]	45	7	2.92574	4.79822	3.79897	2.10493	3.73721	3.24507	3.84098	3.02907	0.2159
P81399	Fatty acid-binding protein 1, liver OS=Ambystoma mexicanum PE=1 SV=1 - [FABP1_AMBME]	14	5	2.26977	2.1271	3.92962	0	2.31944	2.5175	2.7755	1.61232	0.4027
Q4SBG3	Dolichyl-diphosphooligosaccharide--protein glycosyltransferase subunit 1 OS=Tetraodon nigroviridis GN=RPN1 PE=3 SV=1 - [Q4SBG3_TETNG]	68	7	1.42996	0.446691	0.41261	0.685857	1.94833	1.05735	0.763086	1.23051	-0.2255
F1DSD2	Heat shock protein 90 (Fragment) OS=Gobiocypris rarus PE=2 SV=1 - [F1DSD2_9TELE]	77	5	0.430062	0.80606	0.37228	0	0.439473	0.477001	0.536134	0.305491	0.1376
D2HLL8	Putative uncharacterized protein (Fragment) OS=Ailuropoda melanoleuca GN=PANDA_012402 PE=4 SV=1 - [D2HLL8_AILME]	26	5	2.51975	4.72273	2.1812	3.62567	3.86233	4.19214	3.14122	3.89338	-0.197
H2T3Z9	Phosphorylase OS=Takifugu rubripes GN=LOC101073278 PE=3 SV=1 - [H2T3Z9_TAKRU]	98	6	5.01153	3.44412	4.04898	5.76889	3.75555	5.92907	4.16821	5.15117	-0.2133
Q00P25	Hypoxanthine phosphoribosyltransferase 1 (Fragment) OS=Sus scrofa GN=HPRT1 PE=2 SV=1 - [Q00P25_PIG]	7	7	9.69461	4.54263	4.19603	0	4.95339	5.37636	6.14442	3.44325	0.5813	> t0
W5P684	Uncharacterized protein OS=Ovis aries GN=ACTBL2 PE=3 SV=1 - [W5P684_SHEEP]	42	5	2.28184	2.85122	1.97526	2.1889	3.10904	3.37453	2.36944	2.89082	-0.1626
Q6DV14	Peroxiredoxin-1 OS=Gecko japonicus GN=PRDX1 PE=2 SV=1 - [PRDX1_GECJA]	22	7	2.87428	5.38723	4.9762	2.06791	2.93718	4.78199	4.41257	3.26236	0.2852
M9P050	Mitochondrial enoyl-CoA hydratase OS=Sparus aurata GN=ECH PE=2 SV=1 - [M9P050_SPAAU]	31	8	0	1.84203	0.850742	2.82828	1.0043	1.09005	0.89759	1.64087	-0.3294
P69069	Histone H2B OS=Oncorhynchus mykiss PE=1 SV=2 - [H2B_ONCMY]	14	10	2.30638	4.32282	5.9895	0	2.35685	5.11622	4.20623	2.49102	0.4667
F6PPW9	Uncharacterized protein OS=Ciona intestinalis GN=LOC100183494 PE=4 SV=2 - [F6PPW9_CIOIN]	32	7	2.05012	1.92125	1.77467	2.94992	1.04749	0	1.91535	1.33247	0.2325
A2A6F8	60S ribosomal protein L23 (Fragment) OS=Mus musculus GN=Rpl23 PE=3 SV=1 - [A2A6F8_MOUSE]	6	11	9.53304	8.93383	8.2522	13.7171	4.87083	0	8.90636	6.19599	0.4122
M4A0G0	Uncharacterized protein OS=Xiphophorus maculatus PE=4 SV=1 - [M4A0G0_XIPMA]	72	6	3.45609	2.02428	2.61777	3.72973	2.64879	3.35414	2.69938	3.24422	-0.1583
M4ARL2	Uncharacterized protein (Fragment) OS=Xiphophorus maculatus PE=4 SV=1 - [M4ARL2_XIPMA]	29	6	2.26977	5.31776	2.94721	3.26598	5.79861	5.03501	3.51158	4.69987	-0.2817
A0A060XRR9	Oncorhynchus mykiss genomic scaffold, scaffold_1653 OS=Oncorhynchus mykiss GN=GSONMT00000651001 PE=4 SV=1 - [A0A060XRR9_ONCMY]	55	6	2.22995	2.08978	2.41292	3.20869	3.98782	1.855	2.24422	3.01717	-0.2414
G3PT85	Uncharacterized protein (Fragment) OS=Gasterosteus aculeatus PE=3 SV=1 - [G3PT85_GASAC]	94	7	2.71082	2.22287	1.75995	2.43788	0.692535	1.87918	2.23121	1.66986	0.2053
I3JRI8	Uncharacterized protein (Fragment) OS=Oreochromis niloticus GN=LOC100702817 PE=3 SV=1 - [I3JRI8_ORENI]	57	5	2.77123	3.11645	3.35845	2.39252	3.39825	2.45896	3.08205	2.74991	0.0975
G3GZN1	Serine/threonine-protein phosphatase 2A 55 kDa regulatory subunit B delta isoform OS=Cricetulus griseus GN=I79_003322 PE=4 SV=1 - [G3GZN1_CRIGR]	10	6	0	3.08063	0	4.73005	6.71839	0	1.02688	3.81614	-0.9422	> t1
H2M0H9	Uncharacterized protein (Fragment) OS=Oryzias latipes GN=LOC101174660 PE=3 SV=1 - [H2M0H9_ORYLA]	102	7	3.71015	2.89746	2.67639	1.77952	2.52757	3.42925	3.09467	2.57878	0.154
Q567Z1	Vcl protein (Fragment) OS=Danio rerio GN=vcla PE=2 SV=1 - [Q567Z1_DANRE]	53	8	0	0.55375	0	0.850235	0	1.31077	0.184583	0.720334	-0.3164
Q4RS56	Chromosome 13 SCAF15000, whole genome shotgun sequence. (Fragment) OS=Tetraodon nigroviridis GN=GSTENG00029861001 PE=3 SV=1 - [Q4RS56_TETNG]	33	9	0	0.881628	0	2.70733	0.961348	0	0.293876	1.22289	-0.4906
Q4TG54	Chromosome undetermined SCAF3896, whole genome shotgun sequence OS=Tetraodon nigroviridis GN=GSTENG00001264001 PE=4 SV=1 - [Q4TG54_TETNG]	23	8	0	1.23509	0	3.79276	1.34677	0	0.411697	1.71318	-0.6226	> t1
H2T8G6	10-formyltetrahydrofolate dehydrogenase OS=Takifugu rubripes GN=LOC101078185 PE=3 SV=1 - [H2T8G6_TAKRU]	101	7	2.16895	1.45187	1.60931	0.891688	1.26652	2.06201	1.74338	1.40674	0.1359
U6DAX0	Dolichyl-diphosphooligosaccharide--protein glycosyltransferase 48 kDa subunit (Fragment) OS=Neovison vison GN=OST48 PE=2 SV=1 - [U6DAX0_NEOVI]	30	5	1.02506	0	0	2.94992	1.04749	0	0.341686	1.33247	-0.509	> t1
F6V0Q6	Isocitrate dehydrogenase [NADP] OS=Callithrix jacchus PE=3 SV=1 - [F6V0Q6_CALJA]	46	7	3.52206	1.98041	1.82931	3.04074	0.719827	1.56259	2.44392	1.77439	0.2356
Q4QY80	Elastase 4-like protein (Fragment) OS=Sparus aurata PE=2 SV=1 - [Q4QY80_SPAAU]	29	8	13.977	12.0909	12.0991	15.4705	12.0855	14.31	12.7223	13.9553	-0.116
R9S3I6	Cytochrome P450 OS=Oryzias melastigma GN=CYP3A38 PE=2 SV=1 - [R9S3I6_9TELE]	57	9	0	0.53603	0	0	0.5845	0.634411	0.178677	0.406304	-0.1434
C1KBH6	Phosphoenolpyruvate carboxykinase OS=Lateolabrax japonicus PE=2 SV=1 - [C1KBH6_LATJA]	69	9	0.900759	2.95449	1.94934	1.29611	0.920472	1.49861	1.93486	1.2384	0.281
H2SVM5	Uncharacterized protein (Fragment) OS=Takifugu rubripes GN=LOC101074031 PE=3 SV=1 - [H2SVM5_TAKRU]	33	6	4.99984	8.43403	7.79054	1.43886	7.15297	6.65466	7.07481	5.08216	0.3577
G3P578	Uricase OS=Gasterosteus aculeatus PE=3 SV=1 - [G3P578_GASAC]	34	8	1.91298	0.896371	1.65596	1.3763	0.977424	1.06089	1.48844	1.1382	0.1526
I3KMQ8	Uncharacterized protein OS=Oreochromis niloticus GN=LOC100695721 PE=3 SV=1 - [I3KMQ8_ORENI]	26	9	1.29996	0	0	0	1.32841	1.44184	0.43332	0.923417	-0.2647
Q800F6	Hn ribonucleoprotein A2 (Fragment) OS=Tetraodon nigroviridis GN=hnRNPA2 PE=4 SV=1 - [Q800F6_TETNG]	22	8	1.49734	0	0	0	1.5301	1.66076	0.499112	1.06362	-0.2938
U3FXT1	78 kDa glucose-regulated protein OS=Callithrix jacchus GN=HSPA5 PE=2 SV=1 - [U3FXT1_CALJA]	72	5	2.62377	2.86866	2.27125	2.51691	2.68119	1.45507	2.58789	2.21772	0.1214
G5DZF2	Putative peroxiredoxin 4 (Fragment) OS=Pipa carvalhoi PE=2 SV=1 - [G5DZF2_9PIPI]	23	6	2.87428	1.34681	3.73215	2.06791	2.93718	0	2.65108	1.66836	0.3424
E6ZHH2	Catechol-O-methyltransferase domain-containing protein 1 OS=Dicentrarchus labrax GN=COMTD1 PE=4 SV=1 - [E6ZHH2_DICLA]	29	7	3.35146	2.09387	1.93411	4.82243	1.1416	0	2.45981	1.98801	0.1613
A6H2P9	Ribosomal protein S18 (Fragment) OS=Sparus aurata GN=rps18 PE=2 SV=1 - [A6H2P9_SPAAU]	15	11	2.1666	8.12166	5.6265	3.11753	6.64204	0	5.30492	3.25319	0.4757
F6R9F4	Uncharacterized protein OS=Monodelphis domestica PE=3 SV=1 - [F6R9F4_MONDO]	40	6	1.59772	2.24593	0.691525	1.14948	1.63268	0	1.51173	0.927387	0.2626
I3KY60	Malate dehydrogenase OS=Oreochromis niloticus GN=LOC100712273 PE=3 SV=1 - [I3KY60_ORENI]	35	8	3.39455	3.97648	2.93847	4.88444	1.73442	1.88253	3.4365	2.8338	0.1695
A0A060VXK0	Oncorhynchus mykiss genomic scaffold, scaffold_64 OS=Oncorhynchus mykiss GN=GSONMT00080185001 PE=4 SV=1 - [A0A060VXK0_ONCMY]	79	8	1.17692	0.367647	0.679193	1.12898	0.801783	0.870248	0.741253	0.933671	-0.0979
Q4S2B6	Chromosome undetermined SCAF14764, whole genome shotgun sequence. (Fragment) OS=Tetraodon nigroviridis GN=GSTENG00025164001 PE=3 SV=1 - [Q4S2B6_TETNG]	37	6	5.10698	5.58364	4.42082	4.89898	6.08854	5.66438	5.03715	5.55063	-0.1016
A0A060VD80	ATPase6 OS=Sparus aurata GN=ATP6 PE=4 SV=1 - [A0A060VD80_SPAAU]	25	10	5.03949	4.72273	4.3624	5.43851	2.57489	4.19214	4.70821	4.06851	0.1446
U3LS30	Protein disulfide-isomerase OS=Dicentrarchus labrax GN=PDI PE=2 SV=1 - [U3LS30_DICLA]	57	5	4.4599	5.22446	5.30843	6.41737	3.41813	3.09167	4.9976	4.30906	0.1494
B2X7F5	Hepcidin 1 OS=Sparus aurata PE=2 SV=1 - [B2X7F5_SPAAU]	10	8	3.40466	3.19065	5.89443	4.89898	0	3.77626	4.16325	2.89174	0.3333
M7ATX5	Aspartate aminotransferase OS=Chelonia mydas GN=UY3_14061 PE=3 SV=1 - [M7ATX5_CHEMY]	44	9	1.47418	1.38152	0.638057	0	0.753221	1.63508	1.16459	0.7961	0.1786
A0A060WBF7	Oncorhynchus mykiss genomic scaffold, scaffold_199 OS=Oncorhynchus mykiss GN=GSONMT00070809001 PE=4 SV=1 - [A0A060WBF7_ONCMY]	52	6	3.14276	2.35617	2.1764	2.71328	2.56923	0.697155	2.55845	1.99322	0.191
H2MZR4	Uncharacterized protein OS=Oryzias latipes GN=LOC101172385 PE=3 SV=1 - [H2MZR4_ORYLA]	41	7	3.02636	3.54517	2.61975	4.35465	2.31944	6.71334	3.06376	4.46248	-0.3519
A0A060WHV4	Oncorhynchus mykiss genomic scaffold, scaffold_280 OS=Oncorhynchus mykiss GN=GSONMT00075778001 PE=4 SV=1 - [A0A060WHV4_ONCMY]	24	8	0	1.24081	0	1.90516	1.35301	0	0.413603	1.08606	-0.3546
I3JG36	Uncharacterized protein OS=Oreochromis niloticus GN=LOC100696435 PE=3 SV=1 - [I3JG36_ORENI]	38	7	0	0.757104	0	1.16247	0.825564	0	0.252368	0.662678	-0.2414
B5FYJ2	Proteasome subunit alpha type OS=Taeniopygia guttata PE=2 SV=1 - [B5FYJ2_TAEGU]	7	5	0	4.18773	0	6.42991	4.5664	0	1.39591	3.66544	-0.7384	> t1
E6ZG24	Retinol dehydrogenase 11 (All-trans/9-cis/11-cis) OS=Dicentrarchus labrax GN=RDH11 PE=4 SV=1 - [E6ZG24_DICLA]	36	9	0	0.834937	0	1.28198	0.910436	0	0.278312	0.730804	-0.2614
H2MZ25	Uncharacterized protein OS=Oryzias latipes GN=LOC101162421 PE=3 SV=1 - [H2MZ25_ORYLA]	22	6	0	1.32681	0	2.0372	1.44678	0	0.442269	1.16133	-0.3723
H2V0U6	Uncharacterized protein (Fragment) OS=Takifugu rubripes GN=LOC101071697 PE=3 SV=1 - [H2V0U6_TAKRU]	61	8	0	0.506644	0	0.777909	0.552457	0	0.168881	0.443456	-0.172
W5M0R3	Malate dehydrogenase OS=Lepisosteus oculatus PE=3 SV=1 - [W5M0R3_LEPOC]	36	8	1.69728	0.795296	0.734617	1.22111	0	0.941263	1.07573	0.720791	0.1769
I3KZH2	Histone H2A (Fragment) OS=Oreochromis niloticus GN=LOC100697558 PE=3 SV=1 - [I3KZH2_ORENI]	13	10	4.93088	0	6.40257	0	0	2.73453	3.77782	0.91151	0.9888	> t0
Q6BCK3	4SNc-Tudor domain protein OS=Takifugu rubripes GN=SN4TDR PE=2 SV=1 - [Q6BCK3_TAKRU]	100	7	0.322425	1.51079	1.11642	1.39182	1.31792	1.07285	0.983213	1.26086	-0.1284
Q4SE54	Chromosome undetermined SCAF14625, whole genome shotgun sequence. (Fragment) OS=Tetraodon nigroviridis GN=GSTENG00019707001 PE=4 SV=1 - [Q4SE54_TETNG]	103	7	0	0.289746	0	0.44488	0	0.342925	0.0965819	0.262602	-0.1099
M4AU49	Uricase (Fragment) OS=Xiphophorus maculatus PE=3 SV=1 - [M4AU49_XIPMA]	34	9	3.82597	2.68911	2.48394	2.7526	2.93227	2.12178	2.99967	2.60222	0.1195
H2MEA3	Eukaryotic translation initiation factor 3 subunit L OS=Oryzias latipes GN=LOC101173651 PE=3 SV=1 - [H2MEA3_ORYLA]	67	6	0	0.942056	0.43509	0.723223	0.51362	0.557479	0.459048	0.598107	-0.0794
S9Y0Q0	Uncharacterized protein OS=Camelus ferus GN=CB1_000757036 PE=4 SV=1 - [S9Y0Q0_9CETA]	8	5	3.9721	0	0	5.71547	0	4.40563	1.32403	3.3737	-0.693	> t1
W5K9T1	Uncharacterized protein OS=Astyanax mexicanus PE=4 SV=1 - [W5K9T1_ASTMX]	141	7	0.673977	0.631614	0.388949	0.646526	0.459151	0.249179	0.564847	0.451619	0.0651
Q9DFR0	60S acidic ribosomal protein P1 OS=Gillichthys mirabilis PE=2 SV=1 - [Q9DFR0_GILMI]	10	7	5.7776	2.70722	5.00133	4.15671	5.90404	6.40819	4.49538	5.48965	-0.2055
W5N243	Phosphorylase (Fragment) OS=Lepisosteus oculatus PE=3 SV=1 - [W5N243_LEPOC]	99	7	6.29644	4.96899	4.87673	4.76841	3.0478	6.24854	5.38072	4.68825	0.1421
Q6PHI7	Phenylalanine hydroxylase OS=Danio rerio GN=pah PE=2 SV=1 - [Q6PHI7_DANRE]	51	6	2.5478	2.38766	2.75686	2.74954	2.60356	1.41294	2.56411	2.25535	0.1011
S9YJI6	Uncharacterized protein OS=Camelus ferus GN=CB1_000241001 PE=4 SV=1 - [S9YJI6_9CETA]	12	10	15.8884	14.8897	13.7537	11.4309	18.9421	8.81126	14.8439	13.0614	0.1614
G5B2F5	Actin, cytoplasmic 1 OS=Heterocephalus glaber GN=GW7_00567 PE=3 SV=1 - [G5B2F5_HETGA]	17	6	1.9194	1.79876	1.66152	0	1.96141	2.1289	1.79323	1.36343	0.1735
G3Q2Q1	Uncharacterized protein (Fragment) OS=Gasterosteus aculeatus PE=4 SV=1 - [G3Q2Q1_GASAC]	37	5	0.85626	0.80244	0.741215	0	0.874999	0.949717	0.799972	0.608239	0.1023
M9P0A8	Catalase OS=Sparus aurata GN=CAT PE=2 SV=1 - [M9P0A8_SPAAU]	60	8	7.02814	5.57309	5.61586	3.11164	7.7344	4.79706	6.07236	5.21437	0.1621
D4HNR5	Tryptophan hydroxylase OS=Oreochromis niloticus GN=Tph PE=2 SV=1 - [D4HNR5_ORENI]	53	5	4.96297	2.90689	4.29616	3.57062	4.43763	2.06424	4.05534	3.3575	0.1766
F1QCD4	Aspartate aminotransferase OS=Danio rerio GN=got2b PE=3 SV=1 - [F1QCD4_DANRE]	47	9	1.33641	1.87861	0.578425	0	0.682827	2.2234	1.26448	0.968743	0.137
Q8AYN3	Pyruvate carboxylase OS=Pagrus major GN=PC PE=2 SV=1 - [Q8AYN3_PAGMA]	129	7	3.88113	2.27324	2.93971	3.14133	2.72667	1.88332	3.03136	2.58378	0.1344
I3JPJ9	Histidine ammonia-lyase OS=Oreochromis niloticus GN=LOC100704604 PE=3 SV=1 - [I3JPJ9_ORENI]	62	7	2.52642	2.36762	1.74958	1.45411	3.09806	1.12087	2.21454	1.89101	0.1152
Q4QY81	Elastase 2-like protein (Fragment) OS=Sparus aurata PE=2 SV=1 - [Q4QY81_SPAAU]	28	8	0	2.02275	0	0	0	0	0.674251	0	0.4191
Q6QD65	Type II keratin OS=Liparis atlanticus PE=2 SV=1 - [Q6QD65_9TELE]	62	6	1.50786	1.88411	2.17545	2.16967	2.5681	1.67244	1.85581	2.13674	-0.1015
G1DG98	Calmodulin-like protein 3 OS=Capra hircus GN=CALML3 PE=2 SV=1 - [G1DG98_CAPHI]	17	4	0	3.59752	3.32303	2.76184	1.96141	4.25779	2.30685	2.99368	-0.2135
C9QNV8	4SNc-Tudor domain protein short form OS=Danio rerio GN=snd1 PE=4 SV=1 - [C9QNV8_DANRE]	98	7	0.655943	1.22943	1.13562	1.41576	1.00545	1.0913	1.007	1.17084	-0.0765
G3PWN8	Uncharacterized protein (Fragment) OS=Gasterosteus aculeatus PE=3 SV=1 - [G3PWN8_GASAC]	57	8	0	1.07853	0.996241	1.65599	0.588028	0.63824	0.691591	0.960753	-0.1375
L5LB74	40S ribosomal protein S4 OS=Myotis davidii GN=MDA_GLEAN10001252 PE=3 SV=1 - [L5LB74_MYODS]	23	10	4.08559	5.10505	4.71554	3.91918	5.56666	3.021	4.63539	4.16895	0.1052
A0EZY8	Ribosomal protein L15 (Fragment) OS=Psetta maxima PE=2 SV=1 - [A0EZY8_PSEMX]	21	11	0	4.49187	1.38305	0	0	1.7721	1.95831	0.590699	0.6115	> t0
L5KGL8	DNA repair protein RAD51 like protein 2 OS=Pteropus alecto GN=PAL_GLEAN10009928 PE=4 SV=1 - [L5KGL8_PTEAL]	33	5	0	0	0.839207	0	0	0	0.279736	0	0.1889
H0VMI2	Uncharacterized protein (Fragment) OS=Cavia porcellus GN=ALOXE3 PE=3 SV=1 - [H0VMI2_CAVPO]	81	7	0	0	0.347217	0	0	0	0.115739	0	0.0812
F1QUT9	Peptidyl-prolyl cis-trans isomerase (Fragment) OS=Danio rerio GN=ppie PE=3 SV=1 - [F1QUT9_DANRE]	15	7	0	0	1.84751	0	0	0	0.615836	0	0.3873
H3B8K5	Uncharacterized protein (Fragment) OS=Latimeria chalumnae PE=4 SV=2 - [H3B8K5_LATCH]	62	6	0	0	0.446065	0	0	0	0.148688	0	0.1035
F8U8U4	Phosphoenolpyruvate carboxykinase (Fragment) OS=Chelon labrosus PE=2 SV=1 - [F8U8U4_CHELB]	29	7	3.2499	4.06083	3.751	1.55877	2.21401	6.00768	3.68724	3.26015	0.1126
G3P5M5	Uncharacterized protein OS=Gasterosteus aculeatus PE=3 SV=1 - [G3P5M5_GASAC]	52	8	1.20164	2.81528	1.56029	2.59358	3.68382	1.3328	1.85907	2.53673	-0.2334
Q90YZ7	Malate dehydrogenase OS=Sphyraena idiastes GN=mMDH PE=2 SV=1 - [Q90YZ7_SPHID]	35	8	3.39455	3.18119	2.93847	4.88444	1.73442	1.88253	3.1714	2.8338	0.0974
G3PDH5	Uncharacterized protein OS=Gasterosteus aculeatus PE=4 SV=1 - [G3PDH5_GASAC]	47	7	0.676102	0	0.585262	2.91854	0	2.99958	0.420455	1.97271	-0.7148	> t1
B6CGL8	Trypsinogen OS=Sparus aurata PE=2 SV=1 - [B6CGL8_SPAAU]	26	6	10.6802	5.56047	9.2452	8.53764	8.48859	3.94862	8.49528	6.99161	0.2231
Q9W6Y1	Heat shock cognate 71 kDa protein OS=Oryzias latipes GN=hsc70 PE=2 SV=1 - [HSP7C_ORYLA]	76	6	2.08448	2.34415	1.44353	1.79962	2.55612	2.31199	1.95739	2.22258	-0.0936
Q5IST3	Ribosomal protein L27A (Fragment) OS=Macaca fascicularis PE=2 SV=1 - [Q5IST3_MACFA]	11	10	0	2.91321	0	0	0	0	0.971068	0	0.571	> t0
I3LSS1	Uncharacterized protein (Fragment) OS=Sus scrofa PE=4 SV=1 - [I3LSS1_PIG]	23	5	0	1.27626	0	0	0	0	0.42542	0	0.2782
G1Q170	Uncharacterized protein (Fragment) OS=Myotis lucifugus PE=4 SV=1 - [G1Q170_MYOLU]	90	9	0	0.322133	0	0	0	0	0.107378	0	0.0754
G3PLG1	Uncharacterized protein (Fragment) OS=Gasterosteus aculeatus GN=COL28A1 (4 of 4) PE=4 SV=1 - [G3PLG1_GASAC]	112	7	0	0.244762	0	0	0	0	0.0815875	0	0.0577
I3QDR5	Glyceraldehyde-3-phosphate dehydrogenase (Fragment) OS=Vicugna pacos GN=GADPH PE=3 SV=1 - [I3QDR5_VICPA]	15	9	0	1.90081	0	0	0	0	0.633605	0	0.397
B4DN06	Ribosomal protein L3, isoform CRA_i OS=Homo sapiens GN=RPL3 PE=2 SV=1 - [B4DN06_HUMAN]	14	10	0	2.19684	0	0	0	0	0.732281	0	0.4501
L5MC58	Histone H2B type 2-E OS=Myotis davidii GN=MDA_GLEAN10012133 PE=3 SV=1 - [L5MC58_MYODS]	9	10	0	3.19065	0	0	0	0	1.06355	0	0.6152	> t0
L5L640	Heat shock cognate 71 kDa protein OS=Pteropus alecto GN=PAL_GLEAN10003566 PE=3 SV=1 - [L5L640_PTEAL]	43	5	0	0.699778	0	0	0	0	0.233259	0	0.1592
D4AD84	Uncharacterized protein OS=Rattus norvegicus PE=4 SV=1 - [D4AD84_RAT]	29	7	0	1.00006	0	0	0	0	0.333352	0	0.2224
F7AFW8	Uncharacterized protein OS=Ciona intestinalis GN=foxn2/3 PE=3 SV=1 - [F7AFW8_CIOIN]	83	9	0	0.358309	0	0	0	0	0.119436	0	0.0837
B5X9Q6	Cytochrome c oxidase subunit 4 isoform 1, mitochondrial OS=Salmo salar GN=COX41 PE=2 SV=1 - [B5X9Q6_SALSA]	16	9	0	1.95631	0	0	0	0	0.652104	0	0.4071
B8A463	Uncharacterized protein OS=Danio rerio GN=ttc7a PE=4 SV=1 - [B8A463_DANRE]	97	6	0	0.305604	0	0	0	0	0.101868	0	0.0717
E9JKI9	NADH-ubiquinone oxidoreductase chain 4 (Fragment) OS=Corydoras agassizii GN=ND4 PE=3 SV=1 - [E9JKI9_9TELE]	25	9	0	1.21825	0	0	0	0	0.406083	0	0.2667
F1C7A6	Leukotriene a-4 hydrolase (Fragment) OS=Perca flavescens GN=Lta4h PE=2 SV=1 - [F1C7A6_PERFV]	33	6	0	0.921013	0	0	0	0	0.307004	0	0.206
F7A8F9	Uncharacterized protein OS=Xenopus tropicalis GN=porcn PE=4 SV=1 - [F7A8F9_XENTR]	52	9	0	0.581377	0	0	0	0	0.193792	0	0.1334
F8W484	60S ribosomal protein L18a OS=Danio rerio GN=rpl18a PE=4 SV=1 - [F8W484_DANRE]	9	11	0	3.52651	0	0	0	0	1.1755	0	0.667	> t0
G3Q398	Uncharacterized protein OS=Gasterosteus aculeatus PE=4 SV=1 - [G3Q398_GASAC]	285	5	0	0.107983	0	0	0	0	0.0359944	0	0.0257
G3Q9K3	ATP synthase subunit gamma OS=Gasterosteus aculeatus PE=3 SV=1 - [G3Q9K3_GASAC]	30	9	0	0.978157	0	0	0	0	0.326052	0	0.2179
H2MDD4	Uncharacterized protein OS=Oryzias latipes GN=LOC101175699 PE=3 SV=1 - [H2MDD4_ORYLA]	41	8	0	0.681972	0	0	0	0	0.227324	0	0.1553
[truncated: 232 more rows]

## Sheet: Protein abundance t1 vs t2
Sample		Threshold
[truncated: 819 more rows]

## Sheet: Protein abundance t0 vs t2
Sample		Threshold
[truncated: 821 more rows]
